# Supplementary material for: Dietary Supplementation of L-Carnosine Attenuates High Starch-Induced Disorders of Carbohydrate and Lipid Metabolisms in Zebrafish
Source: Int J Mol Sci. 2026 Mar 22;27(6):2875. doi: 10.3390/ijms27062875 (PMC13026341; doi:10.3390/ijms27062875)
Supplement: Supplementary file 1 [file ijms-27-02875-s001.zip]

Archive with 6 entries (6 files):
- Figures S1, S2 and S3.docx
- Table S1-Reads statistics.xlsx
- Table S2-Differentially expressed genes between experimental groups.xlsx
- Table S3-Lists of HSF-affected genes  reversed by CAL and CAH.xlsx
- Table S4-Formulation and proximate composition of the experimental diets.docx
- Table S5. Primers used in RT-qPCR.docx
