# Supplementary material for: Dietary Supplementation of L-Carnosine Attenuates High Starch-Induced Disorders of Carbohydrate and Lipid Metabolisms in Zebrafish
Source: Int J Mol Sci. 2026 Mar 22;27(6):2875. doi: 10.3390/ijms27062875 (PMC13026341; doi:10.3390/ijms27062875)
Supplement: Supplementary file 1 [file ijms-27-02875-s001.zip › Table S1-Reads statistics.xlsx]

## Sheet: Sheet1
Samples	Raw read pair#	Clean read pair#	Clean read%	Mapped fragment#	Mapping rate%
NSF-1	34409141	34409141	100	26992703	78.4463
NSF-2	31614559	31614559	100	28641263	90.5952
NSF-3	39722929	39722927	100	31157006	78.4358
HSF-1	36812337	36812337	100	31453591	85.4431
HSF-2	23261700	23261700	100	20171828	86.7169
HSF-3	43463087	43463083	100	37223423	85.6438
CAL-1	34236461	34236461	100	30153836	88.0752
CAL-2	23148449	23148449	100	19561784	84.5058
CAL-3	25114013	25114013	100	21088091	83.9694
CAH-1	35402814	35402814	100	30004450	84.7516
CAH-2	34281829	34281829	100	28925024	84.3742
CAH-3	31507761	31507761	100	24882402	78.9723
Min	23148449	23148449	100	19561784	78.4358
Max	43463087	43463083	100	37223423	90.5952
