# Supplementary material for: Dietary Supplementation of L-Carnosine Attenuates High Starch-Induced Disorders of Carbohydrate and Lipid Metabolisms in Zebrafish
Source: Int J Mol Sci. 2026 Mar 22;27(6):2875. doi: 10.3390/ijms27062875 (PMC13026341; doi:10.3390/ijms27062875)
Supplement: Supplementary file 1 [file ijms-27-02875-s001.zip › Table S2-Differentially expressed genes between experimental groups.xlsx]

## Sheet: HSF vs NSF
HSF vs NSF up-regulated				HSF vs NSF down-regulated
Gene	log2FoldChange	padj		Gene	log2FoldChange	padj
eif3c	4.7075	1.52313e-22		arl6ip1	-1.305	1.36838e-15
atxn7l2a	7.39879	1.27323e-14		alcama	-2.55911	8.86428e-09
flad1	2.95572	4.46591e-13		zgc:92749	-5.46545	3.28818e-08
esm1	8.66757	1.07651e-11		tesk2	-1.24642	1.37966e-07
itpa	2.14244	9.06808e-11		epas1b	-1.5178	1.53138e-07
wu:fa19b12	4.63343	2.24133e-10		txnipb	-3.54565	2.46309e-07
lpcat1	5.88263	1.5233e-09		LOC100216314	-7.74749	4.59442e-07
pdap1b	1.6946	2.79919e-09		adcy8	-3.00327	4.89173e-07
bbox1	4.80212	4.33348e-09		zgc:194209	-1.91979	6.12992e-07
atp2a2b	23.9296	5.13504e-09		ankrd6b	-1.60081	8.5085e-07
mtg1	2.7977	5.13504e-09		zgc:153372	-1.52486	4.18718e-06
mrps34	1.17845	8.32845e-09		gabpa	-1.02109	5.16657e-06
tm9sf1	2.19177	1.27612e-08		mpp7a	-1.70118	6.86851e-06
zgc:153981	6.1662	1.7101e-08		esr2a	-2.0162	1.89554e-05
LOC566119	7.79032	1.21121e-07		angptl8	-4.10792	2.61819e-05
ttl	4.57289	3.8734e-07		prdx6	-1.15161	3.06835e-05
sptlc2b	1.60889	4.84771e-07		gys2	-3.05458	3.38172e-05
znf1015	3.12688	4.89173e-07		plxnb2a.1	-1.81629	3.96953e-05
clta	5.04826	8.5085e-07		slc22a16	-3.78439	5.02919e-05
cst14b.1	5.98732	1.45029e-06		pgam2	-3.04629	5.45283e-05
hsdl1	1.6616	1.53431e-06		scd	-4.72308	7.35285e-05
csf2rb	3.46591	1.71752e-06		tktb	-1.33319	7.62169e-05
zgc:55733	3.53543	1.86075e-06		tkfc	-2.73401	9.0136e-05
papss2b	1.78484	2.11345e-06		btr02	-1.53358	9.45827e-05
zgc:174310	2.15641	3.0118e-06		ckba	-2.40019	9.47943e-05
LOC100334800	7.15468	4.6895e-06		LOC108181672	-3.49444	9.47943e-05
tmem45a	1.97273	5.99449e-06		sdr16c5a	-1.31729	0.000115917
otud7b	3.97329	7.43021e-06		elk4	-1.31102	0.00013602
znf1162	1.77854	1.04051e-05		aldh9a1a.1	-3.11354	0.000136884
smox	1.3998	1.31774e-05		pdlim2	-1.20772	0.000157234
mtrfr	1.25493	1.46802e-05		tex2	-1.51851	0.000157234
pck1	6.02871	1.89748e-05		dhrs3b	-2.55151	0.000168925
cln6a	1.84093	2.0194e-05		zgc:86738	-3.79519	0.000183645
col9a2	6.17947	2.0194e-05		dgat2	-2.79862	0.00019377
zgc:162193	4.61864	2.25842e-05		tmem35	-1.96084	0.000196463
eloca	2.46193	2.41013e-05		l3mbtl2	-5.84607	0.000211844
esr1	8.43888	2.92088e-05		aldh2.2	-1.29371	0.000230638
mapkapk3	1.97874	3.36118e-05		atp6v1b2	-2.89914	0.0002339
cul1a	4.01596	4.56645e-05		ugt1a5	-3.49111	0.000268143
mrps33	1.05819	4.70905e-05		znf362a	-1.26998	0.000272288
tcnbb	3.81172	4.70905e-05		vdac3	-1.6561	0.000277818
znf1173	7.59762	4.93087e-05		hs3st1	-4.4682	0.000282639
si:dkey-6n6.1	3.61638	5.16669e-05		insrb	-1.18195	0.000285704
pltp	4.45371	5.23394e-05		spp2	-2.97932	0.000319264
hsp70l	4.42733	5.45283e-05		zgc:77439	-3.11321	0.000384976
znf1160	2.5609	6.08322e-05		serinc2	-1.05443	0.000391966
vtg5	10.0591	7.68995e-05		si:ch211-140m22.7	-1.18368	0.000394583
rtcb	1.48465	9.47943e-05		slc5a6b	-2.18781	0.000421614
tbc1d17	3.3618	9.47943e-05		retsat.1	-3.66392	0.000466667
vtg1	9.53751	9.49964e-05		elovl6	-2.91476	0.000473289
pmpcb	1.52397	9.61513e-05		zgc:172136	-7.53326	0.00050022
slc6a15	4.29482	0.000137897		igf2a	-3.23678	0.000516294
vtg4	10.6862	0.00014228		pip5k1ba	-3.02833	0.000526904
ppp1r26	3.11311	0.000162643		ppp1r3cb	-2.50082	0.000649649
mrpl33	1.01147	0.000184941		fzd5	-1.07015	0.000715943
rgra	7.83802	0.000192274		aldh1l1	-3.21135	0.000789275
hars	1.4434	0.000217753		prune	-1.18688	0.000789275
znf593	1.29111	0.000238207		fzd7b	-1.1666	0.000824517
egr3	2.60174	0.000263712		rpp14	-1.07956	0.00082847
sort1a	5.81971	0.000268143		zgc:103601	-2.76084	0.000835219
vtg6	10.1558	0.000268143		zdhhc9	-1.57559	0.000934667
fibinb	2.34325	0.000282639		si:ch211-271e10.2	-1.3778	0.000973992
LOC110438452	9.14709	0.000289024		acsm3	-2.10344	0.00110113
si:dkey-18p12.4	6.87162	0.00028912		h3f3c	-1.47397	0.00111349
vtg7	10.0149	0.000316241		dpys	-2.84948	0.00125646
scel	5.98609	0.000329232		apoa4b.1	-2.80786	0.00135667
sycp1	3.29351	0.000330799		aldh2.1	-2.50873	0.00141977
gnl3	1.22354	0.000373214		fggy	-2.05435	0.00143871
ctu1	2.01316	0.000397397		rock2b	-2.53566	0.00144261
gja11	2.61331	0.000397397		tlk1b	-1.29081	0.0015244
mms22l	4.01567	0.000452228		herc56.3	-2.77582	0.00159309
abcf1	3.02067	0.000521061		zgc:158417	-3.66714	0.00163294
trim8a	6.02118	0.000521061		decr2	-2.40405	0.00166871
mthfd2	2.32896	0.000553579		samd8	-1.41068	0.00170457
mipol1	1.31211	0.000666407		waslb	-3.13827	0.00172175
btbd3a	3.74511	0.000703693		rgn	-2.39857	0.00172444
fhit	1.08349	0.000796813		ccdc3b	-3.0627	0.00186004
dync1i2a	6.21285	0.000856986		nfkbib	-2.24272	0.00188153
lhx1a	5.9391	0.000906898		ubxn6	-1.07847	0.00195543
jmjd7	1.7421	0.000987547		hrh3	-5.56352	0.00205472
znf1187	1.43677	0.00106607		lrrc17	-2.85364	0.00212752
socs7	3.16006	0.00121121		il15l	-1.97477	0.00215858
fbxo2	1.42189	0.00121279		smim14	-1.14365	0.00215858
iglon5	4.20549	0.00121279		ccdc28b	-3.80938	0.00225242
hyal6	3.61706	0.0012153		sp4	-1.24472	0.00225706
nots	6.67865	0.00134657		exoc7	-1.00326	0.00240034
tmem263	1.2223	0.00135667		gamt	-2.63854	0.00244956
manbal	9.04021	0.0014217		garem	-1.13744	0.00254368
ldah	1.99147	0.00154837		large2	-2.72177	0.0025731
rab28	1.06295	0.00181918		gstt1a	-2.43396	0.0025806
bloc1s3	1.07827	0.0019038		fam91a1	-1.78282	0.00259358
mif4gda	3.04865	0.00209099		tmem38b	-1.69907	0.00259358
tmed3	1.30062	0.00225545		yaf2	-2.04793	0.00263989
ost4	1.15541	0.00225706		pfklb	-1.37557	0.00269613
zgc:66447	5.68046	0.00246638		ttll3	-2.14636	0.00275146
alkbh6	1.20033	0.00247624		rorca	-1.52571	0.00277718
slc7a3a	2.42128	0.00264494		thrsp	-4.97382	0.0027856
grsf1	5.79471	0.00278019		adh8b	-2.16386	0.00287099
wars1	1.83041	0.00280064		igf2r	-2.06017	0.0029538
cped1	4.88791	0.00323574		zgc:158263	-1.48009	0.00323574
polr3gla	2.28793	0.00335024		itga11a	-2.2594	0.00329893
hsp70.3	3.3286	0.0035882		ubn2a	-1.7044	0.00332441
srrd	1.98401	0.00380734		kat2b	-1.97399	0.00350665
ltb4r2b	2.51103	0.00383099		si:ch211-240l19.7	-3.19411	0.00350665
zgc:154058	2.41659	0.00398196		rorcb	-2.97825	0.0035882
ckap4	2.20859	0.00400422		zgc:113208	-1.08958	0.00371223
etfbkmt	1.96066	0.00440705		ptf1a	-5.33196	0.0038046
orc4	2.42014	0.00453895		prkcz	-2.41951	0.00380734
mrps23	1.37392	0.00458298		mhc1uba	-4.16849	0.00381436
si:dkey-220k22.3	2.36831	0.00462547		ptgdsb.1	-2.45897	0.00405711
slc3a2b	2.99348	0.00463908		aida	-1.15605	0.00409406
si:ch73-299h12.6	1.3129	0.00469552		lta4h	-1.02849	0.00409406
mrto4	1.30514	0.00488885		znf410	-1.24963	0.00409406
cox7a2a	1.05876	0.00522593		clasrp	-1.42661	0.00417506
gmppab	1.5451	0.0053242		pgm1	-1.75263	0.00418536
fam219aa	2.77581	0.00571628		fbxo9	-1.20249	0.00440705
anxa6	2.43985	0.00579539		anxa11a	-1.00236	0.00453895
fen1	2.76607	0.00583465		wu:fb14d09	-1.54386	0.00453895
irf1a	3.22751	0.00617811		rrm2b	-1.11667	0.00454766
cyp3c4	1.93746	0.00646506		acsl1a	-1.42695	0.00463219
eno1a	1.94027	0.00732147		cyp27b1	-4.15039	0.00469552
tmem54a	1.37918	0.00816271		zap70	-1.81461	0.0047572
si:ch73-141c7.1	2.65731	0.00832145		zfp36l1b	-2.52185	0.00476224
brd3b	2.53067	0.00851773		ppm1nb	-4.30787	0.00488885
trim35-29	3.9398	0.00870982		furina	-1.80509	0.00517662
hsbp1a	1.0101	0.00902035		clk4b	-1.16132	0.00533704
gad1b	3.47009	0.00910528		c6ast4	-2.89235	0.00542409
dimt1l	1.11749	0.00990556		coq6	-1.26548	0.00548084
ifrd2	1.23403	0.00990556		oxr1a	-1.16083	0.00548959
praf2	1.49532	0.0101657		bco2l	-2.60794	0.00563903
cox8a	1.34245	0.0113031		dio1	-2.93301	0.00563903
oxnad1	2.06462	0.0116618		efna2a	-2.43176	0.00563903
igfbp1b	2.88639	0.0120689		coq8aa	-1.13933	0.00579539
fam136a	1.04612	0.0121609		slc2a2	-2.31519	0.00590528
cdc20	5.43339	0.0126604		zfyve21	-1.59049	0.00593304
cfap68	4.47323	0.0132181		axin1	-1.73355	0.00600127
loxl2b	1.16057	0.013382		mocos	-2.21223	0.00601089
rhoca	1.22571	0.013382		ppp1r10	-1.29917	0.00605178
nop16	1.28941	0.0136898		osgn1	-1.39127	0.00617811
higd1a	1.51162	0.0139267		tgfbi	-3.00255	0.00617811
rab4b	1.0091	0.01453		ccnl1a	-1.18673	0.00620039
ttr	2.29726	0.0148517		ugt1a4	-2.50326	0.00621491
zgc:162958	1.3755	0.0150135		cyp1d1	-2.12652	0.00623885
aldocb	1.56553	0.015635		mhc1zka	-2.76248	0.00671448
smurf1	1.12311	0.0164211		zgc:162707	-3.1588	0.00680231
cpt1b	2.0437	0.01709		bdh1	-1.87777	0.00731128
pnp5b	3.54963	0.0175246		abcg5	-2.35453	0.0077397
adm2a	2.14881	0.0177089		bspry	-2.59797	0.0077397
arfip2a	1.73894	0.0180931		ahsg2	-2.61121	0.00792432
chkb	1.35407	0.0181043		ndrg1a	-2.0648	0.00793176
crb2a	2.81812	0.0181581		scn4bb	-2.94547	0.00793176
acp5b	2.0498	0.0182068		apoa1a	-2.37135	0.00802932
slc20a2	1.01594	0.0182068		dpysl3	-1.53194	0.00802932
kars1	1.22706	0.0182621		amy2a	-2.70231	0.00812439
pcdh18a	2.17539	0.0187245		cxcl20	-1.96062	0.00851773
si:dkey-266f7.5	4.43369	0.0187245		aldob	-2.47318	0.00870982
nap1l1	1.67209	0.0201437		plxnb2a.3	-2.9057	0.00870982
slc25a47b	1.91421	0.0204587		bscl2l	-3.26906	0.00872677
ecrg4a	2.75148	0.0205397		si:ch211-10a23.2	-3.92916	0.00872913
gtf2h5	1.10282	0.0211726		pkp3a	-2.64576	0.00881023
calr3a	1.00228	0.0217642		fthl27	-1.05955	0.0088651
e2f8	1.61106	0.0220396		zgc:92380	-2.94586	0.00909594
slc43a3b	2.0778	0.0224727		ogt.1	-1.30758	0.00910528
chchd2	1.15746	0.0232167		pcxa	-1.15146	0.00910528
cyp19a1a	4.05444	0.0232167		ascl1a	-3.89848	0.00927316
ltb4r	2.1246	0.0250186		rgrb	-2.19672	0.00947353
LOC553528	1.22169	0.0251436		znf609a	-1.7897	0.00948274
raly	3.30973	0.0263569		si:dkey-14d8.7	-2.68542	0.00959482
prr15la	3.08968	0.0274534		bzw2	-2.77694	0.00960219
trh	5.54464	0.0274534		fn1a	-1.93068	0.00963617
mapk12b	1.90857	0.0284554		si:ch211-170d8.2	-2.69022	0.00967147
gpx7	2.63686	0.0288248		slc18a2	-1.48967	0.00989601
slc2a11b	5.8287	0.0288761		ptgdsb.2	-2.20033	0.00990556
ltk	4.48452	0.0289687		zgc:174710	-1.92283	0.00990556
doc2g	1.78381	0.0290898		plekha5	-1.02504	0.0101064
si:dkeyp-106c3.2	3.91917	0.0306595		fth1b	-2.325	0.010108
hdac4	2.23176	0.0315487		gch2	-3.18471	0.0101397
myca	1.88611	0.0327233		notch1a	-1.06213	0.0101397
snx27b	1.13763	0.0330114		id3	-1.21141	0.0101657
calr3b	1.83264	0.0334227		zgc:92275	-2.43353	0.0102576
ebf2	5.06793	0.0334227		coch	-3.46576	0.0103099
rab11al	1.42368	0.0335987		nkain4	-1.47376	0.0103099
hsp90aa1.2	1.74104	0.0346223		bnip3la	-1.68468	0.0107427
mfap4.3	1.45524	0.0346407		f2	-2.1902	0.0109949
triqk	1.05447	0.0348691		ccn1l2	-1.92796	0.0110027
zgc:171242	2.67391	0.0352588		nipbla	-1.30071	0.0119825
f2r	1.62782	0.0352939		igfbp2b	-1.9426	0.0126027
zgc:101716	1.10943	0.0357635		sccpdha.2	-2.3569	0.0126027
f9b	1.74012	0.0359538		pip4k2aa	-1.00428	0.0126604
klf13	2.5589	0.0379644		ripply1	-2.00853	0.0131178
c1d	1.23032	0.0383388		cyp1a	-2.13416	0.0138043
gpm6ba	2.55052	0.0385494		abcg2a	-1.60195	0.0138833
si:ch211-233m11.1	1.26543	0.0396755		cav2	-2.21116	0.0139267
cntn5	2.35156	0.0398312		ephb4b	-1.02069	0.0140943
zgc:194336	3.00783	0.0399662		igfbp2a	-2.07448	0.014233
anxa3b	1.33301	0.0409936		si:dkeyp-73d8.6	-3.99193	0.014233
tars1	1.61379	0.042516		ak2	-1.48337	0.0145178
cyp1c2	2.26837	0.0432549		cpb1	-2.52206	0.014577
fahd2a	1.22174	0.0433646		lgals3bp.2	-1.98315	0.014577
rhbdl2	3.87142	0.0433646		caly	-1.02842	0.0150135
rnf144b	1.25552	0.0433646		ldb1a	-1.03151	0.015113
pkd1l2b	1.31984	0.0435432		prdx2	-1.38891	0.015113
shc2	5.25093	0.0435624		fbp1b	-2.35801	0.0151512
si:ch211-86h15.1	1.06083	0.0441495		clstn1	-1.75848	0.0152213
ugt1ab	1.65486	0.0443122		mhc1lda	-2.28983	0.0152213
usp37	1.85117	0.0448131		retsat.2	-1.92374	0.0152302
ctbs	1.51118	0.0449006		dennd2b	-1.52424	0.0155231
rassf8b	1.83628	0.0457725		limd2	-1.83876	0.0155244
xbp1	1.01367	0.0458151		ccl19a.1	-1.85717	0.0156838
tmem179aa	2.8194	0.0461614		zgc:136333	-2.95912	0.0157622
wtip	1.48296	0.0466076		esd	-1.16355	0.0159974
fosl1a	2.49382	0.047873		zgc:112183	-1.63144	0.0160156
urb2	1.24645	0.0478789		zgc:193801	-1.38132	0.0160156
tomm40l	1.08863	0.0480293		akr1a1a	-2.10556	0.0160457
atpv0e2	1.35277	0.04933		plcd3a	-1.77521	0.0160671
				hgd	-2.05026	0.0162013
				bmal1a	-1.15767	0.0164036
				lrata	-2.21473	0.016498
				nccrp1	-1.21641	0.0167527
				ela2	-2.70798	0.0167561
				ypel3	-1.27731	0.0171006
				ift88	-1.52101	0.0171017
				rltgr	-2.11105	0.0172112
				uox	-2.33665	0.0176753
				hsd11b1la	-1.61681	0.0177089
				ugt1b2	-3.7893	0.0177559
				insig1	-1.85265	0.0178285
				ak4	-2.74037	0.0179741
				atp1a1b	-2.01051	0.0179741
				LOC110438673	-2.92538	0.0179741
				as3mt	-2.11692	0.017982
				ezrb	-2.23928	0.017982
				fthl29	-4.82241	0.0180405
				jag2b	-1.38929	0.0182068
				atp7a	-1.03592	0.0186485
				gstr	-2.09948	0.0186485
				rgs9bp	-2.95937	0.0186485
				abat	-1.271	0.0187245
				ghra	-2.08422	0.0187245
				bambia	-1.32101	0.0189674
				celf3a	-1.4951	0.0193627
				sirt3	-1.33467	0.0203676
				map4k1	-1.2124	0.0204587
				si:dkey-33c12.4	-2.25115	0.0204851
				erlin1	-1.01557	0.0205397
				ugt1a6	-2.30673	0.020717
				zgc:174653	-1.87016	0.0207357
				endou	-2.595	0.0207897
				si:ch211-217g15.3	-3.04913	0.0209331
				slc22a2	-2.11974	0.021333
				capzb	-1.05193	0.0214067
				il17ra1a	-1.80009	0.0215612
				u2af2a	-1.5593	0.0215612
				si:ch211-165d12.4	-2.2595	0.0216985
				ppdpfb	-1.35747	0.0217642
				lgals3bp.3	-2.75067	0.0218997
				gbp	-1.32805	0.0219593
				sema4e	-2.44899	0.0219853
				ywhag1	-2.35607	0.0219853
				shda	-1.78215	0.0220218
				pank1a	-2.49893	0.022109
				sult1st6	-2.08363	0.0221681
				tgfbr1a	-1.71522	0.0221681
				zgc:113274	-2.12939	0.0224124
				dhrs11b.1	-1.79504	0.0225924
				ugt5b4	-2.07538	0.0225924
				arhgef9b	-6.5727	0.0228324
				zgc:110339	-1.08025	0.0228324
				ugt1b3	-2.1136	0.0229625
				nmt1b	-1.76648	0.0230503
				ehhadh	-1.95119	0.0232167
				hepacam2	-2.49255	0.0233409
				cpa5	-2.34694	0.0234569
				efs	-1.22717	0.0236632
				ugt1a2	-2.38295	0.0237977
				orai1b	-1.18844	0.0238204
				lck	-1.87174	0.0246518
				ctrb.3	-2.33449	0.0247714
				pdgfrl	-1.99159	0.0250098
				pter	-1.26283	0.0250098
				slc2a12	-2.60898	0.0250098
				oaz2a	-2.02051	0.0250186
				prss1	-2.3521	0.0250186
				themis	-2.75293	0.0250186
				slc25a55b	-1.21903	0.0251098
				igf1	-2.54294	0.0251335
				cd4-1	-2.10741	0.0252032
				dao.3	-2.66154	0.0259798
				prkacab	-2.25681	0.026402
				hmgcra	-3.03778	0.0265957
				carnmt1	-2.72664	0.0271969
				prss59.1	-2.4615	0.0274499
				zgc:65894	-1.74433	0.0274499
				cat	-1.53959	0.0274639
				ldlrad3	-2.03832	0.0274639
				klhl20	-2.21074	0.0276308
				macroh2a2	-1.64794	0.0277188
				cpa1	-2.34496	0.0279579
				ctsf	-1.64698	0.0279579
				dhrs1	-1.90447	0.0281769
				hsd11b2	-2.2239	0.0282434
				camk1gb	-2.57352	0.0282865
				foxn2b	-1.0646	0.0286335
				ftr72	-1.70648	0.0286335
				hdc	-2.42703	0.0286335
				slc47a4	-3.47665	0.0286335
				si:rp71-15k1.1	-2.057	0.0296947
				nrxn1b	-2.28365	0.0306595
				scarb2a	-1.71813	0.0306595
				map7d1a	-1.2272	0.0309889
				pnp4b	-2.15795	0.0311177
				si:dkey-24p1.1	-1.82606	0.0313005
				agmat	-1.5229	0.0314799
				scp2a	-2.14304	0.0317537
				ftcdnl1	-1.15151	0.0318055
				zgc:174972	-1.16679	0.0319269
				klf12a	-1.0943	0.0321721
				crybb1l2	-2.93937	0.032333
				ptk2bb	-1.87826	0.0325036
				zgc:174180	-2.36679	0.0325896
				ppm1g	-1.01547	0.0327049
				anapc7	-1.08904	0.0329821
				papolg	-1.18715	0.0329821
				nhej1	-1.01672	0.0330761
				si:dkey-98f17.5	-1.02206	0.0330761
				ccng2	-1.61162	0.0334227
				ela2l	-2.37919	0.0334227
				hpda	-2.63198	0.0334616
				si:dkey-239i20.2	-2.21423	0.0334616
				klhl32	-1.6551	0.0336259
				pmp22b	-1.03133	0.0338385
				sccpdha.1	-1.8717	0.0338761
				nudt12	-1.24402	0.0342298
				slain1b	-2.07876	0.0342298
				dao.1	-3.75487	0.0351308
				LOC100500933	-2.31209	0.0351308
				hoga1	-1.83227	0.0352588
				LOC100331689	-1.0201	0.0352588
				btg1	-1.86334	0.0363174
				slc10a4	-1.78286	0.0365115
				mcoln1a	-1.02924	0.036675
				spink4	-2.44623	0.0371509
				cpa4	-2.29708	0.0376871
				npm1b	-1.07766	0.0377483
				pla1a	-1.78098	0.0378155
				pllp	-1.49231	0.0378155
				mdfic	-1.35203	0.0379061
				ubald1a	-1.28782	0.0380715
				cyp26b1	-2.20853	0.0381983
				hnf4a	-2.06254	0.0381983
				nkiras2	-1.09369	0.0383388
				srsf11	-1.00521	0.0383388
				rnd1b	-1.68408	0.0384499
				dnase1	-2.21187	0.038784
				ncf1	-2.18246	0.0388556
				ppp1r1b	-1.85352	0.0389956
				zgc:92360	-1.54068	0.0396722
				tuba8l2	-1.28646	0.0397775
				capn1a	-1.61867	0.0399265
				mipa	-1.85701	0.0408055
				eif3k	-1.10783	0.0409536
				ptp4a3a	-2.61852	0.0409936
				camk1db	-1.36391	0.0413123
				htr5ab	-2.92736	0.0416466
				tnfsf10	-1.00902	0.0418561
				rarab	-1.22144	0.0421111
				zgc:86896	-2.59957	0.0423718
				cyp39a1	-3.62102	0.042457
				amdhd1	-1.76184	0.0426884
				LOC100535615	-1.62721	0.0428591
				rh50	-3.07174	0.0429574
				cxcr3.3	-1.45232	0.0432549
				tbl1xr1a	-1.57151	0.0433646
				tmem97	-1.5967	0.0433646
				grk3	-1.18297	0.0435432
				ptger2a	-1.88479	0.0435624
				cnot6l	-1.45062	0.0438347
				iyd	-2.24668	0.0438347
				LOC101883780	-2.04627	0.0446222
				nr4a2b	-1.23867	0.0446597
				ap1s3a	-2.79562	0.0447429
				nr0b1	-1.70409	0.044759
				lrrc14b	-2.59628	0.0448131
				si:dkey-211g8.8	-2.50795	0.0449006
				lpar3	-1.22142	0.0458151
				nr3c1	-1.21579	0.0461614
				zgc:175284	-1.85845	0.0463375
				cela1.6	-2.20725	0.0471702
				aqp11	-1.74705	0.0472122
				cyp2k22	-2.74408	0.0472122
				si:ch211-240l19.6	-2.22888	0.0479914
				dusp16	-1.1136	0.0480293
				slc25a36a	-1.8013	0.0480293
				tecrb	-1.31242	0.0483491
				si:dkey-14d8.6	-2.33628	0.0483947
				zgc:154046	-1.62794	0.0485045
				tssc4	-1.08814	0.0490525
				ptgdsa	-1.80007	0.049118
				cbx5	-1.06125	0.0495428

## Sheet: CAL vs HSF
CAL vs HSF up-regulated				CAL vs HSF down-regulated
Gene	log2FoldChange	padj		Gene	log2FoldChange	padj
ccl19a.1	4.71105	3.09449e-14		kansl2	-23.7592	1.12298e-25
slc13a5a	3.37264	5.52508e-13		sart3	-24.3756	2.19509e-13
nfil3-5	5.36077	1.70029e-10		LOC100334800	-11.2332	3.11203e-09
epas1b	1.7591	5.47058e-10		dhfr	-2.24227	8.92395e-09
abhd3	3.13566	6.52632e-10		ctu1	-2.99674	3.23428e-08
cxcl18b	3.69656	1.57543e-09		zgc:175135	-7.17002	9.28244e-08
erp44	1.01065	7.71266e-09		rbm48	-1.61745	1.31691e-07
gfra1a	5.21916	1.20072e-08		zgc:195245	-7.26912	1.91502e-07
sdcbp2	1.79594	1.2833e-08		siah2l	-1.84365	1.95372e-07
si:ch211-233m11.1	2.72356	1.44383e-08		arl6ip4	-1.18006	2.3973e-07
nfkbiaa	3.75325	3.37799e-08		esm1	-6.66754	2.3973e-07
rorcb	4.97209	3.37799e-08		ociad1	-1.26705	2.77665e-07
acss1	3.65828	5.82636e-08		atxn7l2a	-3.19914	3.38709e-07
gmds	1.52179	8.86159e-08		wu:fa19b12	-3.7795	3.71741e-07
unc93b1	2.99615	9.07469e-08		mybl2a	-3.138	5.98091e-07
ppdpfb	2.65116	1.25704e-07		sash1a	-23.5636	6.31698e-07
si:dkey-23c22.6	5.67869	1.25704e-07		LOC101885376	-3.34644	6.74688e-07
cbr4	1.57331	1.31647e-07		rybpa	-2.40885	6.74688e-07
edem1	1.84642	1.31647e-07		zgc:163030	-7.04224	7.1613e-07
rorca	2.4034	1.31647e-07		tmem54a	-2.41791	7.54306e-07
clptm1l	1.13429	1.49288e-07		slc9a2	-3.53505	7.86613e-07
LOC108181672	4.42712	1.5439e-07		lpcat1	-4.82225	7.99839e-07
mfap4.1	2.71232	1.5439e-07		dtymk	-3.44481	9.66618e-07
derl3	3.06831	1.56908e-07		zgc:173726	-3.68099	1.02462e-06
LOC100332221	2.66065	1.70633e-07		utp3	-1.30598	1.10171e-06
jam3b	2.2452	1.7178e-07		otulina	-2.79355	1.34436e-06
ptger2a	3.97002	1.7178e-07		lipt1	-2.77534	1.39668e-06
nfil3-2	5.44951	2.51153e-07		srsf10b	-2.2686	1.40182e-06
tspan6	1.05918	2.73457e-07		LOC566119	-7.0669	1.46166e-06
ckma	5.1597	3.71741e-07		surf2	-2.12336	1.51264e-06
sort1b	2.49855	4.03423e-07		zgc:165518	-7.09929	1.70399e-06
mhc1zka	4.4701	4.15426e-07		ovca2	-1.34632	1.74738e-06
teni.1	5.89946	4.15426e-07		si:ch211-119o8.6	-6.12997	1.78875e-06
cxcr3.3	2.93567	5.25547e-07		gmnn	-5.02806	2.27577e-06
slc26a5	2.40655	5.72235e-07		thy1	-5.557	2.27577e-06
mpc2b	2.29819	6.62554e-07		fbxo43	-7.7622	2.45373e-06
ivns1abpa	2.5909	6.74688e-07		zgc:173816	-5.56066	2.51934e-06
vdac3	2.10502	6.74688e-07		si:ch73-299h12.6	-1.98111	2.5216e-06
pi4kaa	1.79815	7.1613e-07		katna1	-2.16991	2.6523e-06
tapbp.2	1.51777	7.1613e-07		siva1	-5.34278	2.6523e-06
cdaa	4.57544	9.07649e-07		trim35-29	-6.23502	2.6523e-06
mlx	1.26652	9.07649e-07		lmnl3	-6.24397	2.6927e-06
zgc:171500	2.79241	9.17434e-07		nasp	-8.13126	3.03546e-06
notch2	1.54644	1.11858e-06		ska2	-1.7226	3.17249e-06
decr1	2.15943	1.21053e-06		zgc:165539	-6.95615	3.40046e-06
si:dkey-7j14.6	1.53572	1.21053e-06		rab15	-5.30955	3.4028e-06
tmem120ab	3.24034	1.21053e-06		sfr1	-5.49855	3.45871e-06
illr4	5.35929	1.24377e-06		lnpa	-3.76613	3.4881e-06
rnasel3	3.19834	1.2901e-06		ppt2a.4	-5.68343	3.56446e-06
esr2a	2.17506	1.3076e-06		tdgf1	-4.22098	3.60549e-06
prune	1.5866	1.31674e-06		mkrn4	-7.44373	3.61548e-06
jak1	1.59947	1.59507e-06		caprin2	-6.33867	3.79433e-06
upp1	2.38029	1.71074e-06		mrpl53	-2.23737	3.82192e-06
c3a.1	3.10644	1.78875e-06		ppp1r14aa	-5.50839	3.87744e-06
calr	2.01568	1.78875e-06		prkrip1	-2.65562	3.8783e-06
si:dkey-58f10.10	2.74719	1.78875e-06		zgc:101562	-2.59116	3.8783e-06
zgc:113208	1.59035	1.98232e-06		mycla	-4.79123	3.90306e-06
alox5a	2.58891	2.27577e-06		st6galnac1.2	-6.14791	4.46239e-06
cyp2k22	5.34756	2.46485e-06		adad1	-7.3876	4.50369e-06
aldh2.1	3.32701	2.6523e-06		zgc:153981	-4.91726	4.52408e-06
dram1	2.56777	2.6523e-06		ddx4	-10.6907	4.56839e-06
znf362a	1.53949	2.84734e-06		zgc:152968	-6.40976	4.56839e-06
lyz	4.62039	3.00507e-06		mrnip	-6.07718	4.71462e-06
sele	2.86178	3.03546e-06		zgc:171435	-3.34424	4.71462e-06
amer1	1.94942	3.07124e-06		zgc:174310	-2.16769	4.71462e-06
cyp1d1	3.17268	3.07124e-06		polh	-1.22188	5.02288e-06
fus	1.52406	3.07124e-06		ca7	-5.86327	5.17159e-06
ormdl3	1.2144	3.07124e-06		elovl4b	-7.60711	5.19711e-06
tmem176l.4	2.91893	3.39e-06		fxr2	-2.15888	5.36763e-06
pvalb4	5.08394	3.4881e-06		rpp25l	-3.60392	5.36763e-06
plekhf1	4.50133	3.50524e-06		si:dkey-46g23.5	-6.92184	5.36763e-06
clic4	1.08698	3.53408e-06		mov10l1	-6.48223	5.59906e-06
grna.1	3.41779	3.53408e-06		tpi1a	-5.92695	5.7718e-06
ttll11	2.91669	3.53408e-06		hmgb3b	-1.79878	5.91964e-06
npsn	4.09586	3.56446e-06		utp11	-2.86044	5.91964e-06
elovl6	3.55215	3.61548e-06		cyp11a1.1	-6.09361	5.9542e-06
ccl20a.3	3.71602	3.61836e-06		ncaph	-4.79463	6.02198e-06
dazap2	1.08637	3.61836e-06		zgc:171445	-6.79714	6.03752e-06
acadl	1.30059	3.69302e-06		si:ch73-382f3.1	-3.37683	6.4045e-06
clic1	1.499	4.06537e-06		phex	-4.07588	6.41556e-06
serinc2	1.26377	4.21051e-06		dennd2db	-4.39637	6.49363e-06
rock2b	3.27937	4.52408e-06		nanog	-6.05248	6.49363e-06
rdh8a	2.80748	4.78316e-06		lmo7b	-4.93492	6.53846e-06
cxcr3.1	2.7133	5.17159e-06		ppt2a.1	-6.22014	6.53846e-06
tmem110l	2.03541	5.32496e-06		si:ch211-154a22.8	-6.58047	6.76737e-06
s1pr4	3.96921	5.38646e-06		ccdc117	-2.37405	6.7883e-06
ech1	1.7334	5.59335e-06		fyna	-6.16189	7.05293e-06
pank1b	1.48402	5.77537e-06		inka1b	-4.41338	7.5709e-06
si:dkey-58f10.6	4.00216	5.77537e-06		taf1a	-2.08396	7.5709e-06
cdkn1d	3.58275	5.79275e-06		cpeb1b	-6.30382	7.7188e-06
tnni2b.2	5.93027	6.23843e-06		c1d	-2.20053	7.78639e-06
nr0b1	3.13357	6.3576e-06		zgc:173443	-5.85851	8.0856e-06
pvalb3	5.44397	6.7273e-06		arfip2a	-3.06146	8.38655e-06
snx10b	3.45397	6.8656e-06		prtfdc1b	-4.46083	8.62837e-06
litaf	1.51651	7.25035e-06		si:dkey-20i10.7	-1.9478	9.14194e-06
rnd1a	1.75851	7.35007e-06		pogza	-3.52315	9.16644e-06
nkiras2	1.94406	7.62285e-06		clta	-4.49501	9.37901e-06
ctsk	2.45743	7.84576e-06		mcm10	-4.79598	9.37901e-06
gpat3	2.89822	8.02665e-06		sox11b	-4.01035	9.37901e-06
ginm1	2.08584	8.0841e-06		tmem144b	-6.60646	9.37901e-06
pmp22b	1.78998	8.2501e-06		twsg1b	-5.43911	9.57736e-06
actc1b	5.42268	8.80992e-06		slc35f2	-3.99659	1.01902e-05
si:dkey-211g8.8	4.53094	8.80992e-06		zgc:152938	-3.03408	1.02122e-05
parvg	2.35176	9.91104e-06		zgc:171446	-6.26775	1.03951e-05
selenos	1.40453	9.9144e-06		gtf2a2	-2.54582	1.03983e-05
stat6	1.66462	9.94828e-06		mgat2	-1.74148	1.04004e-05
amy2a	3.88226	1.00273e-05		cdc45	-5.01195	1.04075e-05
irf10	2.14782	1.00273e-05		dhrs13a.2	-5.78961	1.05691e-05
gfus.1	1.48665	1.02857e-05		fam136a	-1.58074	1.05691e-05
tmed10	1.00461	1.04004e-05		lipg	-5.07327	1.05927e-05
cfbl	3.29177	1.04075e-05		tigarb	-1.65333	1.06048e-05
tnip1	2.08961	1.04075e-05		trim33	-2.03823	1.06048e-05
slc22a23	2.1123	1.05691e-05		stard14	-4.21344	1.1073e-05
ero1b	1.93545	1.05927e-05		uchl1	-5.12331	1.1073e-05
fbxo9	1.62034	1.1073e-05		ccnp	-6.2448	1.13437e-05
mylpfa	5.39572	1.12641e-05		gkap1	-2.10876	1.13437e-05
ugt1b7	3.16421	1.14032e-05		sirt6	-3.4247	1.13437e-05
hsd11b1la	2.50834	1.17525e-05		polb	-2.61792	1.14957e-05
LOC100149190	4.99225	1.18749e-05		gja11	-3.54956	1.15505e-05
pla2g4aa	1.77051	1.22261e-05		dnmt3bb.2	-5.57134	1.16818e-05
LOC100007488	3.90983	1.22613e-05		si:ch211-51e12.7	-1.80831	1.16818e-05
zc3h12ab	2.1138	1.23851e-05		zp3d.1	-5.68753	1.16818e-05
il1b	4.122	1.25405e-05		dbf4	-2.49961	1.22613e-05
grna.2	4.55981	1.27922e-05		elovl7b	-6.57919	1.22613e-05
pex26	1.04687	1.29524e-05		fbxo32	-3.74154	1.23287e-05
bmp6	1.72038	1.32436e-05		fbxw11a	-2.99987	1.23287e-05
ywhae2	2.33174	1.32436e-05		kpna7	-6.23763	1.23287e-05
oaz1b	1.12337	1.38165e-05		scarb1	-4.61933	1.23287e-05
ggact.1	2.68683	1.38852e-05		ublcp1	-4.10062	1.23287e-05
dhrsx	2.20609	1.39944e-05		usp37	-3.34003	1.25811e-05
ubald1a	2.20498	1.40589e-05		zgc:114123	-5.83753	1.27678e-05
tfcp2l1	2.33999	1.43107e-05		btg3	-3.12651	1.27922e-05
cldn10b	3.1503	1.46007e-05		pop5	-1.83272	1.32436e-05
yaf2	2.59943	1.49833e-05		cax1	-6.43473	1.38165e-05
ndrg1a	2.88084	1.50432e-05		pon3.2	-3.17288	1.38165e-05
glb1	1.28595	1.58944e-05		elovl1a	-5.38386	1.38852e-05
acsl1a	1.92007	1.59634e-05		gemin7	-2.29787	1.39944e-05
csf3r	3.26774	1.63027e-05		lto1	-2.59953	1.39944e-05
coro1a	2.02061	1.655e-05		bmp15	-5.88506	1.41719e-05
calua	2.2382	1.65852e-05		sinup	-5.84643	1.41719e-05
clcn7	1.70239	1.69972e-05		tdrd5	-6.43899	1.41719e-05
cyp3c1	2.62315	1.7039e-05		emc6	-1.88172	1.43107e-05
crp4	2.80171	1.73739e-05		exo1	-5.19903	1.43107e-05
ankrd6b	1.39522	1.74202e-05		haus1	-4.26758	1.43107e-05
gjb8	1.97579	1.74657e-05		otx1	-6.49324	1.43107e-05
ddhd1b	1.46793	1.74726e-05		alg13	-9.48136	1.4636e-05
s100u	1.86256	1.74726e-05		clcn2c	-7.04781	1.4636e-05
si:ch211-245h14.1	2.51027	1.87455e-05		med28	-1.74862	1.48332e-05
mhc1lda	3.37009	1.89706e-05		umps	-4.10862	1.48332e-05
cfhl2	2.98581	1.90392e-05		trmt9b	-4.47667	1.49833e-05
guca1g	2.93035	1.99248e-05		zgc:171977	-6.48017	1.50432e-05
pvalb2	5.02885	2.04089e-05		ccdc106b	-5.82067	1.54337e-05
rnf24	3.62415	2.04089e-05		hirip3	-2.27453	1.56051e-05
hmgn3	3.22477	2.04879e-05		epc2	-1.70967	1.56823e-05
myl6	3.64886	2.19706e-05		supv3l1	-2.24329	1.58944e-05
igfbp2b	2.77836	2.23559e-05		dctpp1	-4.55598	1.61255e-05
ccdc28b	4.63516	2.29864e-05		pus1	-2.64845	1.61255e-05
fzd6	1.50157	2.32905e-05		si:ch211-191i18.4	-7.19386	1.61255e-05
lypla2	1.14008	2.32905e-05		znf408	-1.81605	1.61255e-05
alcama	1.95019	2.37796e-05		zgc:153352	-4.21872	1.61609e-05
samd8	1.6853	2.38448e-05		LOC100538023	-6.29732	1.62739e-05
plcg2	1.91184	2.47763e-05		zgc:173577	-2.84709	1.63027e-05
pglyrp5	3.40728	2.58064e-05		bmb	-5.44902	1.64123e-05
jac7	3.52049	2.65923e-05		gra	-5.23151	1.64295e-05
hs3st3b1b	2.56774	2.69451e-05		zgc:101016	-2.60404	1.655e-05
lpar6a	2.37557	2.69451e-05		eloal	-6.17375	1.66817e-05
umad1	1.03346	2.69451e-05		sox19b	-5.14419	1.66817e-05
gpx4a	2.88465	2.7015e-05		zp3d.2	-5.82352	1.66817e-05
celf3a	2.24426	2.72644e-05		itm2cb	-3.23132	1.68499e-05
dgat2	2.88025	2.72644e-05		clk2b	-2.77605	1.74657e-05
acadvl	1.69088	2.81777e-05		si:dkey-87o1.2	-3.75431	1.74726e-05
cfb	2.74004	2.81777e-05		si:ch211-195b21.5	-2.22786	1.76144e-05
leap2	3.75019	2.84138e-05		zgc:66474	-1.40655	1.78385e-05
col27a1b	2.81492	2.8974e-05		zgc:162344	-3.62812	1.81753e-05
plbd2	2.08982	2.8974e-05		pth1a	-6.21981	1.81925e-05
zgc:171579	3.34506	2.95734e-05		zgc:194246	-2.36181	1.81925e-05
pptc7a	4.06082	3.04958e-05		ftr81	-5.49206	1.84422e-05
si:ch211-240l19.7	3.94968	3.11271e-05		lgi1a	-4.75925	1.89487e-05
tnnc2.2	4.6707	3.13837e-05		exd2	-5.7553	1.89967e-05
tnfa	5.04562	3.21578e-05		aurka	-5.68918	1.91786e-05
calcoco2	2.68162	3.27855e-05		kpna2	-4.77381	1.92602e-05
acsf2	2.07705	3.29513e-05		neil3	-6.85273	1.99728e-05
comtb	2.48056	3.39592e-05		tonsl	-4.60228	2.00115e-05
zgc:153031	2.76788	3.43638e-05		cfap20	-1.77906	2.01433e-05
map2k5	1.15289	3.61048e-05		arpp19b	-2.58102	2.02387e-05
soul4	1.2062	3.61048e-05		rtkn2	-5.039	2.02387e-05
dennd2b	2.1641	3.69401e-05		lrrc42	-3.48565	2.04089e-05
gpr183a	2.45407	3.69401e-05		cbx8b	-1.64209	2.09099e-05
si:dkey-169i5.4	2.20721	3.69401e-05		hsf2	-1.52078	2.09099e-05
zgc:65894	2.67513	3.70479e-05		znf989	-3.50359	2.09288e-05
c9	2.76853	3.73391e-05		spdya	-5.48044	2.12086e-05
flot1b	1.14994	3.78243e-05		ppt2a.2	-4.6677	2.12342e-05
pik3cg	3.67231	3.834e-05		si:ch211-253b8.2	-3.18624	2.13062e-05
cry3b	2.63022	3.89549e-05		atxn7l2b	-2.77858	2.13417e-05
cxcl20	2.59622	3.9027e-05		buc	-6.16476	2.13417e-05
prss35	3.35253	4.18875e-05		cry2	-1.62257	2.17072e-05
mul2	1.45443	4.26317e-05		alkbh1	-3.21277	2.19706e-05
LOC100148254	3.41057	4.28505e-05		gins2	-4.81265	2.19706e-05
ugdh	1.318	4.35959e-05		prrg2	-3.94384	2.22112e-05
rhogb	2.61053	4.62134e-05		setdb1a	-2.12959	2.22112e-05
zgc:172136	7.95181	4.62134e-05		lin28ab	-8.31866	2.23559e-05
atf6	1.099	4.63149e-05		spats2	-2.44066	2.23559e-05
itgav	1.28112	4.70323e-05		txlna	-1.31285	2.23559e-05
tspo	1.12617	4.89152e-05		zgc:66472	-2.6087	2.23559e-05
ms4a17a.11	1.8641	5.00059e-05		zgc:158320	-3.20808	2.23794e-05
dnajc3a	1.74187	5.32551e-05		zgc:55461	-5.65828	2.23794e-05
lifra	1.83013	5.32551e-05		rhno1	-3.65307	2.25121e-05
sh3gl3a	2.41867	5.32551e-05		slc2a15b	-6.52545	2.27634e-05
cpa4	3.60332	5.39036e-05		zgc:113984	-7.17219	2.29056e-05
lygl1	3.38906	5.39036e-05		chmp4c	-3.72754	2.29864e-05
napsa	1.39802	5.43658e-05		kcnn1b	-5.64118	2.30436e-05
enosf1	2.80601	5.49681e-05		med1l	-6.16576	2.31922e-05
si:ch211-212d10.2	1.16928	5.55563e-05		e2f5	-4.70026	2.32689e-05
cfhl4	2.9101	5.66757e-05		mcm6l	-6.03925	2.32905e-05
tfe3a	2.42661	5.70563e-05		tmem223	-2.10559	2.34347e-05
mhc2d8.35b2	4.8681	5.75314e-05		ankrd22	-4.60073	2.34568e-05
fbxo8	1.2876	5.81986e-05		imp4	-2.55872	2.34568e-05
dicp2.2	7.91892	5.84967e-05		larp6a	-4.61644	2.34568e-05
glt8d2	3.06655	5.84967e-05		polr2m	-2.33116	2.34568e-05
itcha	1.64606	5.98774e-05		yju2b	-2.71519	2.34568e-05
cpa5	3.41244	6.02177e-05		setmar	-1.47803	2.36762e-05
irgf1	2.92164	6.1303e-05		oip5	-4.94027	2.38448e-05
lcat	2.87235	6.20221e-05		zar1	-5.72889	2.38448e-05
pip4k2aa	1.34968	6.52939e-05		zgc:56231	-5.91615	2.38448e-05
mpp7a	1.47826	6.57437e-05		aldoaa	-1.6453	2.4377e-05
aldh2.2	1.26919	6.66508e-05		gdf9	-6.36622	2.4377e-05
ppp1r1b	2.88357	6.70136e-05		gjc4a.1	-6.05963	2.4377e-05
lect2.1	4.8344	6.78392e-05		cenpw	-3.57737	2.44253e-05
ddo	2.77279	6.8967e-05		kmt5ab	-5.30186	2.44271e-05
tmem127	1.30996	6.89821e-05		haus6	-4.75802	2.47842e-05
slc16a2	2.78993	7.02239e-05		coa4	-1.11936	2.54565e-05
mink1	8.2455	7.03873e-05		si:dkey-10f21.4	-5.52435	2.58064e-05
rragd	1.6273	7.05684e-05		ccnf	-3.48441	2.60224e-05
mov10b.2	2.75688	7.07752e-05		rpusd2	-2.66943	2.63906e-05
cbln6	4.48322	7.10452e-05		btg4	-5.91576	2.64424e-05
klf7b	1.51007	7.31163e-05		cpdb	-6.17492	2.65923e-05
cyp27a3	2.67383	7.36316e-05		mrps23	-1.78138	2.65923e-05
ugt1b4	3.0016	7.377e-05		zp2.3	-6.12058	2.67278e-05
c3a.2	2.78387	7.45556e-05		kgd4	-1.20498	2.68823e-05
si:ch211-271e10.2	1.47458	7.64115e-05		nedd1	-2.70976	2.68823e-05
LOC103909937	2.58121	7.73831e-05		avd	-5.82574	2.69451e-05
cat	2.2497	7.77201e-05		lsm14b	-5.96205	2.69451e-05
si:ch211-244b2.3	1.54775	7.82681e-05		chtf8	-3.21131	2.69699e-05
mmp13a	3.27545	7.90858e-05		col9a2	-6.2589	2.69699e-05
zfpm1	1.44306	7.98045e-05		rbm44	-6.17966	2.69699e-05
hvcn1	1.63281	7.98723e-05		mid1ip1l	-4.35698	2.80055e-05
hs2st1a	1.075	8.22545e-05		mad2l1	-4.93172	2.81125e-05
timp2b	2.36248	8.22545e-05		rpp21	-3.12694	2.8579e-05
slc5a2	7.74617	8.30863e-05		gtf3ab	-5.98755	2.88176e-05
cyp2k19	2.63125	8.40369e-05		rbfa	-4.18906	2.88176e-05
haao	2.54341	8.40369e-05		hells	-4.80655	2.8974e-05
smyd1a	4.56322	8.42802e-05		sfxn4	-1.16093	2.95734e-05
si:dkey-14d8.7	3.41976	8.5043e-05		zp2l2	-5.97284	2.96833e-05
pllp	2.26806	8.74753e-05		fanca	-2.98895	3.05288e-05
coro1b	1.96736	8.88512e-05		znf511	-2.19175	3.10103e-05
tlr5b	2.39632	8.93766e-05		ing2	-3.08003	3.10374e-05
ncf2	2.65701	8.96915e-05		phgdh	-4.82763	3.11271e-05
crfb4	1.63888	9.00034e-05		wee2	-5.12585	3.11271e-05
bambia	1.81581	9.30607e-05		rab11al	-2.36498	3.12115e-05
nfia	3.20855	9.4679e-05		trim35-7	-3.42627	3.12115e-05
mib1	1.57342	9.5392e-05		zgc:66479	-5.90233	3.12115e-05
elk4	1.28913	9.5638e-05		dynll2a	-5.1804	3.13837e-05
rassf6	2.70838	9.5917e-05		spopla	-1.29483	3.15157e-05
c1r	2.45756	9.82959e-05		eif4e1b	-5.93502	3.15948e-05
gnb4b	1.60822	9.95454e-05		si:dkeyp-34c12.1	-3.94178	3.16186e-05
c3a.6	2.56499	9.98381e-05		casc3	-1.37538	3.17244e-05
g0s2	2.43203	0.000100982		zgc:114119	-3.81266	3.19035e-05
si:dkey-25e12.3	1.8034	0.000106789		ppig	-1.48299	3.20689e-05
tspan14	1.59272	0.000107903		mmab	-1.05839	3.2651e-05
zgc:165582	2.84047	0.000107903		rbm42	-1.16307	3.2651e-05
grb10a	1.65222	0.000111226		zgc:153345	-5.72367	3.2725e-05
nkx6.3	2.99172	0.000111226		ankrd37	-2.85636	3.27855e-05
ptf1a	6.09618	0.000111766		bicdl2	-3.3213	3.27855e-05
bspry	3.19752	0.000111907		si:dkeyp-2e4.6	-2.73491	3.27855e-05
gpib	3.37285	0.000111907		mtfr2	-5.05013	3.30239e-05
ggact.2	1.87543	0.000118459		gmcl1	-1.46087	3.34312e-05
disc1	1.39872	0.000118834		snrpb2	-3.14482	3.41722e-05
cyp46a1.3	2.87815	0.000120214		aurkb	-4.76015	3.44723e-05
cldni	2.93538	0.000121854		gins1	-3.58699	3.44723e-05
si:dkey-5i3.5	1.23147	0.000124432		tuba4l	-5.71893	3.44723e-05
cybb	2.36287	0.000125198		trmt5	-3.48787	3.45797e-05
slc47a4	4.93797	0.000125619		gjc4b	-4.99784	3.48264e-05
teni.2	4.25399	0.000125619		si:ch211-207i20.2	-3.47499	3.50654e-05
ugt5c2	2.7789	0.000127056		henmt1	-3.62423	3.51505e-05
scrn3	1.06991	0.000128944		necap1	-4.19487	3.51505e-05
mcoln1a	1.52382	0.000133207		ftr86	-6.60709	3.56679e-05
ei24	1.021	0.000133606		mad2l1bp	-3.4367	3.56679e-05
LOC101883187	2.66773	0.000133976		tmem234	-2.00036	3.5757e-05
nfkbib	2.39673	0.000134588		zgc:112146	-4.28459	3.58267e-05
st3gal7	2.06762	0.000134588		chn1	-3.10218	3.636e-05
ctrb.1	3.11522	0.000136266		nanos3	-5.84132	3.636e-05
ralab	1.07013	0.000136412		si:dkey-77f5.3	-2.45275	3.636e-05
nudt12	1.80935	0.000138209		cth1	-5.943	3.64698e-05
cpb1	3.24789	0.000140061		brca2	-2.01795	3.69401e-05
psme2	2.21115	0.000140061		smn1	-2.18568	3.69401e-05
cpa1	3.30073	0.000140089		cry-dash	-2.41624	3.70746e-05
lrrc8db	2.28872	0.000140192		pak1	-1.69164	3.70746e-05
cab39l	1.03585	0.000140836		rheb	-4.62448	3.73391e-05
cyp2p6	3.08242	0.000141919		mkks	-6.07602	3.7527e-05
45717	1.3474	0.000145468		adnp2a	-2.10401	3.834e-05
pcxa	1.40702	0.000145673		lyrm4	-1.49751	3.834e-05
znf410	1.4232	0.000145856		qdprb.4	-5.62419	3.834e-05
tnfb	3.03158	0.000146265		zgc:66443	-2.99792	3.83813e-05
thfp5	4.90119	0.000147106		nek2	-5.52399	3.88569e-05
tmem135	1.72386	0.000147494		gpatch11	-1.28503	3.89549e-05
hsd11b2	3.1215	0.000148439		ids	-1.99977	3.98879e-05
aldh9a1a.1	2.80793	0.000150478		zgc:152891	-3.81942	3.98879e-05
smpdl3a	1.81754	0.000150478		trmt44	-1.92476	4.06791e-05
si:ch1073-126c3.2	2.57996	0.000153212		zgc:55781	-2.55273	4.07277e-05
apmap	2.068	0.00015496		harbi2	-3.72508	4.10156e-05
ephx1	1.76233	0.000161248		rpain	-4.63505	4.10156e-05
dpy19l1l	1.86582	0.000164645		zpr1	-1.31414	4.10156e-05
cdca4	2.05987	0.000165772		ovch1	-5.89671	4.12045e-05
cela1.6	3.32962	0.000166358		tubgcp5	-2.96724	4.12045e-05
ucp3	3.22109	0.000168638		exd1	-5.79955	4.14537e-05
fam114a1	1.49182	0.000169484		elovl6l	-4.48181	4.17383e-05
si:dkey-19a16.4	2.59922	0.000171736		ddx52	-2.20579	4.20735e-05
vamp5	1.43974	0.00017314		ddx49	-2.15202	4.22369e-05
rnd1b	2.44478	0.000179347		zpax4	-5.78671	4.22801e-05
atg4a	1.5009	0.00018012		lpcat4	-4.12881	4.23137e-05
ncf1	3.17231	0.00018012		s100a1	-5.85463	4.23137e-05
sh3bgrl3	1.2547	0.000181096		gfer	-2.49513	4.34024e-05
dicp3.1	2.36331	0.000183868		ing5b	-4.0346	4.34024e-05
ptgdsb.2	2.66418	0.000189439		psmc3ip	-3.7266	4.34024e-05
cyp19a1b	2.27222	0.000193522		slbp2	-6.02359	4.34024e-05
si:dkey-14d8.6	3.50331	0.000194445		zgc:162958	-1.98403	4.34024e-05
mib2	1.71827	0.000195867		zgc:56699	-5.90775	4.36364e-05
mpst	1.35615	0.000195867		gdf3	-5.97333	4.37529e-05
cd79a	3.79005	0.000197018		trmt12	-2.72368	4.37835e-05
ugt1a4	2.88797	0.000197324		rpf1	-1.74783	4.43097e-05
gja13.2	2.12092	0.00019924		zgc:110821	-2.27106	4.46359e-05
tpma	4.36998	0.00019924		zpcx	-5.79489	4.49717e-05
oaz2a	2.73453	0.000199343		zgc:101663	-4.36953	4.58441e-05
zgc:174863	1.94905	0.000199363		mcm2	-3.53366	4.62134e-05
socs3a	2.50083	0.000200206		tatdn2	-5.9788	4.63154e-05
pvalb9	6.41135	0.000202077		riok1	-1.06296	4.66921e-05
si:ch211-198n5.11	1.36211	0.000202584		ythdf3	-1.10152	4.67229e-05
pgm1	1.9412	0.000204007		zgc:86839	-4.04021	4.67229e-05
dnase1l4.1	2.48705	0.00020481		rftn2	-1.93945	4.68585e-05
large2	2.90334	0.000208527		sh3gl2a	-4.23526	4.69265e-05
tfr2	2.3999	0.000210169		mettl14	-2.52235	4.72231e-05
bambib	1.71786	0.000211482		pde6d	-2.9738	4.72231e-05
ctrb.3	3.13424	0.000214958		evx1	-6.96516	4.75842e-05
xkr9	2.40438	0.000215661		cdca9	-5.83247	4.76132e-05
adhfe1	1.52233	0.000216822		mbd1b	-1.79937	4.81778e-05
nudt4a	1.47713	0.000216822		atp1b3b	-4.09375	4.89152e-05
anxa11a	1.11531	0.000217425		slx4ip	-5.62688	4.89152e-05
ugt5c1	1.59654	0.000219647		yju2	-1.38195	4.89152e-05
cpa2	2.79469	0.000222775		si:ch211-198m1.1	-5.83211	4.908e-05
pgam2	2.55685	0.000222775		timm10b	-2.29473	5.01611e-05
slc2a12	3.49956	0.000222775		polr2k	-1.74271	5.03737e-05
dhrs13b.2	1.96912	0.000223467		dazl	-5.81621	5.04571e-05
tap2a	2.51209	0.00022498		cenpx	-3.58784	5.16853e-05
tmem129	1.78895	0.000225371		snip1	-1.58956	5.18039e-05
ppp1r3cb	2.39898	0.000226693		xrcc1	-2.40114	5.18039e-05
cldn2	2.46413	0.000226858		zgc:110782	-2.34551	5.18039e-05
si:dkey-98f17.5	1.46204	0.000230135		eef1a1l3	-5.81878	5.20409e-05
slc16a1b	1.47863	0.000233638		nudt2	-1.07981	5.28e-05
fcer1gl	2.22146	0.000234333		plk1	-5.31348	5.28e-05
igf1	3.40201	0.000234333		brf2	-3.69906	5.32551e-05
manea	2.37137	0.000235175		bub3	-2.8192	5.32551e-05
zgc:92749	3.51316	0.000235858		cyp17a1	-6.20135	5.32551e-05
atp2a1l	4.35941	0.000239608		rbpms2a	-22.2023	5.32551e-05
dhrs4	2.46952	0.000239721		rgra	-8.25414	5.32551e-05
LOC572297	1.57243	0.000239882		cdca3	-4.46105	5.35579e-05
zgc:92606	1.38586	0.000240436		fbxo5	-5.06848	5.3825e-05
ptgdsb.1	2.67645	0.000244688		gtpbp3	-2.97372	5.39036e-05
krt18b	2.10119	0.000247678		marcksb	-5.62572	5.39036e-05
slc25a4	3.91083	0.000249519		mrpl48	-1.32018	5.39036e-05
slc38a5b	1.65119	0.000250032		orc6	-4.49096	5.39036e-05
id3	1.44066	0.000251237		pabpn1l	-5.8276	5.39036e-05
chp1	1.91146	0.000255797		slbp	-4.20073	5.39036e-05
sri	1.59643	0.000261318		lhx8a	-5.1945	5.39362e-05
scp2b	1.22835	0.000262086		zgc:162592	-6.76158	5.39362e-05
si:ch211-197h24.9	2.30544	0.000272472		rpp38	-2.90515	5.41439e-05
LOC562542	1.99143	0.000272902		ticrr	-3.66315	5.43658e-05
zgc:85789	1.44064	0.00027431		ccna1	-5.89561	5.45027e-05
lhcgr	3.3536	0.000274521		cenpn	-4.23094	5.4846e-05
insrb	1.07272	0.000279087		mfsd2aa	-6.38256	5.4846e-05
pdia3	1.34132	0.000282363		traip	-4.43499	5.4846e-05
serping1	2.35224	0.000282363		phax	-2.69209	5.49681e-05
rhoab	1.89858	0.000287795		skp2	-3.92516	5.49681e-05
cyp2k18	2.54012	0.000288356		zgc:112980	-3.9456	5.49681e-05
gltpd2b	2.17993	0.000290055		asz1	-5.63785	5.53562e-05
plcd3a	2.1986	0.000292798		dclre1a	-3.72561	5.53562e-05
pdzk1ip1	2.80287	0.00029316		zgc:113691	-5.36195	5.53562e-05
arhgef9b	8.49731	0.000298143		zgc:165514	-5.80192	5.53562e-05
pglyrp2	2.22264	0.000298143		gtf2f2b	-6.01596	5.54794e-05
zgc:92360	2.1674	0.00029863		ppt2a.3	-4.5978	5.55846e-05
stard3nl	1.0754	0.000303886		cap1	-2.90066	5.58251e-05
ccn1l2	2.27756	0.000304457		zgc:171727	-3.00517	5.58251e-05
cfhl3	3.35564	0.000304457		snrnp27	-1.08956	5.80312e-05
si:dkey-24p1.1	2.47174	0.000304607		wnt8-2	-5.35136	5.81019e-05
scinlb	2.2142	0.000307791		rad51	-3.56016	5.81986e-05
vasnb	2.2215	0.000312419		pdcd2	-2.05741	5.84664e-05
dpys	2.77781	0.000316092		birc5a	-4.45722	5.84967e-05
hadhb	1.27311	0.000319069		ppan	-2.20856	5.84967e-05
gja1b	1.02613	0.000319739		zp2.2	-5.78616	5.86236e-05
cavin2a	1.41871	0.000321044		ddx28	-2.25729	5.88869e-05
ela2	3.33985	0.000323837		zp3c	-5.80634	5.90625e-05
spag6	3.3254	0.000327916		mcm3l	-5.94217	5.92317e-05
galnt11	1.31693	0.000332882		chst2a	-3.92572	5.92633e-05
ugt5b4	2.66162	0.00033459		zp2l1	-5.85472	5.95827e-05
mapre3b	1.28419	0.000337285		ccdc34	-1.26577	5.97247e-05
zgc:56235	1.17837	0.000339263		slc16a3b	-4.85627	6.00954e-05
prss59.2	3.12771	0.000340165		phc2a	-2.03957	6.02248e-05
pnrc2	1.17644	0.000346379		zgc:110249	-3.50607	6.04544e-05
tmem125b	2.22779	0.000350743		gcfc2	-2.20838	6.18602e-05
glod5	2.17804	0.000354618		golph3a	-7.9306	6.18602e-05
fignl2	1.73331	0.000354921		mgat4b	-1.70222	6.18602e-05
mbpb	1.16144	0.000357679		zgc:173585	-6.23	6.18602e-05
pttg1ipa	1.6572	0.000357679		zmynd19	-2.80817	6.18602e-05
prom2	2.55129	0.000362523		eif2b1	-2.37538	6.20245e-05
cbln11	3.01924	0.000363022		gbgt1l1	-5.00631	6.20245e-05
il13	3.63864	0.000369339		larp6b	-5.73964	6.20245e-05
klc1a	1.21475	0.000369683		si:dkeyp-2e4.2	-4.35845	6.22267e-05
zdhhc9	1.49516	0.000375642		h1m	-5.64393	6.25513e-05
gstk1	1.78706	0.000376709		gnl3l	-1.06215	6.32366e-05
si:ch211-240l19.8	3.12728	0.000383		neu3.2	-2.81338	6.32366e-05
mlxipl	2.18439	0.000387766		sepsecs	-1.50795	6.32366e-05
mfsd13al	1.482	0.000391876		selenoh	-2.95001	6.52939e-05
si:cabz01036022.1	2.01444	0.000392986		sufu	-1.2588	6.52939e-05
irf9	2.1474	0.000393922		tmem60	-2.68156	6.52939e-05
ola1	1.14899	0.00039704		exosc6	-2.90027	6.5453e-05
aco1	2.63587	0.000398		wdr46	-1.02024	6.5453e-05
zgc:77439	2.77332	0.000399634		mos	-5.35176	6.59391e-05
ncf4	2.45687	0.000409877		stn1	-1.46398	6.66558e-05
irf7	1.6671	0.000411472		zgc:113424	-5.64847	6.66558e-05
mef2b	2.44092	0.000417799		zgc:103692	-1.27706	6.72853e-05
ptmaa	2.44287	0.000418311		brpf1	-1.56109	6.81223e-05
nudt17	1.28524	0.000421638		timm9	-1.64473	6.91289e-05
slc25a36a	2.54588	0.000421638		si:ch211-86h15.1	-1.73039	6.91322e-05
shda	2.24849	0.000429821		ica1	-5.44981	6.93107e-05
tor3a	2.02792	0.000430727		nectin3b	-3.58214	6.9564e-05
c8b	2.32257	0.000434804		zp3e	-5.63342	7.01574e-05
hebp2	1.5088	0.000437425		pabpc1l	-5.93741	7.02239e-05
sirt3	1.65533	0.000437836		zp3b	-5.4684	7.02239e-05
neflb	2.29698	0.000446278		tdrd9	-5.73395	7.07752e-05
hacl1	1.36102	0.00044702		nuf2	-4.21764	7.0781e-05
tnfaip8l2b	2.33807	0.000460174		retsatl	-5.89002	7.0781e-05
ftcdnl1	1.51837	0.000461891		syt13	-5.91053	7.08232e-05
ccl34a.4	2.88254	0.000467328		mycbp	-1.23243	7.08804e-05
selenok	1.07966	0.00046924		dnajc5ga	-1.73155	7.09189e-05
ptgs2a	3.2392	0.000470731		zp3.2	-5.73583	7.11862e-05
cyp2v1	1.56862	0.000471585		pif1	-5.41882	7.15563e-05
b2m	2.16889	0.000471887		tph1a	-6.27737	7.15563e-05
kng1	2.78042	0.000472206		fancf	-5.20285	7.21318e-05
il1fma	2.00139	0.000477107		chtf18	-4.04041	7.22384e-05
tcn2	2.12156	0.000478829		slc46a1	-1.68547	7.22384e-05
lrrc8c	1.59608	0.000487503		znf1162	-1.56157	7.22384e-05
skib	1.30909	0.000489501		atf7ip	-7.00934	7.2408e-05
cep19	1.12499	0.000490669		polr1h	-2.94997	7.2408e-05
hrh3	5.44531	0.000491168		coa3b	-1.81492	7.377e-05
iscub	1.003	0.000496687		hmg20b	-1.14622	7.40229e-05
nrarpa	1.27456	0.000503501		osbpl7	-6.0686	7.40229e-05
zgc:171490	2.13276	0.000504134		pus3	-3.83745	7.44422e-05
txnipb	2.29188	0.000504381		si:ch1073-75o15.3	-5.68366	7.44889e-05
marchf6	2.35906	0.000514992		pars2	-2.15149	7.46629e-05
cbln8	2.43156	0.000514992		rcc2	-1.81029	7.51098e-05
glt8d1	1.58142	0.000516669		dtd1	-2.03325	7.55324e-05
sfrp5	2.51419	0.000516669		kif22	-3.90156	7.5687e-05
canx	1.4287	0.000520401		zgc:113293	-5.78546	7.5687e-05
tspan33a	1.97332	0.000530429		hprt1l	-2.31692	7.70851e-05
fbxo48	1.68836	0.000534138		si:dkeyp-46h3.2	-5.87676	7.71528e-05
b2ml	2.28475	0.000539549		zgc:110222	-1.95575	7.75231e-05
fbxo44.3	1.43757	0.000541293		mllt3	-4.58711	7.77201e-05
mospd2	1.26791	0.000544899		zbtb2a	-3.51639	7.79325e-05
si:ch211-240l19.6	3.08273	0.000552817		pane1	-3.91761	7.85771e-05
plekhs1.3	3.76003	0.000560423		gtf3aa	-1.90164	7.90345e-05
slc1a1	3.7864	0.000563685		gsto2	-2.75959	7.92756e-05
marcksl1b	1.8034	0.0005654		nabp1b	-5.76004	7.95251e-05
ppfibp2b	1.40947	0.000566211		si:ch211-277c7.7	-3.59602	7.98963e-05
si:ch211-244b2.4	1.7255	0.000570613		tbp	-2.4467	8.01718e-05
furinb	1.75132	0.000571411		fan1	-1.57228	8.15991e-05
ikzf1	2.58982	0.000576949		mcm5	-3.55696	8.15991e-05
cnn3a	1.76323	0.000587921		fancm	-2.6651	8.16137e-05
gapdh	1.57762	0.000587921		dnmt1	-3.91605	8.19261e-05
igfbp2a	2.39376	0.000587921		icmt	-1.45999	8.19616e-05
ubtd2	1.465	0.000589715		zgc:56596	-2.01993	8.22545e-05
acadm	1.19711	0.000594899		kcnk5b	-3.14767	8.28244e-05
nucb2b	1.4662	0.000601291		mybl2b	-3.42072	8.28244e-05
syngr2a	1.23204	0.000601989		si:ch211-12h2.8	-5.40555	8.28544e-05
si:ch211-286b5.5	1.01379	0.000603725		golt1bb	-2.54834	8.32162e-05
pmepa1	3.25741	0.000611294		dscc1	-4.04907	8.5043e-05
arf4a	1.45903	0.000622498		mtmr1b	-2.93366	8.74753e-05
dnajb2	2.04771	0.000622956		exosc7	-2.39658	8.79034e-05
anp32a	1.32874	0.000631104		zgc:101765	-2.66123	8.86302e-05
ormdl1	1.07748	0.000650794		zswim7	-4.2543	8.89271e-05
si:ch211-284e13.9	2.15777	0.000650794		ppp1r7	-1.80251	8.9164e-05
si:dkey-151g22.1	3.37185	0.000662257		zp3a.1	-5.47663	8.93766e-05
si:ch211-9d9.1	4.138	0.000668416		xpo4	-2.30083	8.93957e-05
tfpia	1.8728	0.000674717		rad18	-3.97188	9.00034e-05
cldne	5.66104	0.000679517		mcm4	-3.72785	9.03889e-05
nr3c1	1.64556	0.000679517		taf5l	-2.95268	9.04442e-05
tnfrsf9b	2.73207	0.000684884		cetn3	-3.4222	9.06176e-05
traf7	1.25856	0.000694858		naa15b	-1.76249	9.06176e-05
cd164	1.27296	0.000696512		ognb	-6.53877	9.06176e-05
shoc2	1.84461	0.000696512		si:dkeyp-98a7.8	-5.69818	9.06176e-05
slc10a4	2.31766	0.000696512		zgc:162962	-3.18763	9.06176e-05
tmed1b	1.10725	0.000696512		nars2	-3.19787	9.13476e-05
her13	2.88884	0.000700687		nutf2l	-2.85223	9.30607e-05
bsg	1.13605	0.000701436		ccnb2	-5.69171	9.49561e-05
si:dkey-204f11.64	1.71799	0.00070638		cmc2	-1.39184	9.49561e-05
birc6	1.04991	0.000722149		trit1	-2.0688	9.5392e-05
il12ba	3.22713	0.000722149		epcam	-3.41842	9.58357e-05
oga	1.8086	0.000723487		parn	-2.67731	9.58357e-05
golim4b	3.68306	0.000726662		zic5	-6.6008	9.6119e-05
zgc:64051	2.0766	0.000728673		slc38a6	-2.71237	9.76843e-05
tlr3	2.22572	0.000730419		exosc10	-1.58934	9.82959e-05
tpi1b	1.96596	0.000744925		crsp7	-2.63496	9.83102e-05
pxmp2	1.62679	0.000749024		LOC795984	-6.7842	9.86648e-05
agmo	1.95912	0.000750173		ruvbl1	-2.499	9.90091e-05
tlr20.2	3.30071	0.000750173		mbip	-2.72587	9.9142e-05
tmub2	1.7675	0.00075046		birc5b	-5.54813	9.95454e-05
cav1	2.05249	0.000753126		cdr2l	-3.10802	9.95454e-05
retsat.1	3.14249	0.00075365		hpf1	-2.07857	9.95454e-05
qsox1	1.81243	0.00075758		zgc:165515	-3.41485	9.95454e-05
def8	1.02228	0.000758281		styxl1	-5.36757	9.97019e-05
kcnip1b	3.0033	0.000758281		mepcea	-1.66327	9.98301e-05
cxcl11.8	3.88499	0.000760877		setd4	-3.14283	9.98301e-05
kctd5a	1.03746	0.000769547		ccnjl	-3.85018	0.000100147
gypc	2.13048	0.000770612		foxm1	-3.35714	0.000101055
tas2r200.1	3.45773	0.000772586		gins3	-4.07641	0.000103745
zgc:153659	1.77105	0.000773327		tsen2	-2.9257	0.000104261
irf8	2.03037	0.000776069		sulf2a	-7.64719	0.00010433
ccl34b.9	2.70918	0.00077791		gtf3c6	-2.77997	0.000105075
qpctla	1.04841	0.000782098		timm29	-1.03997	0.000105085
dhrs3b	2.07556	0.000785924		rrm2	-4.7435	0.000105152
lpar3	1.63886	0.000787532		ccnd2a	-2.18157	0.000105546
plxna4	2.15209	0.000787532		si:dkeyp-118h3.6	-2.09587	0.000106038
c1qtnf13	3.83692	0.000787718		suv39h1a	-6.05366	0.000106539
zgc:113142	2.55168	0.000800294		chaf1b	-3.83648	0.000106789
ctsf	2.03285	0.000802888		efcab11	-5.98998	0.000106789
arl4ca	2.1062	0.000815626		zgc:174268	-1.83558	0.000106789
pglyrp6	3.45976	0.000818226		zwilch	-3.66446	0.000106793
tfa	2.1932	0.000818226		hist1h2a3	-5.70203	0.000107458
pcmtd2a	1.17677	0.000819851		enah	-4.04746	0.000107903
sod1	1.06307	0.00083787		pard6gb	-1.82603	0.000107903
itgb3a	2.59371	0.000845934		zglp1	-6.02787	0.000107903
gk5	1.75345	0.000848834		orc1	-4.07967	0.000109957
ypel3	1.46259	0.000856838		si:ch211-125e6.13	-5.25642	0.000110386
cd9a	2.25181	0.000860473		chaf1a	-3.68288	0.000110796
soul2	5.00412	0.000860489		slc7a4	-4.84395	0.000111226
prss59.1	3.0054	0.000864168		alyref	-1.79617	0.000111907
rit1	2.43212	0.000865157		cxxc1b	-1.82805	0.000111907
fut7	2.28125	0.000871537		cyp19a1a	-6.96798	0.000111907
msrb2	2.21038	0.000884889		fgf13b	-4.17505	0.000111907
pstpip1a	2.20086	0.000888259		LOC100330864	-4.53844	0.000111907
mmp9	2.69369	0.000893792		rpusd4	-2.41447	0.000111907
si:rp71-81e14.2	2.28993	0.000903319		trim16	-1.66297	0.000111907
apoa1a	2.48472	0.000904208		zp3a.2	-5.49807	0.000111907
atg9b	1.34676	0.000904536		bag4	-2.30095	0.000112779
olfm1b	2.28748	0.000919508		adam9b	-5.64324	0.000114569
calr3a	1.17869	0.000919719		mettl6	-2.13261	0.00011472
zmp:0000001006	2.56216	0.00094296		zgc:101716	-1.69757	0.000115597
shrprbck1r	1.2792	0.000955573		efcab2	-5.59562	0.000116436
erlin1	1.183	0.000969893		tipin	-3.12182	0.000116436
adam17a	1.44476	0.000980109		ints3	-1.94007	0.000116606
zgc:174972	1.44559	0.000990995		drosha	-2.48193	0.000118279
cav2	2.4372	0.000991696		spout1	-2.39149	0.000118834
eif2ak2	1.82025	0.00099598		cnpy4	-2.6205	0.000119712
rel	1.33567	0.00100161		smarcb1b	-2.86268	0.000122818
ccng2	2.00039	0.00101509		armc1l	-3.93531	0.000123135
etfb	1.33575	0.00102973		zp2.6	-5.33798	0.000124303
zgc:195173	2.06501	0.00103079		tdrd7a	-5.37433	0.000124432
wu:fu71h07	1.70747	0.0010363		unc119a2	-3.94809	0.000125054
si:ch211-165d12.4	2.63183	0.00104349		tmprss4b	-4.09542	0.000125093
f2r	1.69719	0.00104382		katnbl1	-2.69605	0.000125119
gstt1a	2.27444	0.0010493		gyg1a	-2.20458	0.00012525
retsat.2	2.13238	0.00105461		pigv	-1.58443	0.00012525
ass1	1.59904	0.00106272		rad1	-1.74781	0.00012525
phkg1a	2.16493	0.0010634		senp3a	-2.11384	0.00012525
cxcl32b.1	1.96858	0.00107323		ttc9c	-2.17434	0.00012525
acads	1.41893	0.00108467		slc6a11a	-7.37545	0.000125619
sema3ab	2.17109	0.00109154		nbn	-2.02389	0.000126398
tspan9b	2.1471	0.00109489		zfand5b	-2.44745	0.000126939
mgst1.1	2.28503	0.00109902		b3galt2	-2.32786	0.000126997
uraha	2.20432	0.00111234		si:ch211-241e1.5	-1.28253	0.000127225
marchf8	2.08813	0.00112007		arl4aa	-2.49408	0.00012777
ugt1b5	2.39131	0.00112017		mrps18b	-1.34391	0.000129604
nfe2l2a	2.49041	0.00112182		gemin4	-2.5296	0.000130626
gstr	2.37509	0.00114723		sycp1	-3.21048	0.00013108
psmb12	1.58879	0.0011476		nabp1a	-2.073	0.000131352
sec31a	1.55327	0.00114821		cdin1	-2.98649	0.000131395
tmem86a	2.26901	0.00116523		gpx8	-3.26459	0.000131525
epb41l4a	1.11426	0.00116797		thoc7	-2.16544	0.000132437
cebpd	2.26561	0.0011686		shisa2a	-7.1873	0.000132865
ppdpfa	2.63756	0.00116884		galnt6	-3.87797	0.000133207
zgc:103601	2.36143	0.00117803		ufsp1	-2.19454	0.000133207
mov10b.1	2.3019	0.00118484		rdh10b	-3.59847	0.000133293
ghra	2.35591	0.0011924		ube2t	-3.8227	0.000133369
psmb8a	2.12935	0.00119654		f2rl1.1	-4.33819	0.000134875
septin9b	2.15697	0.00120974		oclnb	-5.15988	0.000134875
gpd1b	2.14191	0.00121326		pias4b	-5.30355	0.000135407
acy3.2	2.05018	0.00121643		crygmxl1	-5.73395	0.000136026
ugt1a5	2.77808	0.00122017		lrrc47	-2.16591	0.000136026
nfkb2	1.4362	0.00122643		mtf2	-3.12576	0.000136026
entpd1	1.14914	0.00123466		mrpl20	-1.07178	0.000136247
ephb4b	1.11131	0.00124074		zgc:66448	-2.04808	0.000136412
rnf11a	1.82193	0.0012459		nufip1	-2.15605	0.000136961
gorasp1a	2.48429	0.00124714		fam49a	-1.17516	0.000137522
zgc:86896	3.27995	0.0012711		anapc11	-1.51768	0.000137716
zgc:171506	2.50111	0.00127579		zgc:85936	-3.00965	0.000138085
rxrbb	1.51226	0.00128019		wdr55	-1.13379	0.000138272
lonp2	1.67866	0.00128073		asb3	-2.80069	0.0001396
plbd1a	2.27518	0.00129078		cldnd	-5.28748	0.0001396
ctrb.2	2.63658	0.00129749		dda1	-1.22645	0.0001396
pdlim4	2.35886	0.00129749		nol10	-1.69308	0.000140061
hs3st1l2	1.8852	0.00130974		narf	-1.64836	0.000140089
lpar5a	2.16911	0.00130974		zp3	-5.40451	0.0001401
cflara	1.69397	0.00131596		med21	-2.16511	0.00014012
smarcd3b	5.86941	0.00131749		tdp2b	-2.64001	0.000140836
kat2b	1.8899	0.00133409		pold1	-3.43768	0.000141148
zgc:113274	2.44568	0.00134244		srfbp1	-1.19552	0.000141217
hlfa	2.10025	0.0013458		ek1	-3.94833	0.000143164
dhrs1	2.24806	0.00134665		si:ch211-51h9.6	-1.50019	0.000143194
psmb9a	1.62293	0.00135088		rfc1	-1.93344	0.000144657
eif3hb	1.15302	0.00136774		grip2a	-4.81494	0.000144774
acad11	2.02131	0.00136899		pdik1l	-2.14484	0.000144927
alox12	2.08211	0.00136899		zgc:171776	-5.44108	0.000145053
mapk12a	2.13642	0.00137463		fam113	-6.14125	0.000146648
smarca2	1.06868	0.00139652		mgme1	-2.02691	0.000147795
igsf8	1.03708	0.00140046		ebna1bp2	-1.9745	0.000148287
dusp16	1.42483	0.00140436		rpa3	-3.17401	0.000148287
ces3	2.45513	0.00140839		wdr76	-4.15019	0.000148641
acsm3	1.82427	0.00141782		si:ch211-39i2.2	-3.79865	0.00015007
lgals9l1	2.59242	0.00142741		mrm3a	-1.63801	0.000150478
srgn	1.92826	0.00142741		pole2	-3.42609	0.000150478
tspan3a	1.35273	0.00142741		pym1	-1.18252	0.000150478
tlr22	1.9836	0.00142998		tmem59l	-3.24029	0.000150478
cplx2b	3.53037	0.00143266		svopl	-4.25382	0.000151079
spsb3a	2.22059	0.00143714		haus2	-3.92749	0.000151761
tmem38b	1.54626	0.00143934		tyms	-3.57455	0.000152354
aldh3a2b	2.29131	0.00144067		zgc:113294	-2.14081	0.000153064
LOC108182775	3.58426	0.00144437		dtl	-5.215	0.00015589
c6ast4	2.80157	0.00146292		rnf168	-2.89928	0.00015589
gng12a	1.37405	0.00148198		pola1	-3.02143	0.000156299
sft2d1	1.31254	0.0014995		dcaf17	-1.97725	0.000159679
si:ch211-201h21.5	1.4595	0.00150262		pdcd7	-2.1891	0.000160421
stat1a	2.02961	0.00150561		kdm8	-2.56546	0.000160944
gnsb	1.15179	0.00151025		prmt6	-3.59949	0.000162068
zgc:172053	3.81767	0.00151365		zar1l	-5.37105	0.000164904
zgc:92275	2.50278	0.00151922		tmem192	-1.43421	0.000165265
atf7a	1.34585	0.00152247		nelfa	-1.59031	0.000165443
bend3	1.95821	0.00153484		polr1d	-2.36613	0.000166852
zgc:153018	2.34644	0.00157328		tm2d2	-2.09228	0.000166852
itm2ba	1.61232	0.00157756		cwf19l1	-1.39082	0.000166951
hrasa	1.14171	0.00158538		sh3rf1	-1.31254	0.000167047
h3f3c	1.24848	0.00159008		rrm1	-3.40841	0.000167267
slc16a6a	2.21404	0.0015927		cdc42ep2	-3.57561	0.000167774
herc56.3	2.45571	0.00159543		zgc:173556	-5.24971	0.000168194
ctrl	2.72935	0.00159662		tbc1d19	-2.33628	0.00016849
irf2b	1.92085	0.00159662		zp2.5	-5.43912	0.00016849
zgc:154046	2.06136	0.00159662		asf1ba	-4.09279	0.000168638
klhl24b	2.07371	0.00160148		cdk2	-3.15482	0.000168991
ppp2caa	1.56502	0.00165319		ptcd2	-3.49339	0.000169267
psme1	1.87029	0.00165333		nup42	-2.19468	0.00016948
cyp3c4	1.85441	0.0016657		org	-5.53075	0.00017005
ifih1	2.03008	0.00166706		eapp	-1.788	0.00017011
ripk1l	2.05539	0.00166987		ercc2	-1.66051	0.00017011
prkcba	1.9399	0.00167067		phf5a	-2.52972	0.000171242
tmem19	1.54144	0.00168177		haus3	-4.02035	0.000171736
acap2b	1.5367	0.0017008		map1lc3c	-5.44027	0.000173387
fthl27	1.0605	0.00170909		figla	-5.59976	0.000174436
si:busm1-57f23.1	2.6729	0.00170909		ccnh	-2.86271	0.000176358
c8a	2.13004	0.00172031		ndufaf2	-1.34913	0.000177505
hadh	1.4879	0.00172478		pole	-3.02072	0.000178171
lrp6	1.24147	0.00172575		dnajc7	-2.49492	0.000179065
sftpbb	1.89596	0.00173216		cry5	-2.95417	0.000179233
aspa	1.58755	0.00175227		kif4	-4.1299	0.000179699
serinc1	1.24448	0.00175444		ttl	-2.85815	0.00018012
mmp14a	2.15161	0.00175616		ndc80	-3.81835	0.000180164
sirt2	1.8653	0.00175616		rcor1	-1.88344	0.000180998
spns3	2.54312	0.00175985		taf9	-1.29357	0.000180998
stat1b	1.82441	0.00177952		usp1	-1.93677	0.000180998
phospho2	2.15178	0.00178087		foxr1	-5.60558	0.00018312
klhl32	1.97102	0.00179647		rab35b	-2.24941	0.00018312
gpd1c	2.3048	0.00180033		si:ch211-251f6.7	-5.32259	0.000183633
grid2	2.49355	0.00182257		si:dkeyp-114g9.1	-5.17494	0.000184212
cdc26	1.05796	0.00182689		alkbh4	-2.66697	0.000184448
aida	1.07252	0.00182891		zgc:162611	-3.97632	0.000184907
hsc70	2.13795	0.00182891		cdc6	-4.40087	0.000185923
h1-10	2.00028	0.00183317		fancg	-3.11694	0.000186041
rnf183	3.35551	0.00186455		rasl11b	-4.22291	0.000186138
prss1	2.65261	0.00186676		gig2o	-2.08162	0.000186727
vmp1	1.62594	0.00187209		dusp12	-2.80877	0.000187471
tp53inp1	1.95712	0.00187486		wdhd1	-3.18451	0.000187471
gipc1	1.69285	0.0019098		htr5aa	-6.62694	0.000189379
klf2a	1.59622	0.00191285		scn5lab	-5.98892	0.000189379
cd81a	1.72181	0.00192927		ap1s3b	-1.77455	0.000189439
nucks1b	1.36691	0.00193889		haus5	-4.43328	0.000190625
ugl	1.8543	0.00193889		zgc:162948	-3.00682	0.000191736
cldn5a	2.2462	0.00194095		nsun5	-2.3715	0.00019456
klhl6	1.96035	0.00194095		ube2d3	-1.35916	0.000195122
tas2r200.2	4.25361	0.00194095		chst3b	-6.58758	0.000197018
sult5a1	3.3654	0.00195342		si:dkey-179j5.5	-7.65753	0.000197018
btr02	1.14225	0.00195815		zgc:174890	-2.05379	0.000197018
pank2	1.53164	0.00196897		ccnd3	-5.23489	0.000197295
zgc:64065	1.66084	0.00197665		smarcad1a	-3.43645	0.000197295
scp2a	2.48082	0.00198572		cse1l	-2.87935	0.000197945
cp	2.09151	0.00199381		mrps26	-1.35876	0.000197945
loxl2a	2.0339	0.0019973		rars2	-2.68051	0.000198299
coch	3.47573	0.00201948		zgc:103482	-5.20738	0.000198299
pla2g1b	2.71651	0.00204214		coa8	-1.44948	0.000199126
ugt1b3	2.33687	0.00205766		ppp1r26	-2.86579	0.000201755
disp1	1.32143	0.00205837		ppp1r35	-2.7281	0.000202364
hsp90b1	2.06751	0.00206094		jade3	-2.22134	0.000204007
ela2l	2.76631	0.00206819		dctd	-3.04663	0.000204027
rsad2	2.96529	0.00207076		tert	-2.99431	0.000204027
robo2	2.15067	0.0020853		alkbh2	-1.62687	0.000204156
rhbg	2.77461	0.0021042		peli1b	-1.98936	0.000205153
kctd7	1.99265	0.00210821		mtfmt	-1.42499	0.000207069
hephl1a	1.97307	0.0021241		rpl7l1	-1.84967	0.000210169
spp2	2.27852	0.002125		si:rp71-45k5.2	-4.99624	0.00021133
aplnra	2.51849	0.0021279		zgc:113019	-2.11365	0.000211482
ssuh2.2	1.99275	0.00214012		hoxc11a	-5.83146	0.000212017
dbi	1.76439	0.00214665		usp3	-1.75008	0.000212017
rab34a	2.3084	0.00215468		arl2bp	-2.06089	0.000213122
anxa2a	2.00147	0.0021611		zp2.1	-5.29873	0.000213339
gys2	2.06647	0.00217028		arl3b	-2.62549	0.000213809
tmcc3	1.28423	0.00217962		wdr75	-2.67559	0.000214143
calr3b	2.11656	0.00219818		her7	-7.18304	0.000214414
acta2	2.41951	0.00219856		mrm1	-1.88774	0.000215449
vaspa	1.95317	0.00220297		btg2	-3.24868	0.000217105
pdpk1a	1.28609	0.00220341		yars2	-2.27292	0.000218763
suclg1	1.63564	0.00221364		fbxl14a	-2.41401	0.000219853
snap23.2	3.19536	0.00222568		si:dkey-261j15.2	-1.65777	0.000219853
txndc12	1.03075	0.00222568		polr1g	-1.58906	0.00022008
slc22a3	2.64743	0.00224264		eif1axa	-1.82203	0.000220407
smad3a	1.19488	0.00224264		zcchc8	-1.95078	0.000221486
arpc1b	1.82744	0.00224507		hsdl1	-1.24975	0.00022156
fam43a	1.61686	0.00224813		rad21l1	-5.58882	0.00022156
tnfsf13b	3.04261	0.0022683		znf296	-1.93883	0.00022498
mpdu1a	2.2093	0.00227397		pomgnt2	-3.50046	0.000225236
angptl3	3.26782	0.00227637		brdt	-1.25168	0.000226315
ccdc85b	1.09829	0.00229451		rnf8	-1.55343	0.000226663
pcyt2	1.63795	0.00229916		alg1	-2.80072	0.000226858
unc45b	1.31963	0.0023054		ppp4ca	-2.90486	0.000226858
sp4	1.11136	0.00230574		ndufaf8	-1.78782	0.000228226
plxnb2a.1	1.23811	0.00230954		paxip1	-2.08569	0.000228705
upp2	2.36144	0.002312		atp5if1a	-1.37929	0.000228858
tsc22d3	2.05729	0.00232322		tmem69	-1.59733	0.00022931
tmem30aa	1.47377	0.00232622		zgc:193790	-4.16218	0.000232805
b3gnt3.4	1.95899	0.00232821		abraxas1	-3.11029	0.000233456
plek	2.29055	0.00233671		ivns1abpb	-2.25414	0.000233859
uck1	2.12035	0.00234384		polr3f	-2.16224	0.000233997
mgll	2.45908	0.00236542		cfl1l	-2.69911	0.000234333
tnfsf10	1.20412	0.00236965		frs2b	-1.04893	0.000234333
msi1a	2.2631	0.00238274		gys1	-1.82845	0.000234333
psmb10	1.43843	0.00238566		dnajc9	-1.94608	0.000235374
bri3	1.70492	0.00238899		hsd3b2	-5.10401	0.000235374
col2a1b	2.66786	0.00239527		lrmp	-10.7529	0.000235374
lin7c	1.13593	0.00241224		coil	-2.58726	0.000235811
apoa4b.1	2.3154	0.0024156		diaph3	-4.88778	0.000239721
ccl38a.4	1.57257	0.00241817		nepro	-2.7853	0.00024036
ugp2a	2.50062	0.00243119		ints12	-2.1679	0.000241726
lpcat2	2.57099	0.0024325		anapc10	-2.42517	0.000244688
lix1l	1.8844	0.00243613		tada2a	-1.01878	0.000245924
gdpd3a	1.93465	0.00245392		h2az2a	-2.80704	0.000246062
agfg2	2.02583	0.00245674		zgc:153499	-5.5544	0.00024665
cyp1a	2.15903	0.00246145		fkbp10b	-2.7923	0.00024695
cyba	2.01958	0.0024751		arhgap11a	-4.63048	0.000247678
itm2bb	1.89559	0.00251695		cdk7	-1.88723	0.000247678
tfec	3.18556	0.00256338		ube2c	-4.80039	0.000247816
tnfrsf1a	1.92405	0.0025753		nsmce4a	-1.63825	0.000248216
cfh	2.15629	0.00258059		rad54l	-3.41477	0.00024875
ctsh	1.90868	0.00258455		mphosph10	-1.64019	0.000250044
rflna	2.07948	0.00260948		chek2	-3.72842	0.000252475
si:dkey-266f7.5	3.10447	0.00261626		zdhhc18b	-4.07148	0.000253041
il34	1.6765	0.00262272		exosc8	-2.09718	0.000253798
vps37bb	1.3297	0.00263252		si:ch211-215a10.4	-1.94995	0.000257402
septin7a	1.42522	0.00263871		zgc:66483	-5.95841	0.0002577
fbxo7	1.18456	0.00264253		msh6	-2.61016	0.000259186
apoc2	1.96611	0.00266146		prpf18	-1.61262	0.000259186
agrn	2.43173	0.00266434		zgc:173594	-3.50214	0.000259367
foxo1b	2.10811	0.0026651		casd1	-2.69991	0.000259516
ube2b	1.6182	0.0026708		msh2	-2.58376	0.000259516
LOC560232	2.25334	0.0026754		nadk2	-1.90033	0.000259516
dcun1d4	1.41539	0.00269558		rfc2	-1.82924	0.000261318
si:ch1073-443f11.2	1.84241	0.00270481		pld6	-5.56692	0.000262258
nell2a	2.03871	0.00271844		nup35	-2.51459	0.000264781
il10ra	2.03414	0.00272945		bmp1b	-5.05602	0.000265658
crot	2.15542	0.00273337		metrnla	-1.64058	0.000265658
scin	2.43828	0.00273337		lima1a	-2.6765	0.000265675
slc16a12b	3.18708	0.00273337		pttg1	-4.40434	0.00026752
anxa1a	1.63542	0.00273675		cdc7	-4.89801	0.000267828
abcg5	2.21997	0.00274595		taf8	-1.40317	0.000268242
si:ch211-153b23.4	2.23091	0.0027503		hnmt	-2.58201	0.000269505
sesn3	1.95174	0.00275817		mstnb	-4.76662	0.000269505
rasgrp3	2.37079	0.00276297		rbm17	-1.35799	0.000269505
hbp1	1.8205	0.00276699		trip13	-6.58672	0.000269505
cyb5r3	1.0141	0.00277886		ttll12	-2.22437	0.000269505
cebpb	1.6041	0.00278296		zcchc17	-1.39236	0.000269505
dnase1l1	2.0254	0.0028039		eri2	-4.21876	0.000272173
cd82a	1.75361	0.00280716		thap12b	-1.87321	0.000272173
efnb1	2.13274	0.00281199		elp6	-1.98861	0.000273073
antxr2a	1.93709	0.00285017		pms1	-1.51564	0.000273073
ogfrl1	2.34404	0.00285017		ubn1	-5.27512	0.000274521
timp4.2	2.2027	0.00285332		bzw1a	-1.65146	0.000274727
prdm5	2.04182	0.00287228		desi2	-3.31626	0.000275179
txnipa	1.94871	0.00288549		timm50	-1.55397	0.000276204
rigi	2.06631	0.00288944		sgms2b	-3.80263	0.000280688
selenow1	1.27852	0.00288944		lig1	-2.26396	0.000281361
trim25	1.90063	0.00290972		chek1	-4.40536	0.000281554
aldob	2.34261	0.00291182		rsrc2	-1.51976	0.000282363
tsku	1.7627	0.0029172		enkur	-3.48322	0.000282981
spry2	1.1969	0.00291961		dck	-2.22156	0.000283082
gdf2	1.77524	0.00292578		gtf2a1l	-3.08563	0.000285646
pex5	1.31853	0.0029346		sft2d2a	-5.46704	0.000287482
b3gnt5a	2.42542	0.00293534		g2e3	-4.34602	0.000288207
vkorc1	1.68659	0.00294163		gtdc1	-2.85966	0.000288356
stra6l	1.11204	0.00294733		taf1b	-2.09842	0.000288356
lyrm5a	1.31076	0.00295305		cebpz	-1.71728	0.000288383
si:dkey-30c15.13	3.99176	0.00295705		zmym4.2	-8.06343	0.000288887
kdm7aa	1.02733	0.00295932		uncx4.1	-5.08287	0.000289424
zgc:65895	2.05608	0.00296913		dnajc2	-2.1662	0.000292933
gpc4	1.68104	0.00298596		si:ch73-366l1.5	-5.06264	0.000293456
slco3a1a	1.89678	0.00298613		cdc25b	-3.43945	0.000295435
cdc42ep3	2.15917	0.00301433		spryd4	-2.1333	0.000295435
lrrc15	2.06077	0.0030561		eed	-1.66364	0.000296219
cyp2aa12	1.8652	0.00305882		mcmbp	-2.78999	0.000298143
ces2a	2.24686	0.00306959		ccdc62	-2.22344	0.000300897
fbp1b	2.35753	0.0030861		las1l	-1.41838	0.000301127
gna12a	1.6341	0.0030861		mtmr12	-5.77866	0.000301176
rltgr	2.14513	0.00309657		xpo6	-1.50632	0.000301176
foxa2	2.108	0.00309815		dnajc24	-2.22691	0.000302201
si:dkey-56i24.1	1.94042	0.00310036		polr1e	-1.87948	0.000302543
prkcz	2.16789	0.00310647		zpd	-5.40212	0.000304121
tp53bp2a	2.19811	0.00312893		fbxo45	-1.83397	0.000306336
ugt5g1	1.47425	0.00313801		mrpl1	-1.92814	0.000306336
zgc:136872	3.92243	0.00314336		myclb	-2.3744	0.000306336
myoc	2.39794	0.00314386		bzw1b	-2.53841	0.000309962
dscama	1.80175	0.00314715		ccnb1	-4.88434	0.000310842
zgc:153317	1.95437	0.00314916		nemp1	-2.71671	0.000311067
degs1	1.03395	0.00315811		cwc22	-1.78509	0.00031297
tmem119b	2.51156	0.0031609		tmem209	-1.0837	0.00031297
efcab7	1.00653	0.00317582		apex2	-2.26121	0.000318185
add3a	1.5671	0.00318687		gtse1	-4.52792	0.000319069
c8g	1.92338	0.00318687		thap12a	-2.15388	0.000319739
exoc3l1	1.61086	0.00318687		zgc:158270	-2.46614	0.000322083
cideb	2.13575	0.00318823		mindy3	-2.00038	0.000323867
crfb1	1.32567	0.00321458		zgc:101744	-1.02385	0.000324496
vgll4l	2.51179	0.00322826		dctn5	-1.01996	0.000325491
cry3a	1.8875	0.00325625		tyw3	-1.63658	0.000325491
waslb	2.57517	0.00327368		thop1	-2.53128	0.00032707
dnal1	1.44125	0.00328226		cep57l1	-3.16752	0.000328065
foxg1c	3.56465	0.00331283		aldh3b1	-3.91638	0.000332882
gyg2	2.67904	0.00332216		pcgf6	-2.35812	0.000332882
kctd9b	1.1152	0.0033344		raver1	-2.95568	0.000332882
p2rx1	1.83572	0.00337658		si:dkey-20d21.12	-1.65958	0.000332882
rhd	2.34245	0.00339023		hist2h3c	-4.42616	0.000333967
gig2e	2.78502	0.00340312		mcm7	-2.71146	0.000334346
rab30	1.62299	0.00340799		paqr3a	-1.47623	0.00033459
mfsd8	1.17888	0.00341181		ezh2	-1.9353	0.000335237
palm3	2.02382	0.00344271		si:ch211-89o9.4	-5.54479	0.000335237
etfa	1.18162	0.00344396		hsd17b12a	-3.34225	0.000341158
gip	3.47774	0.00345202		b3gnt5b	-3.44647	0.000342766
msrb1a	1.29358	0.00345202		tmem30b	-4.3698	0.00034512
dnase1	2.49684	0.0034683		fdx1b	-6.07223	0.000345636
ftr72	1.84585	0.0034683		jpt1b	-2.48307	0.000346918
znf1124	1.55557	0.0034799		mrpl54	-1.35003	0.000346918
apoda.1	2.50396	0.00349386		znf131	-4.96501	0.000347404
metrn	1.7845	0.00352792		ppm1da	-2.8637	0.000349195
tspan37	1.21575	0.00352792		spice1	-3.35874	0.000351509
uroc1	1.79367	0.00352792		st8sia2	-5.15768	0.000353546
ccr7	2.53288	0.00354255		smarcc1b	-1.59428	0.000354618
gng7	1.08373	0.00354255		pdcd5	-1.0499	0.000356549
cyp2y3	1.61463	0.00356555		zmat5	-2.19001	0.000357225
lclat1	1.01944	0.00356752		zgc:158376	-1.62269	0.000368193
tdo2a	2.06794	0.00357563		zgc:171717	-8.94544	0.000369683
her6	1.21871	0.00358522		npm2a	-5.48185	0.000369976
cyp8b1.1	2.00922	0.00358772		mzt1	-1.64515	0.000371768
mfap4.3	1.58156	0.00359406		socs6b	-1.29054	0.000377302
gpr146	1.4473	0.00363403		pou2f1a	-2.0819	0.000377892
cyb561d1	1.37978	0.00363517		extl2	-1.52417	0.000384072
ugt2a3	2.07708	0.00364309		snrpc	-2.06002	0.000384233
bmp2a	1.82096	0.00366737		sybu	-5.79388	0.000385076
cyp27a1.4	1.98959	0.00367906		dvl3a	-1.46992	0.000386313
ogg1	1.91745	0.00368052		srrt	-1.80934	0.000390553
ponzr1	1.07757	0.00371555		trmo	-2.14824	0.000390681
f11r.2	1.9362	0.00371798		ncapd2	-3.68251	0.000391876
tigara	1.42241	0.00372466		usp39	-2.05048	0.00039596
aldoab	3.11993	0.0037363		qtrt1	-2.43871	0.000397412
ier5	1.45667	0.00374128		mfsd6l	-2.72439	0.000398556
pdgfrl	2.12958	0.00374763		irf2a	-1.99176	0.000399028
lck	1.97917	0.00376357		spc25	-3.31976	0.000401468
arpc5a	1.77672	0.00376672		nsd2	-3.32557	0.000401533
ppap2d	1.69842	0.00376672		tbcc	-2.13972	0.000404119
socs3b	1.27944	0.00376672		cd9b	-1.3463	0.000407838
pik3cd	1.12297	0.00378268		cnep1r1	-1.61114	0.000408556
si:dkey-26c10.5	2.01661	0.00378843		ube2s	-2.21814	0.00040856
vtnb	1.96152	0.00384416		rmi1	-2.97782	0.000408573
gmfg	1.87209	0.0038456		cep55l	-3.81846	0.000413223
grap2a	1.92654	0.0038456		fstl5	-5.05737	0.000419015
snx17	1.5727	0.0038456		bcl2l13	-3.6336	0.000419052
nppal	5.49084	0.00386414		dtx4a	-1.37043	0.000419052
rpz5	1.67183	0.00387431		ccdc6b	-1.27692	0.000420682
itchb	1.14521	0.0038933		cuedc2	-3.26113	0.000422756
cldc1	1.73514	0.00391687		zdhhc24	-2.20091	0.000430708
mmp14b	1.98066	0.00391687		trmt13	-1.76565	0.000432738
ralbp1	1.25434	0.00391687		tut1	-2.1046	0.000438131
nrm	1.06596	0.00393047		zgc:152986	-5.43568	0.000440517
faah2a	1.55973	0.0039754		hist1h2a11	-5.4769	0.000441057
cpb2	2.01077	0.00400023		fdx2	-1.6617	0.000441114
igfbp3	1.45085	0.00400656		mrpl22	-1.66673	0.000443341
ugt2a4	2.3357	0.00402753		slc25a51a	-5.78723	0.000445932
ntn1a	1.88566	0.00403923		gabpb1	-1.7184	0.000446558
ccl25b	2.38731	0.0040791		yif1a	-1.83855	0.000446558
ciao2a	1.25523	0.0040791		stmn1a	-3.88925	0.000447672
erbb3a	1.59184	0.00408484		cdkn2aip	-1.77942	0.000447694
xaf1	1.1394	0.00408484		eif4ea	-1.61087	0.000449216
grhprb	2.06566	0.00412196		mrpl42	-1.22087	0.00045045
rab11fip3	2.48853	0.00416304		fancc	-4.63791	0.000454985
zgc:162707	2.84288	0.00416304		lipt2	-1.87029	0.000456412
si:ch73-15n24.1	2.04479	0.0041813		orc2	-2.39051	0.000460519
myo1f	1.78098	0.00419011		rab24	-1.54703	0.000460519
ugt1b2	3.75101	0.00421341		med4	-1.87583	0.000461891
endou	2.61522	0.00425496		pole3	-1.48439	0.000462213
upk1a	1.90074	0.0042675		smc2	-3.18669	0.000469325
zgc:136929	2.09623	0.00427905		mis12	-3.53725	0.000469932
cyth4b	1.64423	0.00431756		dnaaf10	-2.3954	0.00047057
comtd1	1.95813	0.00432117		znhit2	-1.7335	0.000471078
ddit3	2.27511	0.00432117		pcgf1	-2.67085	0.000472337
LOC110439346	2.38336	0.00432117		telo2	-1.44125	0.000473955
rab25b	1.95478	0.00434762		kcnj21	-4.69268	0.000475849
aqp3a	2.08138	0.00434933		lin9	-1.81568	0.000477107
zgc:111986	1.21833	0.00437258		si:ch211-125e6.12	-5.65159	0.000477107
chrne	2.26567	0.00438989		sass6	-4.71329	0.000478537
snd1	1.01223	0.00438989		tk2	-1.29808	0.000482617
dclk1a	3.90237	0.00439365		arih1l	-1.66264	0.000484619
ahr2	1.72959	0.00439505		kif23	-4.01659	0.000484737
ehhadh	1.99021	0.00439505		gtpbp1	-1.78538	0.000486165
dapp1	2.36407	0.00440772		cop1	-2.21897	0.000486271
echs1	1.12923	0.00441091		kcnip3b	-3.53254	0.000486271
ndrg2	1.93412	0.00441091		rcc1	-3.7846	0.000486956
wdsub1	1.96339	0.00441091		selenom	-3.10072	0.000487929
capn2b	1.76026	0.0044229		wdr5	-1.7969	0.000487929
acer3	1.77205	0.0044326		sap18	-1.81772	0.000494743
pcolce2b	1.25037	0.00445915		kri1	-1.1954	0.000494969
nmt1b	1.80984	0.00446833		efhd1	-4.44986	0.000495588
met	1.50944	0.00449631		cdca5	-4.00265	0.000496687
ckba	1.58587	0.00450361		crip2l	-4.50902	0.000496687
proca	1.83542	0.00450537		pola2	-2.71607	0.000500924
gas1a	1.3266	0.004535		senp5	-1.59073	0.000503535
tbx16l	1.83845	0.00456223		ccnt2b	-1.34196	0.00050587
cited4a	1.59769	0.00456312		eif2b3	-2.0031	0.000508716
pip5k1aa	1.45908	0.00460161		snx24	-2.50123	0.00051241
cltrn	3.92603	0.00460346		snrpa	-1.72752	0.000512804
rgs16	1.86489	0.00462771		bxdc2	-1.33903	0.000515089
crp3	1.91044	0.00467358		ttc32	-2.66581	0.000515089
tor1l1	2.08379	0.00467358		rdm1	-3.15777	0.000516087
pigrl4.2	2.38535	0.00467969		taf6l	-1.42034	0.00051943
nrbp2b	1.46896	0.00468221		spsb1	-1.64084	0.000519766
pcmt	1.50533	0.00469791		gpn3	-1.90267	0.000521672
cela1.2	2.47811	0.00470171		rimkla	-3.24175	0.000521672
gtpbp2b	1.82377	0.00471481		si:ch73-109d9.2	-2.37479	0.000526072
si:ch211-282j17.2	3.41044	0.00472039		kti12	-1.76307	0.00052623
bsdc1	1.01451	0.00475428		tmpoa	-2.76215	0.000526572
isoc2	1.72342	0.00476082		helq	-2.57069	0.000530046
dera	1.05482	0.00476314		pold2	-3.51486	0.000532313
tgfbi	2.60899	0.00478537		chchd6a	-1.85038	0.000538726
cldn3c	2.77358	0.00480411		tnika	-2.50149	0.000540373
ogt.1	1.18045	0.0048577		nip7	-1.56742	0.000541771
LOC103909384	1.29345	0.00486903		ddx11	-1.55651	0.000544744
cryba1l2	4.11179	0.00488589		gpt2	-2.54601	0.000544744
ugt1b1	1.79406	0.00489747		gtf2h5	-1.36273	0.000544899
plin2	1.68645	0.00489759		mtx1b	-1.83761	0.000544975
mtdha	1.12878	0.00490451		zgc:171480	-1.70691	0.000546827
fli1	1.6985	0.0049442		gtf2a1	-1.87112	0.000548851
rab8b	1.10278	0.00496185		tlcd2	-2.53147	0.000550731
dhrs11b.1	1.79946	0.00497147		niban2a	-2.33607	0.0005564
bnip3la	1.55574	0.0049891		cdpf1	-2.34638	0.000557991
marchf2	1.41198	0.0050647		sptlc2b	-1.05022	0.000557991
ifi27.7	1.95519	0.00507884		cdca8	-4.33861	0.000561267
zgc:92140	1.75144	0.00507884		ccdc77	-3.63212	0.0005654
klhl42	1.0472	0.00511466		iah1	-1.49226	0.0005654
nudt19	1.52003	0.00512975		ska3	-5.59518	0.0005654
fthl29	4.7104	0.00513772		suv39h1b	-2.65813	0.000567985
perp	1.60116	0.00514626		cdk8	-2.21525	0.000569732
ppp1r14bb	1.59943	0.00514906		sertad3	-4.54152	0.00057238
LOC100535615	1.78288	0.00517131		nde1	-1.21955	0.000573895
ugt1a6	2.27619	0.00519544		pdcd2l	-1.43698	0.000573895
dicp2.1	3.91131	0.00519873		trub2	-1.74813	0.000576625
foxl1	1.68573	0.00521557		septin5a	-3.91991	0.000576949
kcnk1a	2.45332	0.00521557		thap11	-2.06705	0.000577764
rapgef6	1.55151	0.00523558		ccdc115	-2.12252	0.000584824
cnksr1	1.61639	0.0052396		ipmkb	-2.4266	0.000585485
agmat	1.58937	0.0052469		mrps17	-1.85785	0.000585485
il7r	2.42753	0.00524853		atpaf2	-1.44346	0.000587921
si:ch211-262h13.5	1.74404	0.00525345		rrs1	-1.95858	0.000588975
ada2a	1.1927	0.00525578		hapstr1a	-1.47489	0.000589488
crata	1.59382	0.00526241		poll	-2.10082	0.000589691
zeb1b	1.97326	0.00531652		pfn2b	-1.16766	0.000592156
si:ch211-186e20.7	1.97281	0.005327		vsig10	-3.17538	0.00059657
masp2	1.91577	0.00533588		aatf	-1.79424	0.000601989
prrg1	1.64619	0.00533984		smim10l3	-1.07491	0.000602723
ddc	2.5814	0.00534793		dph3	-3.48332	0.000611802
mfap4.10	2.50607	0.00534793		st3gal8	-2.04571	0.000614007
macroh2a2	1.68583	0.00544275		snai3	-6.36807	0.000622498
sox9b	1.45823	0.00544559		snrpb	-1.42829	0.000622956
s1pr5a	1.74708	0.00545892		tgfbrap1	-2.46291	0.000622956
slc25a34	1.70106	0.00545892		smc4	-3.60461	0.000624106
loxl1	2.12239	0.00547066		mcu	-1.66197	0.000624889
tex2	1.00999	0.00547568		zbtb14	-1.59176	0.000629145
ftcd	2.03127	0.00547793		faah2b	-4.37669	0.000629778
nrxn1b	2.35963	0.00548088		pck1	-4.4147	0.000641695
zfp36l1b	2.10475	0.00548557		elavl2	-4.58768	0.00064336
impdh1b	1.75032	0.00548601		msx1b	-6.17637	0.000646174
tbxas1	1.50936	0.00550339		cdc23	-1.77351	0.000648722
ssbp4	1.14962	0.00552164		tmem231	-3.09657	0.000648722
camk1gb	2.66366	0.00558247		arhgap28	-3.10665	0.000650863
cxcl12a	2.17146	0.00558247		ppil3	-2.18352	0.000653765
cldn3d	1.9785	0.00560438		rad51b	-4.4622	0.000653765
crybb1l2	3.09728	0.00561092		ppp1r3c2b	-3.9126	0.000654187
fxyd3	1.80855	0.00562574		jhy	-4.21499	0.000654599
cbln4	1.92984	0.00562941		prkcda	-1.86309	0.000659436
gzm3	3.06808	0.00564936		cstf3	-1.48478	0.000660037
ism1	1.74564	0.00565814		ankmy2a	-1.2688	0.000662257
ptpn6	1.83634	0.00566947		kif18a	-3.61902	0.000662257
ch25h	2.63355	0.00574241		mief1	-1.16687	0.000665615
etfdh	1.47902	0.00577522		gsnb	-3.31277	0.000665634
f7l	1.85474	0.00577522		zgc:162200	-1.93911	0.000665801
zgc:136333	2.79303	0.00578498		lemd3	-1.52869	0.000671284
selplg	2.21552	0.00585033		atp6v0a2b	-1.6168	0.000672722
palm1a	1.96915	0.00585248		vrk1	-1.89502	0.000673056
wdr37	2.20324	0.00585369		fbxo2	-1.30701	0.000679517
aldh4a1	1.75848	0.00588764		nop2	-1.40547	0.000679517
creg1	1.58372	0.0058989		nsun4	-2.41447	0.000679517
cpeb4a	1.30184	0.00600794		sh3bp5b	-2.96268	0.000679517
pnp4b	2.21022	0.00603615		mtnr1aa	-5.12402	0.000679612
dcn	1.81264	0.00605605		zgc:162898	-1.92626	0.000681431
tpm4b	1.63997	0.00611533		psmd10	-1.63145	0.000681819
tln1	1.71866	0.00614481		nusap1	-3.5142	0.000684261
LOC100331492	2.31333	0.00615362		arl8	-1.47253	0.000685003
rbp7b	3.15579	0.00617497		brd7	-1.0256	0.000687991
si:rp71-15k1.1	2.08816	0.00618829		trpc7b	-4.08133	0.000689784
slc22a13b	3.86151	0.00619328		dnd1	-4.96056	0.000691211
hnf1ba	1.89363	0.00620419		ccdc102a	-1.85832	0.000692262
il2rga	1.79828	0.00620419		nrf1	-1.31931	0.000692262
zgc:101040	2.35102	0.0062067		spc24	-3.48993	0.000696512
asah1b	1.60058	0.00621301		dmap1	-1.76519	0.000701436
pir	1.12908	0.00622655		nkd3l	-5.45867	0.000703861
krt8	1.45215	0.00622973		pop7	-1.60525	0.000703861
tbk1	1.23785	0.0062375		snai1a	-1.47158	0.000705723
mocos	1.86181	0.00625572		pou5f3	-6.90386	0.00070638
ptbp1a	1.20242	0.00627174		ube2g1b	-1.29572	0.00070638
hoga1	1.90611	0.00628059		polr2i	-1.7249	0.000706661
nr1h4	1.72732	0.006337		cox17	-1.97009	0.000707052
ccl34b.4	2.52419	0.00634952		fbxw11b	-1.27312	0.000707233
ifi27.4	1.3161	0.00635801		triap1	-1.59804	0.000711732
plagx	1.89117	0.00635801		ssna1	-2.85651	0.000715096
rgrb	1.9262	0.00635801		ncaph2	-2.21066	0.000717428
rab6bb	1.91777	0.00636486		jmjd6	-1.89471	0.000718005
cdon	1.77871	0.00636595		pim3	-2.25501	0.000718195
rgn	1.80832	0.00641231		tmem237b	-1.08438	0.000723902
adra2b	2.02313	0.00644407		lbh	-1.57771	0.000724691
sncga	2.5015	0.00644449		mks1	-2.56789	0.000727006
klf15	2.08029	0.00645469		ndel1b	-1.38476	0.000727006
cldn8.1	3.16385	0.00649823		pik3r3b	-2.24848	0.000730419
ptgs2b	2.17279	0.00652972		wdr4	-2.01266	0.000730876
hyal1	1.7598	0.00653187		degs2	-2.74845	0.000732371
cd151l	1.22171	0.00653283		mrpl10	-1.64622	0.000733247
tox4b	1.7581	0.00655243		dcun1d5	-1.8873	0.000743382
dll4	1.89596	0.00656627		cfap161	-4.86915	0.00074605
her9	1.76872	0.00658006		polr1c	-1.44412	0.00074605
flii	1.03227	0.006644		trim35-27	-4.4907	0.00074605
spink4	2.54477	0.00664673		xpc	-1.40148	0.000747231
mgst1.2	1.62517	0.00666023		prpf38a	-1.41421	0.000749494
si:dkey-58f10.7	1.99213	0.00668076		tnk1	-8.36298	0.000749494
flot2a	1.55086	0.00670426		lectin	-5.05627	0.000749883
cyp2aa1	1.9215	0.00671405		clxn	-3.96564	0.000750173
ca5a	2.01295	0.00672579		kmt5aa	-1.52011	0.00075046
tor1l3	2.11986	0.00672579		prpf4	-1.97356	0.00075046
cptp	1.09125	0.0067317		ercc4	-1.83985	0.000758281
prdx2	1.26992	0.00676554		vbp1	-1.01755	0.000758281
slco1d1	1.97449	0.00678039		lsamp	-3.9563	0.000759302
zgc:112998	1.2914	0.00683306		ncapg	-3.78492	0.000759302
twf2	1.98541	0.00685899		zc3h15	-1.35254	0.00075964
si:ch73-208g10.1	1.92201	0.00690011		proser3	-2.90185	0.000772462
cpt1b	1.89113	0.00690888		smarcal1	-2.07812	0.000772462
ptk2bb	1.91847	0.0069283		orc3	-2.97658	0.000773553
erbb2	1.85492	0.00692873		polr3c	-1.4566	0.000773553
ptgdsa	1.94989	0.00698951		cyp26a1	-4.86031	0.000775274
bcap29	1.03297	0.00699297		tent2	-2.59279	0.000782098
hmgn6	1.83186	0.00699694		snx1b	-2.03241	0.000787121
apoa2	1.77124	0.00700693		traf3ip1	-2.42062	0.000793715
ube2wa	1.07621	0.00701125		cbll1	-1.20852	0.000795462
smad3b	1.52495	0.00701653		ino80db	-1.66025	0.000800294
zbtb26	1.47144	0.00701653		med7	-2.16928	0.000802145
cahz	2.29076	0.00707705		metap1d	-1.37449	0.000803795
gnb2	2.37418	0.00709394		gpr160	-3.99286	0.000808304
acap1	1.18969	0.00710437		bloc1s2	-1.2854	0.000812445
si:ch211-195b11.3	1.97978	0.00710559		arrdc1a	-1.71582	0.000818651
slc6a6b	1.64868	0.0071076		cog8	-1.1807	0.000819851
hjv	1.95233	0.00710803		glipr2l	-3.39117	0.000829038
rgl1	1.00314	0.00713952		rtknb	-1.91023	0.000829038
mybphb	2.4314	0.00715255		si:ch211-137a8.2	-4.80702	0.000829974
rbp2b	1.97092	0.00715654		cenps	-3.51254	0.000831432
crim1	1.542	0.00719986		rbm46	-5.21349	0.000835081
schip1	1.60004	0.0072088		mak16	-1.03161	0.000838209
zgc:153913	1.74409	0.00722803		polr2h	-2.72763	0.000838209
cbln9	2.24034	0.00725589		tusc3	-2.92625	0.000841037
lgals2a	1.68868	0.00729341		phf6	-1.53393	0.00084244
stom	1.41323	0.00729341		cpsf4	-1.60524	0.000844681
alcamb	2.90054	0.00730011		ntm	-4.56518	0.000844923
lyrm2	1.42343	0.00730011		zgc:113426	-1.2978	0.000845934
pla1a	1.83503	0.00733517		tm2d1	-1.59062	0.000847024
psma6l	1.49115	0.00733517		prkcha	-1.72116	0.000848834
specc1la	1.06564	0.00733534		kxd1	-1.84655	0.0008549
alox5ap	1.87381	0.00738846		ddx59	-1.22518	0.000860489
LOC101883780	2.18454	0.00745515		dnajb6b	-2.38995	0.000864797
aebp1a	1.90224	0.00751578		ctss2.1	-3.38006	0.000865157
zgc:158432	2.7437	0.00756625		chchd4a	-2.13301	0.000871537
tmsb4x	1.73385	0.00757322		rgs14a	-3.22875	0.000876611
ank1a	2.04934	0.00758929		get1	-1.04066	0.00087686
hepacam2	2.41178	0.00759568		bmi1a	-1.66571	0.000877657
apoc4	2.08455	0.00761436		faima	-1.79835	0.000877657
cd40lg	2.8202	0.00761436		lamp2	-2.21539	0.000877657
krt17	3.08491	0.00761436		slc35a3b	-4.3321	0.000878434
pls3	1.85983	0.00761436		zgc:73226	-2.4385	0.000881084
mfng	1.53616	0.00764369		fam110b	-5.45028	0.000897326
fn1a	1.65983	0.00766273		eif4g2a	-1.81515	0.000897426
inhbb	2.01948	0.00772097		psmb7	-1.11304	0.000901925
pdia2	2.41314	0.00774787		nol11	-2.02002	0.000903257
scn4bb	2.50636	0.0077641		gabrb2a	-5.00541	0.000904536
gp1bb	1.91772	0.00777029		smad5	-1.4625	0.00090668
podxl	1.62203	0.00780859		slc39a13	-2.05788	0.000915177
hhipl1	1.97629	0.00782736		rpf2	-1.09953	0.000918325
sh3bgrl	1.84333	0.00783447		gapvd1	-2.48733	0.000923459
tuba8l2	1.32562	0.00783447		lin37	-1.54213	0.000923459
epn1a	1.61792	0.00784207		tbpl2	-6.61865	0.000929898
hao1	1.82315	0.00790275		mettl27	-1.43963	0.000931863
lpar5b	2.06466	0.00793248		ncbp3	-1.21722	0.000931863
tmem106ba	1.42517	0.00793929		etv5b	-2.68317	0.000935994
scarb2a	1.6982	0.00794349		si:ch211-185a18.2	-2.19958	0.000937254
pgr	1.821	0.00796661		acsl3b	-8.17098	0.000937949
zgc:92380	2.55966	0.007979		thoc3	-1.94051	0.000938738
habp2	1.88469	0.00798088		cks1b	-3.19857	0.000943237
atp1b3a	1.62675	0.00800982		si:dkey-121a9.3	-1.97322	0.000946521
lgalsla	1.63018	0.00802222		caprin1a	-1.19759	0.000946917
si:dkey-57k17.1	1.53878	0.00803621		ube2q1	-1.44177	0.000950752
zgc:174931	1.0647	0.00803621		maco1a	-1.4148	0.000952739
cnr1	2.80746	0.00803861		pdzrn4	-6.43907	0.000957038
pbxip1b	1.16288	0.00806919		tdrd1	-6.04049	0.000959042
hspb8	1.8529	0.00810461		zgc:101783	-2.58109	0.00096144
si:dkeyp-73d8.9	2.11671	0.00810812		igsf21a	-3.90358	0.000962243
adrb3a	1.62043	0.00812724		cdc37l1	-1.98698	0.000962405
tgfbr1a	1.61894	0.00817336		zgc:163143	-2.89583	0.000962405
pm20d1.2	1.81397	0.00822152		unc5da	-2.72688	0.00096335
vipr2	1.63331	0.00829613		gemin8	-2.35784	0.000969663
rap1gapa	3.50483	0.00831107		pet100	-1.61854	0.000969663
cmtm3	1.278	0.00832214		svila	-2.0818	0.000971055
zgc:110006	1.25028	0.00833449		wdr12	-1.67983	0.000981232
apom	1.89887	0.00836517		uap1l1	-1.9264	0.000985457
egfra	1.90279	0.00841029		stil	-6.63392	0.000986353
ncaldb	1.73209	0.00841837		ppil2	-1.46507	0.000986798
efnb2a	1.87382	0.0084222		pdcl3	-1.04056	0.000993387
creb3l3l	1.09098	0.00844595		lrrc59	-1.87485	0.00099598
abcd3a	1.24498	0.0084774		tma16	-1.02014	0.000996837
shisa10.2	2.13967	0.00852267		foxl2b	-6.31791	0.00100408
sertad2b	2.1254	0.00852973		rasef2	-3.69564	0.00100895
crb3a	1.65176	0.0085688		LOC101885512	-1.98533	0.00101225
tmem106bb	1.67831	0.00857385		thoc1	-1.28751	0.00101302
rpz	1.50834	0.00857566		mterf3	-1.44328	0.00101332
viml	2.13898	0.00857566		abcg1	-3.95947	0.00102628
cyp4v2b	1.80758	0.00860313		ildr1a	-2.51674	0.00102909
lrrc17	2.13359	0.00860313		ythdf1	-1.6146	0.00103191
zbtb43	1.83626	0.00860356		fam83d	-2.70645	0.00103538
enc3	1.11488	0.00863157		actr5	-1.90138	0.00103914
dgat1b	1.78257	0.00866946		ano9a	-3.1208	0.00104425
agpat9l	2.11415	0.00868894		itprip	-2.93425	0.0010493
arl11	1.78703	0.00871924		fbxo46	-1.42055	0.00105982
cygb1	1.87516	0.00876325		hapln4	-5.24024	0.00106078
tyro3	1.77422	0.0088014		mix23	-1.70835	0.00106078
kdrl	1.4611	0.0088155		slc6a15	-3.33415	0.00106223
slc27a2a	2.09247	0.00881593		mad1l1	-2.06972	0.0010634
dpysl3	1.29099	0.00883463		ncapd3	-2.72086	0.0010634
zgc:175107	1.08409	0.00883505		ttc19	-1.30061	0.00106341
cetp	2.1295	0.00883541		mcph1	-5.92478	0.00106727
ftr14	1.69862	0.00884105		unga	-3.43284	0.00106727
dapk2a	1.59102	0.00884753		pltp	-3.28158	0.00106837
amy2al2	2.44647	0.00885347		ppih	-2.06014	0.00106951
etnppl	1.87246	0.00885347		mmgt1	-1.54854	0.00107277
zgc:63587	1.02568	0.00889709		cnot7	-1.89232	0.00107323
rhof	1.19734	0.00893574		commd4	-1.07592	0.00107323
pcgf5b	1.20413	0.00895001		bmpr1ba	-4.14311	0.00109154
st6galnac4	2.03309	0.00897294		rbm7	-1.51762	0.00109536
pold4	1.5028	0.00898421		sh3d19	-2.2533	0.00109823
acy1	1.64477	0.00903879		snrpd3l	-1.54	0.00110052
cavin1b	1.56692	0.00915086		ctps1b	-1.37007	0.00110119
lmbr1l	1.08462	0.00917336		si:dkey-4c15.14	-1.26318	0.0011042
cmklr1	3.30914	0.00924637		tex10	-1.22218	0.00110874
slco2a1	1.95968	0.00926567		emx3	-5.62745	0.00111494
slc23a1	2.57199	0.0092733		tram2	-2.37516	0.00111494
slc27a1b	1.57472	0.00928253		coa5	-1.14234	0.00112996
ms4a17a.8	2.17909	0.00932363		slc7a6os	-1.16939	0.00113157
hsd17b14	1.94765	0.00934016		swsap1	-3.37477	0.00113609
faah	1.36275	0.00943611		cdk1	-3.33668	0.00113794
hbae4	1.79459	0.00946953		rbmx2	-1.06816	0.0011382
apoc1	1.94121	0.00948785		rgs7a	-3.54684	0.0011382
lrrk2	1.12227	0.0095436		polr3d	-2.04631	0.00114966
enpp2l	1.81371	0.00959958		ugp2b	-1.40351	0.00114966
ssh2b	1.28267	0.00960331		commd9	-1.98304	0.00115168
net1	1.81206	0.00963152		mrps18a	-1.08911	0.0011686
dnajc4	1.33878	0.0096707		manba	-2.01671	0.00117539
cyp2x10.2	2.05118	0.00971131		ppp4r2a	-1.12958	0.00117788
clic5b	1.84248	0.00971259		zgc:172121	-1.35297	0.00117937
tnks1bp1	1.85823	0.00972461		znf277	-1.32449	0.0011861
hk1	1.57387	0.00973911		rbm34	-1.50028	0.0011884
LOC100006752	1.96183	0.00973911		thyn1	-3.0474	0.0011912
exosc1	1.55774	0.00975869		alkbh5	-1.59601	0.00119433
zgc:136858	1.36401	0.00975869		trdmt1	-2.08781	0.00120083
ponzr6	2.16532	0.00976803		tecrl2b	-4.9168	0.00122017
mef2d	1.09212	0.00976904		msl2b	-1.41225	0.00122678
ubac1	1.48662	0.00981286		gopc	-4.01778	0.00124074
hoxb6a	2.32133	0.00981951		sub1b	-1.76685	0.00126029
ldlrad3	1.93215	0.00981951		mrpl9	-1.44138	0.00126202
slc34a2b	1.97997	0.00981951		ptprma	-2.11271	0.00126378
zgc:171551	1.72222	0.00984737		zgc:153115	-2.33983	0.00126706
lrig3	1.76092	0.00991264		isg20l2	-1.28686	0.00126904
LOC100537930	3.37638	0.00998451		smek1	-1.0758	0.00128255
adra1aa	1.76428	0.0101033		zgc:171220	-4.41631	0.00128447
zgc:194392	1.70596	0.0101091		adnpa	-1.65715	0.00128834
gata6	1.80041	0.0101128		tpcn3	-2.01	0.00128977
prkacba	1.63638	0.0101128		hdr	-1.51836	0.00129463
wasb	1.76031	0.0101598		irf1a	-3.88863	0.00129621
kctd12.1	1.33067	0.0101711		elac2	-1.7985	0.00129749
ifit11	2.47743	0.0101819		actr8	-1.72365	0.00129911
irf2bp2b	1.70208	0.0102368		si:ch211-63o20.7	-2.94274	0.00130035
parp14rs1	1.11172	0.0102471		kif3a	-1.56098	0.00130046
znf1059	1.81807	0.0102476		cfap298	-1.39755	0.00130116
tbl1xr1a	1.589	0.0102603		pigw	-1.96682	0.00130116
proza	1.6087	0.0102793		wdr83	-1.67573	0.00130488
ptgis	2.42157	0.0102887		sesn2	-2.66174	0.00131596
znf692	1.39427	0.0102896		ephb2b	-2.91078	0.00131928
cd37	3.09933	0.0103681		oard1	-1.42602	0.00131928
capgb	1.10829	0.0103957		slc30a1b	-4.29529	0.00131968
tmem72	1.27135	0.0104142		stip1	-1.12251	0.00131968
sccpdha.1	1.81372	0.0104413		thoc6	-2.39067	0.00131968
tmod4	2.17109	0.0104626		si:ch73-41e3.7	-4.54229	0.00132116
zfyve21	1.25197	0.0104656		LOC110438480	-2.89701	0.00132386
cst3	1.61393	0.0105358		slc25a12	-1.76773	0.00132386
gdi1	1.31845	0.0105368		pmaip1	-2.08988	0.00133084
igf2a	2.11891	0.0105401		eef1akmt2	-1.50827	0.00133541
agxt2	1.7765	0.0105508		ddx39ab	-2.09266	0.00133571
sla2b	2.74623	0.0105817		rad9a	-2.86275	0.00134428
zgc:158417	2.58333	0.0106082		LOC566907	-2.09305	0.00134616
cyp2ad3	1.79324	0.0106198		rab33ba	-1.8504	0.00134674
pgpep1	1.54078	0.0106615		rab33a	-5.34168	0.00135586
si:ch211-222k6.3	1.87319	0.0106808		zgc:112496	-1.58814	0.00135928
anxa4	1.53278	0.0106894		sumo3b	-2.1546	0.0013613
itgb1b.2	1.62756	0.0107075		epb41l5	-1.42583	0.00136737
st8sia1	1.24608	0.0107237		tfdp2	-1.6397	0.00137245
tmem71	1.48557	0.0107316		tmem53	-1.64507	0.00137245
jak2a	1.327	0.0107932		adipor1a	-1.6837	0.00138342
LOC100151049	1.70401	0.0107976		dnajc18	-1.11008	0.00138342
aldh1a2	1.75974	0.0108169		smyd5	-2.28867	0.00138342
zgc:109986	1.66217	0.0108454		spinb	-3.28554	0.00138945
snn	1.19068	0.0108485		mrpl17	-1.93742	0.00141242
rcvrn2	1.87128	0.0108584		rnaseh2a	-1.81582	0.0014182
cnpy3	1.16332	0.0108661		mrpl21	-1.24033	0.00141962
fgf1b	1.77332	0.0108681		pcna	-2.45802	0.00142827
cd247l	2.0917	0.0108785		arid2	-1.42585	0.00143714
ccdc80	1.12743	0.0109484		ccna2	-4.49625	0.00143714
foxred1	1.1115	0.0109513		dcun1d1	-1.89564	0.00143714
fcer1g	1.59291	0.0110048		snupn	-2.26054	0.00144437
helz	1.58947	0.0110928		blvra	-1.58563	0.00144891
kank3	1.5429	0.0111556		grhl2a	-3.50204	0.00144945
osbpl9	1.13274	0.0111556		lsm1	-2.43471	0.00146292
gli1	1.08735	0.0112314		tmem179aa	-4.01822	0.00146292
nrp2b	1.00059	0.0112422		tmem45a	-1.30478	0.0014652
ifit14	3.65911	0.0112754		sowahab	-4.79622	0.00148114
trim35-19	2.34364	0.0112793		cep128	-3.36809	0.00148876
nfybb	1.01998	0.0112895		them6	-1.17225	0.00148947
ccl20b	3.0665	0.0113406		rtca	-1.8801	0.00149122
pvalb7	2.92623	0.0113406		ldlrap1a	-3.89852	0.00149152
sult1st6	1.878	0.0113657		ddx18	-1.20257	0.00149645
noa1	1.16321	0.0113676		poldip2	-1.12634	0.0014995
cmtm7	1.09445	0.0113697		trip4	-1.08881	0.0014995
sdr16c5b	1.80367	0.0113697		spo11	-6.23427	0.00150262
ifi27.6	2.20042	0.0113894		cldn8.3	-4.63624	0.00150427
rhag	2.04303	0.0113948		pex12	-1.34051	0.00151153
foxa1	1.96869	0.011398		rab3da	-3.2162	0.00151767
gja5b	1.78098	0.0114095		dok6	-5.71652	0.00151922
jam2b	1.22697	0.0114445		mapre1a	-2.00253	0.00152247
anks3	1.51139	0.0115071		fkbp14	-2.74317	0.00152809
casp22	1.98505	0.0115136		uhrf1	-2.21176	0.00152915
si:dkey-239i20.4	1.69539	0.0115185		dedd	-1.41971	0.00153484
acaa1	1.65929	0.0115816		pias4a	-1.04051	0.0015373
selenou1a	1.63322	0.0116031		nsl1	-3.20965	0.00154183
si:ch73-55i23.1	2.11377	0.0116169		nolc1	-2.03711	0.00154692
ttll3	1.58001	0.0116169		psme3	-1.91784	0.00155463
btr29	2.30343	0.0116796		rnf180b	-1.80768	0.00155463
acat1	1.30064	0.0117189		imp3	-1.79555	0.00155961
zgc:101664	1.271	0.0117899		klhl26	-2.30033	0.00156459
fzd4	1.81829	0.011803		mrps16	-1.18563	0.00157581
cnbpb	1.27426	0.0118123		atg12	-1.33226	0.00157756
rassf7b	1.81887	0.0118123		d2hgdh	-1.67082	0.00158538
slain1b	1.9825	0.0118341		slc35f3a	-3.92912	0.00158538
lgmn	1.16333	0.0118845		stimate	-1.72051	0.00158538
wipf1a	2.03774	0.0118972		ctsla	-8.28602	0.00158545
c3a.3	2.01461	0.0119217		snapc1a	-5.0818	0.00158724
tmem82	1.75579	0.0120232		cart3	-5.62477	0.00158953
ppp1r10	1.00592	0.0120738		scn1bb	-4.86433	0.00160534
c1qtnf5	2.20105	0.0120767		nkrf	-2.11139	0.00161155
mtnr1c	2.7311	0.0121041		nfatc2ip	-1.25504	0.00161936
hnrnpa3	1.76472	0.0121448		polr1f	-1.55373	0.00163645
stat5a	1.5539	0.0122829		pde12	-2.36202	0.00165319
itgb1a	1.61818	0.0122933		acp5a	-4.47121	0.00165333
zgc:92590	2.25868	0.0123026		trmt2a	-1.71038	0.00166413
f10	1.59054	0.0123391		pold3	-2.02153	0.00166706
amdhd1	1.72554	0.0123915		pot1	-1.69606	0.00168107
jupa	1.14665	0.0124051		nol6	-1.87186	0.00168224
s100a10b	1.57248	0.0124253		aebp2	-1.24703	0.00168403
crp2	1.31911	0.0124339		txnl4b	-1.55192	0.00170107
ssr1	1.02753	0.0124694		ssx2ipa	-2.59382	0.00170115
zswim6	1.39784	0.0124946		wars2	-2.39488	0.00171223
prnprs3	1.45467	0.0125174		nup43	-1.82654	0.00171514
slc38a3a	2.19705	0.0125271		znf593	-1.00487	0.00172031
fstl1b	1.01673	0.012534		ehmt2	-1.55414	0.00172144
pdlim3a	2.60247	0.0125372		xrcc3	-1.67792	0.00172732
ctdsp2	1.74938	0.012606		mylpfb	-4.92104	0.00173608
cyp8b1.2	1.78323	0.0126535		api5	-1.44525	0.0017395
map7d1a	1.14905	0.0126651		cdc34a	-1.64255	0.00174394
kiaa0040	1.79496	0.0126773		myh9a	-1.22898	0.00174807
timm17b	1.79053	0.0126884		dcp1a	-1.36685	0.00175058
slc22a2	1.86854	0.0126929		cenpl	-3.53519	0.00175227
f5	1.74777	0.0127065		ppp1r2	-1.21536	0.00175444
znf1024	1.52248	0.0127322		prpf3	-1.07266	0.00175444
tle5	1.85648	0.0127913		rpa1	-1.92132	0.00175444
ap1s3a	2.7673	0.0127981		asf1bb	-1.79097	0.00175845
ptena	1.34248	0.0127981		tia1	-2.01038	0.0017598
cyp8b1.3	1.71778	0.0128045		tcf7l1b	-1.45783	0.00176094
ftr82	1.52647	0.0128217		opa3	-1.11131	0.00176179
cnksr3	1.47678	0.012824		phyhd1	-2.12096	0.00176901
bdh1	1.46282	0.0129339		xkr8.3	-1.14425	0.00177329
pink1	1.48882	0.0129402		lysmd3	-1.03124	0.00177426
atg9a	1.27682	0.0129672		poc1a	-3.74371	0.00178839
timp2a	1.5493	0.0129862		ddx39aa	-1.55202	0.00178956
zgc:175284	1.84652	0.0129862		rab42b	-2.94014	0.00179281
si:rp71-1h20.5	1.03173	0.0129955		znf710a	-2.21191	0.00179281
fbxl7	1.15547	0.0130236		fam78aa	-4.92532	0.00182715
bcl2l11	2.35148	0.0130384		hif1an	-1.02456	0.00186676
gc	1.7605	0.0130763		melk	-3.66354	0.00186676
pcsk5b	1.11115	0.0130937		si:dkey-86e18.1	-1.51011	0.00186676
rac3b	1.70348	0.0131023		spire2	-4.74263	0.00186676
tecrb	1.30451	0.0131023		zmp:0000000625	-1.382	0.00187486
rhoh	2.23983	0.0131088		riox1	-1.13993	0.00187648
tnfaip8l2a	1.57563	0.0131088		trappc6bl	-1.62814	0.00188434
dsc2l	1.43361	0.013127		borcs8	-1.64702	0.0019028
tfpi2	1.5116	0.0131503		pigl	-1.16358	0.0019028
cyp2p9	2.84639	0.0131513		egr4	-4.44387	0.00191125
parvab	1.45705	0.0131702		ppp1r3da	-1.32002	0.00191594
svip	1.02711	0.0131702		lhx1a	-4.90071	0.00192197
sema6a	1.78301	0.0131735		cfap184	-2.03816	0.00192386
ssbp3b	1.10179	0.01322		atpsckmt	-2.07607	0.00193463
rgs18	2.06792	0.0132961		chtopa	-1.56175	0.00194095
si:dkey-75a21.2	1.61624	0.0133018		rfc4	-1.93614	0.00194095
ifi44f1	4.83492	0.0133023		tfdp1a	-1.69557	0.00194095
slc2a9l2	2.13142	0.0133364		ccne1	-3.30448	0.00195438
irg1l	2.38457	0.0133657		ttll7	-8.15575	0.00195815
gcdhb	1.5952	0.0133977		ube2j2	-1.61476	0.00196897
tuft1a	1.74214	0.0134449		ctc1	-1.39724	0.0019691
mest	1.18324	0.0135545		rangap1b	-2.06301	0.0019691
s1pr2	1.38571	0.0136314		pus7l	-1.52319	0.00197641
cd151	1.62538	0.0136676		ndnl2	-1.58491	0.00199077
cd63	1.62283	0.0136951		nek4	-1.61487	0.00199077
camk2d1	1.69069	0.0137114		cntrob	-1.96972	0.00199202
dio2	2.25334	0.0137482		rbm12ba	-2.03272	0.00199381
arrdc3a	1.7452	0.0137673		marchf4a	-5.41002	0.0019973
nrros	1.47187	0.0137687		gpat4	-1.78742	0.00203394
mbnl1	1.72967	0.0138362		iglon5	-3.73319	0.00203735
abcb9	1.70013	0.0138823		chchd4b	-1.11676	0.00203886
tom1l2	1.01663	0.0138936		rhogc	-1.47059	0.00207076
hnrpkl	1.25551	0.0139095		elac1	-2.56006	0.00207087
cdk17	1.0931	0.0139321		tubgcp6	-1.52398	0.00207137
ip6k2b	1.65298	0.0139369		utp6	-1.44779	0.00207255
ms4a17a.6	1.65117	0.0139369		srm	-1.54018	0.00207314
gchfr	1.75562	0.0139619		afg1lb	-1.2011	0.0020853
capslb	2.41327	0.0139689		nxph1	-4.59762	0.00208837
man1b1b	1.04869	0.0139739		pole4	-1.99335	0.00208855
hes6	1.29175	0.0139898		cox11	-2.00474	0.00209208
pecr	1.07792	0.0140025		abitram	-1.00708	0.00210112
sc:d189	2.12003	0.01403		ark2n	-2.19152	0.002125
lrata	1.86217	0.0140384		cnpy2	-2.41837	0.00213763
si:dkey-37m8.11	1.19999	0.0140384		exosc9	-1.74775	0.00214012
ugt5d1	1.83194	0.0140682		gpc2	-2.7369	0.00215468
gata3	2.37985	0.0141347		tmem17	-1.80375	0.00216371
cldn15b	1.72818	0.014152		si:ch211-284e13.5	-1.46668	0.00218193
colec12	1.69811	0.014179		e2f3	-1.56717	0.00218975
faim2a	1.17981	0.014223		orc4	-2.291	0.00219818
plaua	3.05126	0.014333		zgc:152948	-3.12307	0.0022212
rtn1b	1.23739	0.0143411		iqcc	-3.52614	0.00222568
zgc:112334	1.65687	0.0144057		fscn1a	-1.3306	0.0022374
zgc:153521	1.21024	0.0144436		lmcd1	-2.58608	0.002244
plekha2	2.07966	0.0144553		mrto4	-1.20779	0.00224507
fundc2	1.31125	0.0144583		prpsap2	-1.04425	0.00224556
allc	1.61157	0.0144599		znf971	-1.01201	0.00224813
plxnb2a.3	2.26125	0.0144854		aurkaip1	-1.59837	0.00225254
pkp2	2.19969	0.0145374		cep20	-1.77769	0.00226189
lgals3bp.1	2.14617	0.0146208		dguok	-2.12066	0.00229409
tpst2	1.45709	0.0146278		oclna	-1.23546	0.0023054
slc6a14	2.13444	0.0146471		snx22	-1.56516	0.00230775
cnot6l	1.39402	0.0146936		nxf1a	-6.37051	0.002312
epdl1	1.72152	0.0147396		akap1b	-1.7217	0.00231837
eif5a	1.4804	0.0147673		mboat2b	-2.27223	0.00232821
usp6nl	1.42617	0.0147729		kif11	-9.88122	0.00232984
shisa3	1.71001	0.0148043		agbl5	-1.07876	0.00235084
map1lc3b	1.13129	0.0148139		dlx6a	-4.6111	0.00235981
wtip	1.23938	0.0148317		phf10	-1.17035	0.00237177
slc4a1a	1.99496	0.0148596		hyal6	-3.35512	0.00237492
ldlra	1.97302	0.014912		fdxacb1	-2.43742	0.00237607
wnt11	1.63634	0.0149172		apex1	-1.99409	0.00237704
pals2a	1.42724	0.0150912		hdx	-3.00397	0.00238331
si:ch211-125e6.8	2.00447	0.0151177		mios	-1.41685	0.00238331
musk	1.06397	0.0151756		strap	-1.12981	0.0024156
faslg	2.55783	0.0151756		polm	-2.36159	0.00243257
slc25a10b	1.22241	0.0151898		g3bp1	-2.46517	0.00243613
calcoco1a	1.88834	0.0153379		poc1b	-1.52575	0.00245056
zgc:136439	1.18857	0.0153581		dnmt3bb.3	-3.13174	0.00245674
myb	2.3197	0.0154557		gins4	-2.93619	0.00247903
map2k2b	1.1917	0.0154752		mppe1	-2.08623	0.00248024
fbxo6.2	1.72144	0.0154798		terb1	-1.6651	0.00248158
igfbp5b	1.98134	0.0155887		stk11	-1.24632	0.0024887
tg	2.55673	0.0156188		zc3h7a	-1.50747	0.002506
lipca	1.632	0.0157135		znf1161	-1.2819	0.002506
ugt1a7	1.35676	0.0157187		eif6	-1.16988	0.00251695
cxcr4b	1.58911	0.0157206		cep57	-1.12062	0.00252025
ccni	1.54048	0.0157568		rbbp4	-2.27543	0.00253617
ucp1	2.12943	0.0157946		spdl1	-3.28843	0.00253617
hmga1b	1.55135	0.01581		rbm4.1	-2.99988	0.0025513
lama4	1.36942	0.0158695		rae1	-1.05139	0.00256435
zgc:113184	1.53532	0.0158896		cntn1a	-3.063	0.00257032
rad23aa	1.06085	0.0159867		lysmd2	-2.25436	0.0025753
wwtr1	2.09876	0.0159867		snrpd3	-2.64851	0.0025753
si:ch73-185c24.2	2.44284	0.0159918		tubb5	-3.28857	0.00258059
natd1	1.05455	0.016008		crcp	-1.64221	0.00258395
dhrs9	1.56115	0.0160869		tom1	-2.36597	0.00258455
hsd17b4	1.53703	0.0160917		znf1015	-1.76029	0.00258455
zgc:85777	1.73383	0.0160917		wdr21	-1.37741	0.00259176
zgc:154055	1.75182	0.016099		mis18bp1	-4.01152	0.00259659
efs	1.10963	0.0161151		uvrag	-1.50045	0.00260944
rfesd	1.45895	0.0161806		cfap68	-4.77853	0.00262272
gfpt1	1.32481	0.0162084		si:ch211-226h8.11	-4.54744	0.00262272
defbl1	2.85071	0.0162217		arl14ep	-1.29599	0.00263871
cxcr3.2	1.46593	0.016252		b3galt11	-4.79143	0.00265148
mtmr11	1.97233	0.016252		c1galt1la	-4.43782	0.00265148
scocb	1.11548	0.0162635		ccdc12	-1.44419	0.00268054
sccpdha.2	1.87314	0.0163352		dct	-5.18184	0.00268165
cd7al	1.7401	0.0163805		ubr7	-1.66234	0.00270211
sat1a.1	1.98925	0.0163877		utp15	-1.70385	0.00270467
zgc:113176	1.23152	0.0164057		alg14	-1.92857	0.00271844
ndfip1l	1.07817	0.0164944		atp6v0a1a	-1.71686	0.00271844
cd59a	2.0331	0.0165408		zfand4	-1.8414	0.00272224
klf17	1.68616	0.0165444		trmt61a	-2.19059	0.00272539
plag1	1.79099	0.016576		midn	-2.72067	0.00272938
sox7	1.49432	0.016576		timeless	-1.15039	0.00272945
vdra	1.61549	0.0166113		hnrnpabb	-1.98845	0.00273038
cox6a2	1.63393	0.0166777		thumpd1	-1.21436	0.00273334
scgn	2.33614	0.0168136		fbxo30b	-1.90463	0.00274261
epor	2.07297	0.0168357		higd1a	-1.51591	0.00275475
tnnc1b	3.2543	0.0168699		prim2	-2.27847	0.00276314
rbck1	1.6577	0.0169073		agfg1b	-1.25906	0.00276332
cmtm4	1.48219	0.0169164		mier3a	-1.28515	0.00278651
chad	2.03934	0.0169889		rcor2	-5.36288	0.00278651
zgc:113278	1.26265	0.0169889		atad1a	-1.81646	0.0027919
ackr3b	1.24119	0.0170488		olfm2a	-4.8132	0.00279258
ptger2b	1.92833	0.0170488		cyb5d1	-4.0732	0.00279262
si:ch211-241b2.1	1.33357	0.017172		fxyd6l	-2.16495	0.00280144
sord	1.39938	0.0171756		upk2	-6.74232	0.00280577
ezh1	3.34337	0.0172549		etf1b	-1.55238	0.00282189
plp2b	1.19977	0.0173464		ube2l3b	-5.51341	0.00282357
si:ch211-195h23.3	1.71942	0.0173621		hmgb2b	-1.2601	0.00283449
sft2d2b	1.05148	0.0173682		acap3b	-3.22252	0.00285017
klf1	2.20502	0.0173806		rpp40	-1.75603	0.00285017
chrm2a	2.67944	0.0173962		kctd15b	-4.65384	0.00285339
tmem120aa	1.26772	0.0174566		six6b	-4.98184	0.00286102
mfsd10	1.02357	0.0174995		cks2	-2.63024	0.00287413
si:ch211-284e20.8	1.91778	0.0175603		eloca	-1.58374	0.00288944
pigrl2.3	2.21267	0.017561		rpp25a	-2.63665	0.00288944
ak1	1.51418	0.0176014		cntn5	-3.08948	0.00289233
zbtb20	1.95096	0.0176014		lsm4	-1.09216	0.00291182
slc22a15	1.26022	0.0176526		pithd1	-1.45887	0.00291435
tmem184c	1.47606	0.0176526		rpa2	-1.65796	0.00291738
rpz6	1.56463	0.0176838		alg2	-1.24792	0.00294518
nt5c2a	1.19104	0.0177065		zbtb8a	-3.41808	0.00295932
ccl34a.3	3.31929	0.0177129		prdm9	-1.32231	0.00296913
zdhhc3b	1.09407	0.0177351		mettl2a	-2.06101	0.00297221
dclk1b	2.4114	0.0177378		iqgap3	-3.27622	0.0029837
plxnd1	1.64025	0.0177603		cipca	-1.65974	0.00302157
slc7a8a	2.28113	0.0177603		med6	-1.32746	0.00308482
rab11bb	1.76021	0.0177687		pals2b	-2.62542	0.00308482
cd4-1	1.87628	0.0178088		hsbp1l1	-2.37747	0.00310539
dgat1a	2.18715	0.017823		mtap	-1.23547	0.00310747
dcakd	1.68166	0.0178923		smyd4	-1.58996	0.00311209
f3a	1.93264	0.0179452		dbr1	-1.45388	0.00312752
mapk12b	1.61912	0.0179982		hmbsa	-1.35654	0.00312752
shroom3	1.71468	0.0180065		wdr77	-1.67338	0.00313801
vsir	1.61089	0.0180252		scel	-3.75589	0.00314336
f7	1.59331	0.0180844		smim12	-1.4067	0.00314336
akr1a1a	1.69346	0.0181552		mettl5	-1.07131	0.00315061
hnrnpa0a	1.05106	0.0182416		mphosph6	-1.36783	0.00315115
syn1	2.9017	0.0182651		plcd1b	-1.9979	0.00318687
tal2	2.05525	0.0183449		tspan7	-2.36289	0.00318687
ttc36	1.49598	0.0183739		actr2a	-1.32763	0.00321289
keap1a	1.31431	0.0183963		nr2c2ap	-2.38144	0.0032135
isg15	1.75465	0.0184171		ddx19b	-2.21306	0.00321493
zgc:195075	2.84796	0.0184171		ap1s2	-1.80326	0.00322584
srsf6b	1.05777	0.0184381		si:dkey-222p3.1	-1.98551	0.00323869
aqp11	1.63913	0.0185436		sytl4	-1.64133	0.00323869
pdk4	1.58892	0.0185536		tceanc2	-2.01581	0.00323869
caspb	2.33741	0.0186365		rab3aa	-2.16939	0.00324129
fbln1	2.19186	0.0187121		vdac1	-1.83721	0.00326119
pcolceb	3.01538	0.01878		fam117ab	-2.57475	0.00326982
tubb1	2.10082	0.0188884		mfsd14a2	-1.17668	0.00329107
rbks	1.12427	0.0189325		fthl31	-2.55844	0.0033068
tnfsf14	1.68538	0.0189951		tpst1l	-1.79096	0.0033068
aoc2	1.5989	0.0190013		cnot6a	-1.97538	0.00331951
tnfrsf19	1.5083	0.0190014		rbp1.1	-3.3883	0.00332266
lipf	1.17663	0.0190161		ykt6	-1.30394	0.00332686
myl9a	1.78589	0.0191018		lrrc61	-3.44427	0.0033344
tnmd	1.71733	0.0191019		tmem101	-1.05751	0.0033344
sdr42e1	1.26606	0.0191136		si:ch211-157c3.4	-3.85507	0.0033588
ttpa	1.76303	0.0191297		nudcd1	-1.47161	0.00341502
ehf	1.53299	0.0191583		cstf1	-2.01278	0.00344046
akap12b	1.30689	0.0192275		gdpgp1	-2.86877	0.00344342
slc25a5	1.11686	0.0192511		maneal	-4.2848	0.00346207
slc25a17	1.65896	0.0192549		knstrn	-2.94226	0.00346396
plk2b	1.58818	0.0192695		rbm38	-1.7407	0.00346648
popdc2	1.73258	0.0192695		urb2	-1.46426	0.0034689
gamt	1.75019	0.0192756		mrps6	-1.14615	0.00348917
fah	1.51221	0.0192931		fam131ab	-5.24466	0.00350836
atp1a1a.4	2.98965	0.0193028		ift27	-1.44523	0.0035248
cbx4	1.29955	0.0193028		mcm9	-3.37272	0.00352792
cyp2aa2	1.72901	0.0193225		tmem199	-1.26895	0.00354312
LOC100216314	3.40664	0.0193487		plppr1	-2.85731	0.00354701
slc31a1	1.23942	0.0193877		ubn2b	-1.90966	0.00355013
histh1l1	1.46589	0.0194478		nova1	-5.2826	0.00356555
spred1	1.14468	0.0194479		aggf1	-1.19696	0.00356752
tgfbr1b	1.76634	0.0194893		ddx43	-2.05194	0.00357976
ak3	1.8177	0.0195484		ints13	-1.22573	0.00358772
prkab1a	1.25985	0.0196266		ccdc22	-1.28387	0.0035936
itga9	1.77912	0.0197187		abcf2a	-2.3368	0.0036139
ccl39.1	2.24432	0.0197217		cnot10	-2.48596	0.00361463
cnn2	1.84789	0.0197419		dpf2l	-1.7603	0.00361669
zgc:172106	1.28933	0.0197443		ccdc82	-1.15472	0.00363769
mef2aa	1.60249	0.0197507		slmapb	-3.69882	0.00366169
nrip2	2.58406	0.0197768		tsn	-1.35278	0.00366843
prr15la	2.43519	0.0197845		mespba	-5.34043	0.00369676
decr2	1.54436	0.0198334		nck2a	-2.52862	0.00371234
dhx58	1.89725	0.0198709		nhp2	-1.693	0.00371234
prkd4	1.63288	0.0200218		plp1a	-3.18051	0.00371555
herc1	1.40923	0.0200513		smu1a	-1.07668	0.00372724
abat	1.02806	0.0201556		vrtn	-3.71532	0.00372752
pkib	2.96761	0.0202053		srsf6a	-2.03347	0.00373424
zgc:153240	1.16707	0.020218		znf1014	-9.48591	0.00373424
si:ch211-217g15.3	2.49776	0.020249		cdkn1ca	-2.56982	0.00374128
vgll4b	1.38035	0.0202514		elf2b	-1.45151	0.00374128
jund	1.12614	0.0202536		gbx1	-5.68837	0.00374763
zgc:165507	2.00573	0.0202741		zgc:153284	-3.44976	0.00375319
LOC110437945	2.91369	0.0203212		usp13	-2.77684	0.00376357
plcb3	1.4906	0.0204307		gpatch4	-1.8568	0.00376489
si:ch211-222f23.6	1.57781	0.0204933		prps1b	-1.19585	0.00378843
doc2g	1.43753	0.0205506		dnajc10	-1.48213	0.0038025
tmeff1b	1.80001	0.0205905		nol12	-1.46066	0.00382061
eif3c	1.14902	0.0206129		lsm12a	-1.32107	0.00383263
junba	1.69093	0.0207117		wars1	-1.52487	0.00383746
spi1b	1.58731	0.0207443		paqr5a	-2.9759	0.00384004
sh2d3cb	1.67824	0.0208457		kif2c	-4.40699	0.0038456
ifi27.1	1.89724	0.0209037		trub1	-1.60986	0.00384581
gch1	1.8603	0.0209466		gtf2e1	-2.04603	0.0038661
trim63b	1.65109	0.0209627		snapc5	-1.40848	0.00389164
ubl3a	1.40265	0.021018		cstpp1	-3.27195	0.0038933
pla2g12b	1.95454	0.0210255		pgm2l1	-1.47426	0.0038933
tmem38a	2.99754	0.0210255		prmt5	-1.8387	0.0039441
drll.1	2.12906	0.0210844		marveld3	-1.5635	0.00395097
si:rp71-1f1.4	1.66291	0.0211572		ccdc61	-1.55755	0.00396927
hnf4b	1.6249	0.0211966		rpp30	-1.71546	0.00398006
mst1	1.44742	0.021298		neurod6b	-5.1947	0.00398021
smad6b	1.65202	0.021298		zgc:56095	-1.47489	0.00400023
pyroxd2	2.6475	0.0213227		ppat	-1.52509	0.00401804
ido1	2.0332	0.0214399		gtf2h2	-1.29975	0.00402753
gbgt1l5	1.8345	0.0214545		znf1156	-2.85432	0.00402753
lifrb	1.4244	0.021473		ruvbl2	-1.99799	0.00403197
rhoaa	1.30556	0.0215038		igbp1	-1.77226	0.00404855
bmpr2b	1.69561	0.0215578		tab3	-1.03982	0.00406317
slc52a3-2b	1.20879	0.0216675		tsc22d1	-1.13895	0.00407208
fblim1	1.8534	0.0218394		dynll2b	-1.79539	0.0040791
tbx2b	1.83099	0.0218748		fen1	-2.43862	0.00408484
krt94	1.45743	0.0219516		mtfr1l	-2.22386	0.00409298
aldh1l1	1.92641	0.0221055		ncbp2	-1.46121	0.0041211
tbc1d15	1.25517	0.0221438		bcs1l	-1.40426	0.00412196
cxcl14	1.34341	0.0223068		gigyf2	-1.13956	0.00412196
adarb1a	1.57165	0.0223848		rrp7a	-1.08613	0.00415774
efnb2b	1.16724	0.0223867		zgc:174928	-2.58274	0.00416193
zgc:113442	1.83132	0.0223867		noxo1b	-4.18839	0.00416633
shfl	1.65187	0.0223985		plxna1b	-1.45777	0.00416633
jph1a	2.6993	0.0224998		tk1	-1.71185	0.00417973
lysmd4	1.06083	0.0225119		klhl13	-1.29421	0.00418853
ela3l	3.02113	0.0225566		rpap2	-1.76126	0.00419011
si:ch211-161m3.6	1.74769	0.022593		zmat1	-1.61952	0.00423281
clec14a	1.5703	0.0226267		alg3	-1.51609	0.00425441
fam177a1	1.15197	0.0226267		rp9	-1.09757	0.00427797
rpz3	1.72349	0.0228757		taf15	-1.1736	0.00427906
pkz	1.39062	0.0228929		slc2a10	-3.09639	0.00428962
pgrmc1	1.29889	0.0229143		mms22l	-2.83297	0.0042939
abhd10a	2.84991	0.0229529		rad51ap1	-3.06237	0.00429752
LOC553228	1.45787	0.0229529		smyd2a	-1.02681	0.00431756
mafba	1.77587	0.0229529		dusp23a	-1.9225	0.00432117
nkl.2	1.59476	0.0230001		si:ch211-251f6.6	-5.25346	0.00434036
wbp1lb	1.39742	0.0230124		arl6ip5a	-1.63005	0.00435384
slc40a1	1.98226	0.0230136		stk17al	-2.84353	0.00439505
zgc:65811	1.64021	0.0230968		igf2bp3	-2.17075	0.00441091
glb1l	1.01464	0.0231132		zgc:113149	-1.65971	0.0044229
ifngr1	2.58841	0.0232016		dhrs12	-1.39584	0.0044326
pdgfab	1.56593	0.0233395		mettl1	-1.82062	0.00444888
fabp2	3.47442	0.0233437		snrnp40	-1.56556	0.00446118
rilpl1	1.38065	0.0233495		zgc:165481	-5.14692	0.0044678
sult2st2	1.30328	0.023392		klhdc10	-1.37701	0.00447608
itih2	1.57186	0.0234376		zgc:56556	-1.4774	0.00450361
ulk3	1.00031	0.0234445		pbk	-2.10915	0.00450537
gfi1ab	1.38428	0.0234555		p4ha1b	-1.3216	0.00452526
dusp2	1.94011	0.0235128		mettl13	-1.44372	0.00454234
pigrl3.5	2.21832	0.0235194		zgc:162895	-1.86909	0.00454379
cldnj	1.47933	0.0236254		azin1a	-1.30235	0.00457327
zgc:172014	1.3888	0.023626		prmt7	-1.85857	0.00459556
slc5a6b	1.26559	0.0236589		gdf6a	-2.39481	0.00459956
fth1b	1.70281	0.0238131		dr1	-1.11504	0.00460161
zgc:136870	2.06214	0.0238509		nphp1	-2.90592	0.00460346
znf1041	1.3411	0.0238657		ppie	-1.01585	0.00460379
abca1a	1.22704	0.0238818		bin2b	-1.5984	0.00464176
zap70	1.25595	0.0239033		fam76b	-1.58652	0.00465886
zgc:110843	1.20483	0.0239068		banf1	-1.4268	0.00466425
si:ch211-220m17.5	3.04347	0.0239915		unc5cb	-1.55776	0.0046747
tinagl1	1.46271	0.0239915		xrcc5	-1.29295	0.00467969
atraid	1.08826	0.0239921		rad52	-3.52886	0.00469954
dnase1l4.2	1.83491	0.0240195		pierce1	-1.43108	0.00470171
mex3b	1.17725	0.0240682		ccnb3	-2.87207	0.00475489
ccl27b	3.4456	0.0240779		dnttip2	-1.24243	0.00475744
rnd3b	1.04637	0.0241068		ankrd10a	-2.08418	0.00479081
znf1113	1.66753	0.0241947		dusp4	-2.28588	0.00479081
ezra	1.49293	0.0242995		ssrp1a	-1.80115	0.00481719
ftr64	1.80918	0.0243155		rapgef5b	-2.86231	0.00483045
si:ch211-156j16.1	1.47794	0.0243811		LOC110439911	-1.2858	0.00483196
hapln3	1.59541	0.0245		fgfbp2b	-5.19261	0.00485273
adam28	1.64419	0.0245856		ppifa	-1.01067	0.0048541
eppk1	1.64117	0.0245885		irf6	-1.15186	0.00485587
ablim1a	1.77634	0.0247009		heatr3	-1.229	0.00491533
dnajb14	1.63326	0.0248913		stpg2	-3.67984	0.00491604
jun	1.38334	0.0250525		med20	-1.1711	0.00492664
blnk	1.98153	0.0251402		si:ch211-157b11.12	-1.56209	0.00494522
f2	1.598	0.025362		septin8a	-1.40321	0.00496388
themis	2.26199	0.0254311		pibf1	-2.22396	0.00496448
romo1	1.2502	0.0255109		qrsl1	-1.54015	0.00496448
hand2	1.6507	0.025602		usta	-2.19698	0.00497675
plce1	2.39212	0.0257911		marchf7	-1.03322	0.0049891
si:dkey-27n6.1	1.87631	0.0258523		rrp9	-2.31987	0.00501031
si:dkey-76k16.6	1.12385	0.0258523		rfng	-1.67594	0.00501045
tlr1	1.81479	0.0258523		gbgt1l4	-6.51651	0.0050117
cdh5	1.38626	0.0258816		lig4	-3.69639	0.0050117
tgfb3	1.16232	0.0258846		rgp1	-1.41907	0.00504526
tlr21	1.61861	0.0258846		pfkfb1	-1.06218	0.00505765
myh11a	1.80243	0.0259552		si:ch211-51h9.7	-1.315	0.00507638
crlf1a	3.70036	0.0261428		det1	-2.41809	0.00508845
phf8	1.14396	0.0262688		clcn4	-1.00986	0.00511305
slc48a1a	1.51157	0.0265065		nop10	-1.17443	0.00513938
pitpnc1b	2.16329	0.0265147		zgc:171699	-5.06405	0.00515849
bach1b	1.44979	0.0266562		wrap73	-1.50853	0.00516946
g3bp2a	1.32059	0.0266657		igf2bp1	-1.63229	0.00523296
dub	1.96654	0.0267461		stmn4	-2.90524	0.00524118
zgc:101564	1.52058	0.0267582		dcaf13	-1.37358	0.00524231
mfap4.2	1.74107	0.0268721		lrrc40	-1.4623	0.00525345
brf1b	1.51592	0.0269144		zgc:173544	-3.99541	0.00525345
chsy3	1.238	0.0270222		med27	-1.56659	0.00528724
cd248a	1.41263	0.0270885		zgc:173587	-1.70901	0.0052964
mapk8b	1.36823	0.0271187		lamp1b	-1.45699	0.00534793
atp5pf	1.45742	0.0271458		stard4	-7.34316	0.00535611
cd74b	1.51089	0.0271458		gtf2h1	-1.34531	0.00536029
hdhd5	1.54839	0.0271458		ddit4	-2.92701	0.00536456
znf185	1.5651	0.0271458		hsp70.3	-2.71612	0.00537444
sb:cb470	2.38051	0.0272708		abhd6b	-4.19454	0.00537958
cbln17	1.91258	0.0272982		iqck	-6.6625	0.00539931
sult3st2	2.13497	0.0273259		heca	-1.09829	0.00542106
agpat3	2.75979	0.0274		nfil3-3	-4.45918	0.00544559
micall2b	3.61958	0.0274		zfand6	-1.25101	0.00545511
pld1a	1.06213	0.0274		irx4b	-5.05255	0.00548816
snap47	1.07556	0.0274381		chordc1a	-1.29916	0.00552936
pcxb	1.69564	0.0275358		anapc5	-1.78762	0.00563066
zgc:110626	1.36388	0.0276051		snrpd1	-1.52152	0.00563348
fam117bb	1.47255	0.0276355		b3galnt2	-1.92455	0.00564114
adrb2a	1.56306	0.0278082		trpc4apa	-1.03969	0.00565789
jag1b	1.55198	0.0278605		cited2	-1.74791	0.00565965
cyp4v2a	1.61851	0.0279008		si:dkey-71l1.1	-4.421	0.00574088
ensab	1.59342	0.027962		atic	-1.38475	0.0057804
jdp2b	2.57777	0.027962		wls	-1.26868	0.00585033
parp8	1.35328	0.0279789		esyt3	-2.5731	0.00585248
fgd	1.31033	0.0280038		zgc:110239	-1.21949	0.00585756
rasgef1bb	1.01601	0.0280567		si:ch211-222n4.2	-2.0926	0.00586424
zgc:101540	1.60484	0.0281948		atp6ap1lb	-4.28343	0.00587971
u2af2a	1.22835	0.0282079		ttyh2l	-3.02295	0.00592515
sfxn1	1.0887	0.0282242		lamtor5	-1.23898	0.00592903
kalrnb	1.30393	0.0282556		arl5a	-1.03535	0.00597556
rgs8	1.96844	0.0285686		prkra	-4.30146	0.00599343
il17ra1a	1.40467	0.028635		top2a	-2.59073	0.00599343
LOC101886897	2.20658	0.0286383		arl4cb	-2.10486	0.00599556
bfb	1.89085	0.0286689		uba3	-1.56037	0.00601006
kctd12.2	1.32021	0.0286689		myo1eb	-1.66211	0.00605618
tnfaip8l3	2.14545	0.0286946		gnb1l	-2.27644	0.00611533
scpp8	3.60567	0.0288409		prim1	-1.85916	0.00611533
leng8	1.50447	0.0288673		hoxd12a	-4.75217	0.0061195
nr2f5	1.73937	0.0289022		kank1b	-4.1947	0.00615346
srd5a1	1.66617	0.0291975		pip5k1bb	-1.8353	0.00617144
zmp:0000001138	1.9004	0.0292433		srek1	-1.69365	0.00625572
s100b	2.0453	0.0293189		pkig	-1.55167	0.00628059
ralba	1.62448	0.0293631		gemin6	-1.59804	0.00629465
zgc:174904	1.57346	0.0293961		zgc:92313	-1.47982	0.00633771
usp49	2.3089	0.0295291		pign	-1.13395	0.00634928
pax7a	1.80178	0.0295887		tcp11l1	-1.66322	0.00635801
etv7	1.83071	0.0296107		rabl3	-1.07527	0.00641139
ccl35.1	1.22	0.0296113		nsmce1	-2.51361	0.00641231
fn1b	1.98056	0.0296113		nup155	-1.66298	0.00641235
si:ch73-359m17.9	2.36055	0.0296385		atpv0e2	-1.4976	0.00643387
picalmb	1.16428	0.0296411		mipb	-5.50341	0.00644407
fli1rs	1.63457	0.029646		uevld	-1.86396	0.00653034
aldh5a1	1.64831	0.0296771		h2az2b	-1.27593	0.00655243
arsa	1.49288	0.0296771		zgc:158403	-2.2336	0.00656688
klc4	1.21158	0.0298931		prkar1b	-3.70787	0.00656972
fzd8a	1.64133	0.0298977		ecrg4a	-2.8007	0.00664509
etsrp	1.43363	0.0299149		slx1b	-1.60543	0.00666221
adma	1.35927	0.0299194		spef1	-4.0263	0.00667507
zgc:174180	1.9359	0.0299231		dync2li1	-2.03601	0.0067194
tal1	1.84974	0.0299429		lysmd1	-1.51876	0.00672011
srsf1b	1.20918	0.0300027		fance	-1.30076	0.00672332
hsh2d	1.27706	0.0300366		mus81	-2.97284	0.00672579
mhc1zca	3.93344	0.030079		ybey	-2.18008	0.0067317
pank1a	1.93264	0.030109		zdhhc7	-1.35057	0.0067317
selp	2.50381	0.0301625		eny2	-1.46726	0.00676554
bscl2l	2.29318	0.0302409		dennd6b	-1.30141	0.0067892
agtpbp1	1.49349	0.0303425		p2rx4a	-2.69788	0.00683599
sh3bgrl2	1.54171	0.030383		mrpl34	-1.01673	0.00687097
calcoco1b	1.55371	0.0304484		ino80e	-1.04614	0.00691278
mthfr	1.43582	0.0306055		inha	-5.71887	0.00691757
phkg1b	1.17025	0.0306237		egr3	-1.73306	0.00692235
angptl4	1.43963	0.0306246		tubb2	-4.30268	0.00694523
dlc	1.55881	0.0308858		haus4	-4.03091	0.00698694
slc1a3a	1.75503	0.0308923		fsip1	-2.58223	0.00698951
kdm5bb	1.03049	0.0310386		faap24	-3.41584	0.00699694
sgcb	1.35256	0.0310968		med15	-1.78429	0.00700693
si:dkey-13a21.4	1.53162	0.0312275		usp44	-1.1363	0.00701125
fbp1a	1.25872	0.0312545		fhl1b	-2.39359	0.00701505
mafa	2.19601	0.0312545		cdkn1a	-1.94688	0.00702396
fgf17	1.51243	0.031468		arl15a	-5.32061	0.00706396
znf362b	1.63892	0.031468		txnl4a	-2.02918	0.00707365
araf	1.5061	0.0315205		kif20a	-3.02701	0.00707705
macrod2	1.05255	0.0315543		dctn1a	-1.45188	0.00710437
smoc1	1.34856	0.0315936		prpf19	-1.2575	0.00712119
oxct1b	1.51154	0.0316791		etv5a	-3.56401	0.00713031
krt91	1.29148	0.0317046		hcfc1a	-1.35098	0.00715142
acmsd	1.36453	0.0317519		cenpq	-1.96629	0.0072088
gata4	1.63794	0.0317668		prpf40a	-1.18021	0.00724542
fgg	1.45943	0.0318264		eri1	-1.00335	0.00724609
hdc	1.92503	0.031828		znf1187	-1.05552	0.00726568
parp3	1.27136	0.0319406		nkain1	-1.87841	0.00730507
serbp1a	1.02037	0.0319642		ift57	-1.74135	0.00732781
si:dkey-13e3.1	1.54298	0.0320145		h3f3d	-1.211	0.00733517
zgc:194312	1.796	0.0320237		arpc5lb	-1.59035	0.00733534
kirrel3l	1.44232	0.0323008		zgc:174623	-1.58219	0.00733534
hgd	1.4987	0.0323047		mpv17l2	-1.8296	0.00735548
cyyr1	1.32869	0.0323729		atp6v0cb	-1.02747	0.00736953
ankrd10b	1.19089	0.0325865		zgc:91910	-1.02817	0.00742227
ambp	1.36869	0.0326389		septin2	-4.64293	0.00749428
zgc:163077	1.32315	0.0326662		nkapd1	-1.25697	0.00757322
itga2b	1.85477	0.0326687		tra2b	-1.56088	0.00758868
pex11g	1.47184	0.0327419		aanat1	-3.99652	0.00758929
atp1a1a.5	1.88549	0.0328063		mta3	-1.12214	0.00761436
bco2l	1.71587	0.0328283		spink2.1	-1.25691	0.00762482
spra	1.13886	0.033071		epn1b	-2.65268	0.00766273
cd99l2	1.55994	0.0330905		pop4	-2.10175	0.00766273
pnpo	1.09828	0.0330905		utp23	-1.24884	0.00769755
tmt1a.1	1.5356	0.0330905		tacr1a	-3.92769	0.00774155
si:ch211-117n7.7	1.79618	0.033161		pitpnaa	-2.10169	0.00774243
si:dkey-250k15.7	2.7123	0.0331662		smfn	-1.42296	0.0077641
si:dkey-76k16.5	1.44267	0.0332924		hmmr	-4.86137	0.00779843
znf384a	1.42682	0.0335115		kbtbd4	-1.47345	0.00781419
ube2e2	1.29163	0.03361		mettl3	-1.20796	0.00782121
ba1l	1.75758	0.0336119		dus1l	-2.40366	0.00785138
tmem178a	1.88766	0.0337586		abt1	-1.62791	0.00788671
notch3	1.35812	0.0338934		ppp2r2ab	-1.36091	0.00788671
arpp19a	1.18366	0.0340253		plk4	-3.47832	0.00793929
tm4sf5	1.44844	0.0340641		faub	-1.10536	0.00794349
alas2	1.72728	0.034148		cep76	-1.36453	0.00798088
zcchc24	1.50074	0.0341567		tssc4	-1.18108	0.00802222
si:dkey-7c18.24	3.32038	0.0342288		h3f3a	-1.41947	0.00804674
rbm47	2.08887	0.0342489		dap1b	-6.71309	0.00805377
efna3b	1.52247	0.0342828		gba3	-1.97111	0.00805377
g6pc1a.2	1.84674	0.0345728		tcea1	-1.08713	0.00809062
ash1l	1.32819	0.0346105		cfdp1	-1.18534	0.00817079
yy1b	1.34208	0.0346105		tacc3	-3.42772	0.00817079
asgrl1	1.44665	0.0346455		si:ch211-191a24.4	-7.85061	0.00817336
krt15	1.17745	0.0347348		epdr1	-2.89599	0.00822303
colec11	1.42297	0.035057		bud31	-1.07777	0.00822577
btg1	1.50218	0.0351698		igf1rb	-2.72179	0.00822577
adamts15a	1.70616	0.0352666		acyp1	-2.12176	0.00824658
sult3st5	2.57425	0.0352666		ftsj1	-1.24662	0.00831846
cxcl8b.3	1.55922	0.0353048		si:dkey-184p18.2	-1.621	0.00832722
ogfr	1.37065	0.0353334		tmeff2a	-4.6641	0.00833449
sla1a	1.5616	0.0355097		ap1g2	-1.75779	0.00834192
ccdc3b	1.83315	0.0355264		saal1	-1.45123	0.00834288
zgc:174624	1.43806	0.0356237		adsl	-1.06391	0.00835847
slc52a3-1	2.22105	0.0356824		gnao1a	-1.85158	0.00837334
tkfc	1.33365	0.0356824		si:dkey-103i16.6	-2.40072	0.00837421
zgc:162730	1.59547	0.0357241		cep97	-2.5345	0.00837703
cdh17	2.12647	0.0357765		snrpa1	-1.79357	0.00843428
pbld	1.42465	0.0357765		prdx1	-2.21706	0.00851135
pigr	1.37297	0.0357774		hps4	-1.82757	0.00852549
slc22a4	3.25128	0.0358175		psmd11a	-1.25723	0.00852549
scinla	1.39935	0.0358347		znf598	-1.17888	0.00855064
fam83c	1.40739	0.036047		exosc5	-1.52092	0.00858251
ssuh2rs1	1.39049	0.036062		zgc:193801	-1.30252	0.00860313
b4galt1	1.43405	0.0361639		zgc:153675	-1.29619	0.00869643
aplnrb	1.64297	0.0363826		nfrkb	-1.11984	0.00871658
ccl34b.1	1.917	0.0364843		lrrc3	-5.75026	0.00871929
acaa2	1.11574	0.0365124		prkcbb	-1.33143	0.00872656
wnt2ba	1.83251	0.0366143		thbs4a	-2.83429	0.00873271
igfbp6b	3.18771	0.0368236		sgtb	-2.19378	0.00887274
myl9b	1.20214	0.0369546		uba2	-1.73123	0.00889709
lipea	1.86162	0.0369907		rab12	-1.27048	0.00897668
zgc:174653	1.42437	0.0370098		top1mt	-1.41738	0.0090166
hnrnpd	1.60007	0.0370699		arhgef39	-2.69948	0.00909708
angptl8	1.8702	0.037208		dpp3	-1.08697	0.00915086
bnc2	1.48065	0.0374094		si:ch211-212o1.2	-1.16959	0.00917336
hmox1a	1.73165	0.0374249		mrpl14	-1.09358	0.00918447
aqp1a.1	1.55915	0.0376327		stard3	-1.3205	0.0092134
h1-0	1.24998	0.0376765		nopchap1	-1.00243	0.00922654
cyp2k16	1.40862	0.0377591		hid1b	-1.91393	0.0092602
ccr10	1.64888	0.0377826		vezt	-1.73488	0.0092733
gmpr	1.03091	0.0378303		orc5	-1.74459	0.00927637
gprc5c	1.40656	0.0378303		smarca5	-1.90112	0.00929807
mymk	1.57153	0.0378711		cstf2	-1.02578	0.00932655
slc25a55a	1.13533	0.0379887		hspd1	-1.46614	0.0093315
zgc:171686	1.13301	0.0380885		abhd17c	-1.19737	0.00943152
bcas3	1.11575	0.0381147		gnrhr4	-4.80594	0.00948785
prozb	1.39727	0.0382047		bmpr1bb	-3.90201	0.00951753
hhip	1.08639	0.0382964		snu13b	-1.9997	0.00959065
nr0b2a	2.21188	0.0382964		toe1	-1.19087	0.00959065
hdac9b	1.89617	0.0383476		eftud2	-1.19561	0.00959119
tfap2c	1.38423	0.0386156		ficd	-2.29341	0.0096071
lgals3bp.2	1.38188	0.0388632		cdc27	-3.97854	0.00961074
slc22a16	1.81798	0.0389825		rnmt	-1.12652	0.00962719
abcb4	1.59258	0.0395546		yme1l1b	-1.04811	0.0096707
shbg	1.51197	0.0395753		adat3	-1.21114	0.00981677
ednraa	1.35578	0.0396397		slc25a1a	-2.00886	0.00982481
cd226	2.27342	0.0397335		dpcd	-1.94185	0.00987624
sema7a	1.10877	0.0397335		xrn2	-1.06497	0.00989048
rpl10	1.43811	0.0399914		si:dkey-241l7.2	-3.70382	0.00991264
stk24b	2.26255	0.0400194		gart	-1.17834	0.00994562
cldn1	1.58316	0.0401515		hoxc12b	-4.25016	0.00996237
inavab	2.20737	0.0402189		lrrn1	-1.06673	0.00997548
cyb5b	1.28043	0.0403677		prkg1a	-3.26171	0.00997548
mmrn2a	1.42459	0.0405356		b3gat3	-1.48966	0.0100214
atf3	1.50849	0.0405487		dio3b	-3.10098	0.0100743
gja13.1	1.29563	0.0405802		gtpbp1l	-4.63555	0.0100968
klhl4	1.37375	0.0408808		tmem102	-1.18186	0.0100968
si:ch211-226m16.2	1.25593	0.040907		tubgcp2	-1.07724	0.0101436
fads2	1.59375	0.0411349		zcchc10	-1.79222	0.0101436
selenoj	1.28339	0.0411558		uck2a	-1.50659	0.0101861
eps8l3b	2.27013	0.041326		znrf3	-1.06237	0.0102201
fabp10a	1.45284	0.041326		tmem203	-1.61182	0.010246
fgl2a	1.32313	0.0417465		mif4gdb	-1.82883	0.0102482
glis2b	2.23561	0.0418368		reep2	-2.03756	0.0103607
ets2	1.20155	0.0422363		col8a2	-2.36027	0.0103754
colgalt1b	1.58009	0.0422686		otud3	-1.13274	0.0103957
znrf1	1.47914	0.0422686		kat7b	-1.52435	0.0104142
nr1h3	1.05526	0.042334		zgc:171422	-1.32223	0.0104673
plekho1b	1.44661	0.042334		trappc6b	-1.31831	0.0105274
tspan34b	1.89912	0.042334		wrnip1	-1.19963	0.0105772
cald1a	1.10824	0.042425		ucp2	-2.18202	0.0106198
desmb	2.69451	0.04243		cox5ba	-1.23602	0.0106429
cd22	1.34826	0.042553		rab13	-1.03777	0.0106568
sema3bl	1.25254	0.0426999		dnajc21	-1.87621	0.0107085
chpt1	1.40253	0.0427202		rnaseh2b	-3.80034	0.0107275
brms1	1.28938	0.0429529		ppp1r8a	-1.38685	0.0107607
slc5a9	1.48519	0.0430905		tbl1xr1b	-1.11284	0.0107607
tas1r1	1.94643	0.0431033		znf503	-1.98019	0.010791
dio1	1.81717	0.043248		aars1	-1.69529	0.0107976
zgc:153759	1.18544	0.0432726		mettl18	-1.03324	0.0108249
mhc1zba	1.60407	0.0433318		fnbp1l	-1.20501	0.0108681
spartb	1.17277	0.0433318		abracl	-1.93673	0.0109312
zgc:152658	2.43939	0.0434248		spag1b	-2.46998	0.0109484
vcam1b	1.44748	0.043506		h2ax	-2.26719	0.0109594
chia.6	1.24723	0.0436368		neurog1	-3.04529	0.0110928
foxa3	1.34507	0.0438692		shox2	-4.84061	0.0111415
zgc:77058	1.77529	0.0438884		xab2	-1.11365	0.0111415
st3gal4	1.38121	0.0442045		ndrg1b	-2.46893	0.0111556
mapk11	1.37477	0.0443009		pgp	-1.76487	0.0111556
man2a1	1.383	0.0443549		tmem216	-1.36287	0.0111722
stk33	3.1942	0.0443667		si:dkey-238c7.16	-1.69302	0.0111726
s100w	1.83699	0.0444015		fbxo30a	-1.87802	0.0111875
trim35-39	1.15867	0.0444297		psmd9	-1.03252	0.0111875
si:ch211-155m12.1	3.13266	0.0446293		inaa	-3.98876	0.0112422
actn3b	2.42447	0.0446492		carm1	-1.63288	0.0113073
si:ch211-22k7.9	1.53362	0.0447012		dpf2	-1.41875	0.0113851
pdia4	1.77239	0.0448676		lsm14aa	-3.93312	0.0113942
gata5	1.57035	0.0448703		pja2	-1.25386	0.0114095
illr1	1.44018	0.0448849		rac1a	-1.34773	0.0114095
cpeb3	1.25986	0.0449658		tmprss4a	-1.20753	0.0114237
diabloa	1.61411	0.0453444		znf384b	-1.1589	0.0114661
slc13a1	3.86435	0.0455006		ahsa1b	-1.10168	0.0116335
si:dkey-156k2.1	2.70878	0.0455208		sf3b4	-1.34823	0.0116335
gnmt	1.16475	0.0456363		nup133	-1.21165	0.0116624
pkp3a	1.70035	0.0456363		nop58	-1.47059	0.0116872
crtap	1.31766	0.0457406		zic2b	-3.09579	0.0117094
znf973	1.20713	0.0457531		ankha	-2.43099	0.011803
edn2	1.81639	0.0457853		cfap97	-1.7001	0.011803
zgc:173714	1.52224	0.0457853		pus10	-1.54062	0.011803
nrp1b	1.26315	0.0458555		wnt11f2	-3.86151	0.011803
galm	1.21259	0.0458984		kdm5c	-1.06623	0.0118641
sema4e	1.78877	0.0459853		lcmt2	-1.80319	0.0119169
iyd	1.77161	0.0460955		skic8	-1.24062	0.011922
ahcy	1.10926	0.0461579		klc2	-1.02307	0.0119561
mbnl3	1.91522	0.0463411		stx3b	-1.97453	0.0119561
tmem54b	1.5782	0.0472209		vps37ba	-1.27729	0.0119615
ms4a17a.4	1.52258	0.047404		hrasb	-2.09776	0.0119698
casp6a	1.17686	0.0474184		atrip	-4.71545	0.0120232
hspa12b	1.1349	0.0474184		ctdsplb	-2.09028	0.0120541
cpne3	2.05411	0.0478066		ankrd66	-5.85115	0.0120738
msrb3	1.12643	0.0478066		cdc20	-4.5131	0.0121062
ugt2a1	1.19037	0.0479634		abhd17aa	-1.38566	0.012118
ift74	3.51597	0.0479865		gjb9b	-2.20608	0.0121648
lmbrd2b	1.00318	0.0481313		magoh	-1.4313	0.0122446
vamp1b	1.81312	0.0485251		rem1	-1.40905	0.0122486
nucb2a	1.17798	0.0485257		hoxd9a	-3.30284	0.0122508
ddx17	1.14986	0.0486471		nr6a1a	-4.91025	0.0122536
si:dkey-266f7.9	2.14993	0.0486804		ppa2	-4.66892	0.0122829
p2ry10	2.00292	0.0487274		rfx3	-2.29499	0.012428
zgc:113363	1.48973	0.0487455		borcs5	-1.54076	0.0124695
fam91a1	1.02036	0.0487489		ccdc191	-2.0462	0.0125106
ftr54	1.82959	0.0488427		slc25a44b	-1.24596	0.012534
nr5a2	1.53984	0.0488427		urb1	-1.51993	0.0125954
hnf4a	1.57624	0.0488781		rgmb	-1.0438	0.012606
zgc:101806	2.20218	0.0496311		znf395b	-1.09297	0.0126938
pcdh2g17	1.94392	0.0496839		cfap52	-4.01658	0.0127143
prdm4	1.34493	0.0497306		mnat1	-1.85264	0.0127143
ndufc2	1.01925	0.0497493		mtrex	-1.17933	0.0127153
zgc:154006	1.50349	0.0497616		tlr18	-6.32426	0.0127633
ptch1	1.88695	0.049854		hccsa.1	-1.01176	0.0127921
fbln5	1.38394	0.0499165		rnf224	-3.02729	0.0127981
				cip2a	-3.07308	0.0128669
				kcnk18	-4.04867	0.0128956
				phf23a	-1.25593	0.0129512
				adnp2b	-1.38779	0.0129862
				bzw2	-2.48616	0.013061
				ssb	-4.69251	0.013061
				zgc:171844	-4.62647	0.013066
				si:dkeyp-72a4.1	-4.71148	0.0130937
				mmp30	-2.93779	0.0131544
				si:dkeyp-2e4.3	-1.35991	0.0131911
				tfap2e	-4.98091	0.0131911
				dag1	-1.40862	0.0132511
				vamp8	-1.00504	0.0133977
				arl3l1	-4.79108	0.013464
				vps51	-1.15068	0.013464
				scly	-1.66768	0.0134839
				sephs1	-1.04323	0.0135406
				esco2	-3.24277	0.0135539
				fxyd7	-2.32181	0.013666
				st6gal1	-5.30906	0.0137687
				cst14a.1	-2.23912	0.0137946
				slc35e1	-1.31879	0.0138561
				ppm1la	-2.27498	0.0139369
				ctps1a	-1.48356	0.0139732
				mixl1	-1.99781	0.0140945
				clns1a	-1.01743	0.0141063
				memo1	-1.35209	0.0141239
				otomp	-2.249	0.014227
				cep72	-2.17475	0.0142844
				zgc:152904	-3.39183	0.0142873
				parapinopsinb	-4.94011	0.0143046
				nup93	-1.36162	0.0144218
				znf800a	-1.1132	0.0144657
				cept1a	-2.03121	0.014484
				gpatch3	-1.25908	0.0145249
				nipa2	-1.00248	0.0145249
				cpm	-1.88552	0.0145793
				afap1l1a	-1.59539	0.0146208
				rnf217	-1.48313	0.0146419
				ppp1r3b	-1.14222	0.0146759
				hpdl	-2.69084	0.0146924
				unc119b	-2.17755	0.0147727
				aprt	-1.0777	0.0148414
				saysd1	-1.36017	0.0149796
				eno1a	-1.47621	0.0150912
				nr4a1	-1.9642	0.0151451
				rassf4a	-1.57507	0.0151631
				ipo9	-1.72229	0.0151639
				dlgap5	-2.7656	0.0151755
				lsm6	-1.00868	0.0153355
				plxna3	-1.27862	0.0153432
[truncated: 286 more rows]

## Sheet: CAH vs HSF
CAH vs HSF up-regulated				CAH vs HSF down-regulated
Gene	log2FoldChange	padj		Gene	log2FoldChange	padj
snrkb	3.33612	1.07552e-10		kansl2	-24.2142	9.24099e-27
mettl26	1.34799	5.98271e-10		sart3	-24.9569	4.05975e-14
arl6ip1	1.0393	9.78308e-10		atxn7l2a	-4.68479	7.57387e-12
vdac3	2.55425	9.78308e-10		LOC100334800	-9.01884	3.20433e-08
elovl6	4.49386	4.50543e-09		plcd1b	-3.93379	1.02257e-07
mhc1zka	4.7947	8.02497e-08		dhfr	-2.06558	1.3894e-07
esr2a	2.43209	8.30842e-08		znf296	-2.94179	2.42342e-07
tsc22d3	3.8	8.30842e-08		grb2a	-3.05136	3.20803e-07
ciarta	1.79922	1.10464e-07		atp6v0cb	-2.11581	3.62585e-07
tfcp2l1	2.92859	1.10464e-07		ctu1	-2.74571	3.83711e-07
chrne	4.21461	1.3403e-07		brca2	-2.55338	4.85684e-07
spp2	3.99891	3.09128e-07		LOC566119	-7.56579	4.85684e-07
nr0b1	3.61578	3.34476e-07		ephb2b	-5.27482	5.38797e-07
pgam2	3.69821	3.34476e-07		cst14b.1	-6.16678	5.4885e-07
clic4	1.20927	3.48747e-07		mtrfr	-1.42039	5.65481e-07
kctd12.1	2.73365	4.32603e-07		sash1a	-23.861	5.66125e-07
si:dkey-23c22.6	5.45898	4.66267e-07		ccnd2a	-2.98373	5.68306e-07
adipor2	1.91368	5.66125e-07		znf1162	-2.03508	7.78296e-07
si:ch211-132b12.7	3.58634	8.28342e-07		dtx4a	-2.0243	1.08146e-06
aldh2.2	1.62927	8.40614e-07		ccnf	-4.224	1.17035e-06
zgc:92749	4.87882	1.12479e-06		ppp1r7	-2.32242	1.29355e-06
ubald1a	2.52226	1.19564e-06		gapvd1	-3.89166	1.33177e-06
txnipb	3.32752	1.29332e-06		sycp1	-4.34576	1.36475e-06
ugt1a4	3.91162	1.41298e-06		tbc1d19	-3.20249	1.36475e-06
herc56.3	3.83164	1.50959e-06		si:dkey-20i10.7	-2.15037	1.43905e-06
celf3a	2.59997	1.69559e-06		gpt2	-3.78577	1.52448e-06
tor3a	2.87698	1.69559e-06		gtpbp1	-2.58942	1.53457e-06
nampt2	1.46216	1.78791e-06		rab11al	-2.81957	1.58588e-06
dlg1b	1.2246	1.81843e-06		caprin1a	-1.82893	1.69559e-06
gjb8	2.24362	1.81843e-06		hdx	-6.26564	1.69559e-06
LOC572297	2.10424	1.94651e-06		si:dkeyp-34c12.1	-4.76197	1.69559e-06
arrdc2	1.73009	2.21297e-06		ublcp1	-4.57009	1.78969e-06
aldh2.1	3.37528	2.35353e-06		znf989	-4.03327	2.00824e-06
strn3	1.68923	2.60996e-06		gja11	-3.88261	2.0554e-06
alcama	2.16114	3.07915e-06		tmem54a	-2.25936	2.07793e-06
nfkbib	3.04935	3.07915e-06		foxm1	-4.28366	2.35353e-06
scd	5.28455	3.11439e-06		snai1a	-2.15777	2.38605e-06
dgat2	3.28455	3.31847e-06		arl6ip5a	-2.86018	2.67815e-06
igfbp2b	3.11772	3.38731e-06		mks1	-3.92704	3.07915e-06
cyp1d1	3.17982	3.54652e-06		fanci	-5.89989	3.08186e-06
dhrsx	2.39533	3.65108e-06		ccdc34	-1.51266	3.15139e-06
cipca	2.02148	4.58418e-06		rhno1	-4.12836	3.18794e-06
zgc:113208	1.5318	4.70048e-06		ncaph	-4.98286	3.31847e-06
tsku	2.82584	4.97524e-06		tdp2b	-3.36451	3.36967e-06
ugt1b4	3.57336	4.97612e-06		bin2b	-2.83087	3.38731e-06
epas1b	1.32157	5.07883e-06		gtf2h5	-1.91524	3.38731e-06
mycb	2.89728	5.36682e-06		zgc:101765	-3.25448	4.13837e-06
slc13a5a	2.2452	5.36682e-06		stn1	-1.74377	4.16672e-06
ppp1r15a	2.39054	6.86822e-06		clcn4	-1.7928	4.34966e-06
azin1b	1.67785	7.75634e-06		mettl6	-2.63052	4.70048e-06
gfra1a	4.16092	7.75634e-06		fam49a	-1.46191	4.75141e-06
angptl8	4.17933	7.90052e-06		dck	-3.02391	4.78834e-06
ormdl3	1.1649	8.48085e-06		mybl2a	-2.86051	4.97524e-06
pfklb	1.83341	8.71221e-06		katnal1	-2.00491	5.36682e-06
eif3s6ip	1.34286	9.27792e-06		hirip3	-2.43751	5.69478e-06
camk1gb	4.34902	9.61527e-06		lpcat1	-4.39323	5.69478e-06
lonrf1	1.2348	9.9395e-06		xrcc1	-2.77703	5.69478e-06
yaf2	2.68702	1.14409e-05		si:ch73-299h12.6	-1.89859	6.32407e-06
mink1	9.38522	1.23702e-05		pard6gb	-2.20795	6.54142e-06
plbd2	2.24759	1.23702e-05		si:ch211-195b21.5	-2.38274	7.04331e-06
jak1	1.4664	1.28004e-05		cnpy4	-3.18407	7.08544e-06
gadd45ba	1.93331	1.30892e-05		pbk	-3.53804	7.24776e-06
xkr9	2.91144	1.40147e-05		nsmce4a	-2.08974	7.75634e-06
samd8	1.76491	1.50344e-05		mybl2b	-4.04484	8.12514e-06
guca1g	3.01821	1.72866e-05		si:ch211-253b8.2	-3.42417	8.12514e-06
pcxa	1.65242	1.76736e-05		zgc:153352	-4.45986	8.12514e-06
acsbg2	5.17399	1.91814e-05		psat1	-4.73092	8.1746e-06
ppm1nb	5.78199	1.91814e-05		arl2bp	-2.58659	9.04719e-06
gmds	1.21625	1.93614e-05		mxd3	-3.54707	9.04719e-06
serinc1	1.77202	1.93694e-05		zgc:173726	-3.35003	9.12606e-06
sdr16c5a	1.37269	2.2019e-05		tchp	-1.16187	9.9395e-06
dync1i1a	1.5645	2.29583e-05		cxcr4a	-2.96112	1.00214e-05
plekhm1	1.74265	2.29583e-05		zgc:113294	-2.60319	1.00214e-05
slc27a1b	2.67252	2.30594e-05		rad51	-4.04029	1.08547e-05
gys2	2.9728	2.31914e-05		si:dkey-87o1.2	-3.93607	1.08547e-05
LOC108181672	3.58947	2.31914e-05		badb	-1.34507	1.16967e-05
dpys	3.38997	2.38926e-05		inka1b	-4.38252	1.20473e-05
hopx	1.74901	2.39892e-05		mepcea	-1.94301	1.23375e-05
pgm1	2.28221	2.61524e-05		cenpn	-4.74955	1.23702e-05
ankrd6b	1.37558	2.67531e-05		faima	-2.59489	1.23702e-05
zgc:77439	3.41201	2.82198e-05		lnpa	-3.56984	1.23702e-05
dbpb	2.52077	3.02345e-05		mycla	-4.5853	1.23702e-05
fpgs	1.09499	3.53704e-05		necap1	-4.56044	1.23702e-05
hsd11b1la	2.39264	3.66142e-05		ppp1r35	-3.42706	1.23702e-05
id3	1.6798	3.75063e-05		ska2	-1.62199	1.29901e-05
bmp6	1.63163	3.77662e-05		si:ch211-63o20.7	-4.29737	1.30256e-05
g6pc1a.2	3.73157	3.79542e-05		zgc:174310	-2.01158	1.39606e-05
nr1d1	3.96299	3.86243e-05		lto1	-2.64329	1.4089e-05
lrit3a	4.18919	4.07918e-05		pagr1	-1.01843	1.41467e-05
cirbpb	1.19134	4.20664e-05		rab15	-4.89205	1.41467e-05
jam3b	1.76262	4.20664e-05		wu:fa19b12	-3.21813	1.42741e-05
pmepa1	4.03251	4.2172e-05		alkbh2	-1.9665	1.58194e-05
aldh1l1	3.56875	4.39675e-05		fbxo32	-3.75588	1.58538e-05
gch1	3.4068	4.39675e-05		anapc10	-2.98233	1.6227e-05
acsl1a	1.82629	4.40502e-05		ing5b	-4.38674	1.66934e-05
bsg	1.41765	4.40502e-05		kti12	-2.29471	1.66934e-05
pank1a	3.76278	4.4059e-05		wars1	-2.38135	1.69417e-05
pnrc2	1.38924	4.44202e-05		slc6a15	-4.95707	1.71295e-05
upp1	2.02955	4.51094e-05		ctc1	-2.04815	1.72866e-05
cavin2a	1.65506	4.52724e-05		zgc:173577	-2.88512	1.72866e-05
dhrs3b	2.58588	4.56909e-05		ube2t	-4.48198	1.73438e-05
hnf4a	3.34632	4.5763e-05		pth1a	-6.12377	1.75705e-05
s100u	1.7887	4.62304e-05		zgc:162611	-4.79651	1.75822e-05
tmem38b	2.04263	4.67855e-05		arl3b	-3.17118	1.76736e-05
pik3cg	3.69569	4.80292e-05		b3galt2	-2.70196	1.82853e-05
gpm6aa	4.74722	4.81443e-05		gins1	-3.8083	1.90005e-05
cyth1a	1.09329	4.97784e-05		naalad2	-3.99492	1.90005e-05
dennd2b	2.1672	4.97784e-05		gmcl1	-1.54355	1.91814e-05
LOC100535615	2.67208	5.0174e-05		twsg1b	-5.01737	1.91814e-05
LOC110439346	3.41046	5.03691e-05		gsto2	-3.09454	1.92295e-05
ppp1caa	1.6187	5.03691e-05		trmt44	-2.05607	1.92295e-05
rgn	2.77806	5.03691e-05		zgc:162958	-2.11589	1.97279e-05
mospd2	1.52526	5.34891e-05		mcu	-2.16476	1.99242e-05
ccdc85b	1.48923	5.36484e-05		zgc:110821	-2.43996	1.99242e-05
cxcl20	2.59001	5.53759e-05		ezh2	-2.4	2.0264e-05
slco2a1	3.12159	5.94483e-05		rpa2	-2.48755	2.0264e-05
loxl2a	2.66883	5.9494e-05		prkrip1	-2.46133	2.08057e-05
gpat3	2.60517	6.21838e-05		trim35-7	-3.56904	2.15007e-05
fbxo9	1.48166	6.34848e-05		rybpa	-2.02941	2.23893e-05
eif4ebp3l	1.56056	6.60192e-05		tdgf1	-3.84137	2.28596e-05
aldh9a1a.1	3.02983	6.89282e-05		dtymk	-2.97336	2.29021e-05
si:dkey-169i5.4	2.1572	6.89813e-05		prkcda	-2.41755	2.29021e-05
ipo7	1.07795	6.96292e-05		cdr2l	-3.51121	2.30594e-05
tspan33a	2.33137	6.98656e-05		birc5a	-4.84552	2.31914e-05
lypla2	1.08197	7.04554e-05		fkbp14	-3.85268	2.31914e-05
lpar6a	2.27645	7.18077e-05		slc9a2	-2.82556	2.31914e-05
tdo2a	2.90491	7.25946e-05		cfl1l	-3.22881	2.32876e-05
myoc	3.27437	7.93582e-05		siah2l	-1.48999	2.33925e-05
mlx	1.01078	8.00282e-05		poc1a	-5.75522	2.34534e-05
coq9	1.2009	8.01434e-05		ddx3xa	-25.0622	2.35293e-05
flot1b	1.11607	8.16432e-05		znf408	-1.76494	2.45654e-05
slc38a5b	1.81592	8.48967e-05		slc46a1	-1.84027	2.46361e-05
sec62	1.01798	8.68567e-05		svopl	-4.94735	2.61524e-05
ckba	2.25381	8.72544e-05		trmt9b	-4.34034	2.62286e-05
map2k5	1.10177	8.72544e-05		zgc:152938	-2.89098	2.66693e-05
waslb	3.49925	8.86107e-05		adnp2a	-2.19642	2.70202e-05
gja13.1	2.54148	8.90028e-05		traip	-4.7502	2.70202e-05
apoa1a	3.00932	9.21096e-05		unc5da	-5.12951	2.70202e-05
hvcn1	1.64818	9.34174e-05		zgc:153981	-4.40714	2.70202e-05
slc38a4	3.14369	9.39455e-05		atad1a	-2.67285	2.82198e-05
zgc:174895	2.67261	9.46892e-05		rab11fip4b	-2.50226	2.82198e-05
cav1	2.43848	9.53324e-05		spsb1	-2.06045	2.82198e-05
zgc:172136	7.71468	9.65015e-05		znf511	-2.24239	2.82198e-05
ubxn6	1.21043	9.68252e-05		ovca2	-1.15411	2.91883e-05
metap1	1.56677	9.80567e-05		sox11b	-3.81828	2.91883e-05
gapdh	1.82898	0.000101087		mllt3	-5.03174	2.92289e-05
spns1	1.09226	0.000101087		dctd	-3.55816	2.93255e-05
c9	2.63829	0.000103025		slc35f2	-3.81608	2.93255e-05
cyp8b1.3	2.69494	0.000103512		cks1b	-4.23393	2.95e-05
tspo	1.08868	0.000103542		enah	-4.51904	3.03081e-05
nkiras2	1.67548	0.000104192		lin52	-1.09047	3.03081e-05
crp3	2.68531	0.000105465		bmi1a	-2.17231	3.12118e-05
adam17a	1.73777	0.000105483		pde6d	-3.12013	3.13721e-05
mknk2b	2.88802	0.000106752		gmnn	-4.4323	3.13809e-05
pptc7a	3.79989	0.000106945		rad18	-4.3651	3.13809e-05
tmcc3	1.65258	0.000108035		metrnla	-1.94315	3.14147e-05
ftr67	1.13233	0.00011115		ids	-2.07281	3.21441e-05
acsf2	1.93928	0.000121094		phgdh	-4.91749	3.2255e-05
anxa11a	1.17972	0.000123997		brd7	-1.30394	3.23361e-05
abat	1.73662	0.000127094		atxn7l2b	-2.75498	3.26058e-05
keap1a	2.18768	0.000127094		ift81	-1.42627	3.26647e-05
comtb	2.30953	0.000129006		ticrr	-3.87038	3.33934e-05
pdia3	1.44481	0.000130095		cenpw	-3.57403	3.41584e-05
cebpa	3.53217	0.000131314		pold1	-3.87822	3.41584e-05
ttll11	2.38475	0.000133323		zwilch	-4.04956	3.43468e-05
foxa2	2.7853	0.000134518		pttg1ipb	-3.58366	3.44801e-05
cd9a	2.63392	0.000139716		ankmy2a	-1.59878	3.53704e-05
gtpbp4	1.44492	0.000140315		asph	-1.59844	3.53704e-05
hes6	2.00747	0.000146696		cdk2	-3.59039	3.53704e-05
cyp1a	2.76856	0.000147967		diaph3	-5.89496	3.53704e-05
arl5c	2.60028	0.000150058		drosha	-2.75511	3.53704e-05
map7d1a	1.77439	0.000151251		mtf2	-3.50544	3.53704e-05
dusp2	3.30252	0.000151338		polb	-2.4855	3.53704e-05
zgc:56235	1.26975	0.000153155		zgc:162344	-3.5481	3.53704e-05
ivns1abpa	1.94197	0.000155681		rfc2	-2.14559	3.61034e-05
slc35b4	1.95604	0.000157515		septin2	-8.67724	3.66142e-05
rnasel3	2.45806	0.000158958		spats2	-2.41983	3.66142e-05
shda	2.44323	0.000158958		hells	-4.84417	3.66922e-05
ccl19a.1	2.43162	0.000160011		si:ch211-51e12.7	-1.7199	3.66922e-05
twf2	2.80077	0.000160371		ccdc117	-2.18035	3.68556e-05
pmp22b	1.49787	0.000164599		rab33a	-7.69693	3.68556e-05
acadl	1.04499	0.00016763		rimkla	-4.01102	3.68556e-05
c3a.1	2.4096	0.000168071		mrps33	-1.019	3.70254e-05
agmo	2.22831	0.000168673		si:ch211-39i2.2	-4.27614	3.70968e-05
aqp11	2.66995	0.000171167		skp2	-4.11251	3.72764e-05
irf10	1.81121	0.000171167		cetn3	-3.71277	3.75063e-05
tktb	1.17432	0.000171167		LOC101885376	-2.72844	3.75063e-05
marchf8	2.44616	0.000178568		spopla	-1.30091	3.78749e-05
ppdpfa	3.10399	0.000179018		haus1	-4.07657	3.79465e-05
smad3a	1.47427	0.000179018		fxr2	-1.95648	3.8597e-05
slc22a23	1.78256	0.00017925		LOC101885512	-2.59538	3.86243e-05
zfyve21	1.86226	0.000183411		ppt2a.2	-4.57682	3.86243e-05
cdkn1d	2.9252	0.000183483		rftn2	-1.99405	3.86243e-05
rhpn2	1.31358	0.000186167		bmal2	-3.1547	3.88819e-05
ugt1a5	3.26896	0.000187143		cwf19l1	-1.56111	4.01323e-05
mov10b.2	2.61262	0.000190723		spc24	-4.41666	4.04526e-05
ppp1r14c	4.71662	0.000190915		macc1	-1.42142	4.08082e-05
slc25a28	1.15993	0.000190915		ofd1	-6.22129	4.08947e-05
csde1	1.11694	0.000191942		exo1	-4.92316	4.18462e-05
mpst	1.37603	0.000192719		cap1	-3.01926	4.20664e-05
galnt11	1.39014	0.00019355		rgra	-8.57359	4.20664e-05
prdx2	1.78018	0.000194783		tmpoa	-3.39015	4.2172e-05
aldob	2.98676	0.000194937		zgc:56596	-2.15916	4.22141e-05
ghra	2.75209	0.000195202		mcm10	-4.41161	4.22174e-05
glb1	1.0963	0.000198501		rgmb	-1.82205	4.33931e-05
dusp16	1.68641	0.000200344		zgc:152891	-3.84537	4.33931e-05
arl4ca	2.3659	0.000203204		zgc:103692	-1.34115	4.37811e-05
sdcbp2	1.15648	0.000203936		maco1a	-1.81346	4.40502e-05
mpc2b	1.67993	0.000205985		atp1b3b	-4.2025	4.47277e-05
sirt3	1.77107	0.000205985		spc25	-3.97723	4.51124e-05
stk35	2.40662	0.00020813		orc6	-4.63545	4.52724e-05
gltpd2b	2.26074	0.000214352		ftr81	-5.27407	4.55514e-05
crp4	2.39909	0.000220444		prrg2	-3.84093	4.55514e-05
cnot6l	2.14328	0.00022524		pomgnt2	-4.02271	4.55907e-05
camk2d1	2.57144	0.000225706		ccdc102a	-2.31264	4.56909e-05
rock2b	2.60368	0.000225706		neil3	-5.16708	4.56909e-05
tapt1b	1.34351	0.000230498		zgc:101663	-4.44787	4.56909e-05
fzd6	1.30382	0.000232797		rrm1	-3.80181	4.5763e-05
cyp8b1.1	2.58187	0.000233913		slbp	-4.33232	4.5763e-05
mhc1lda	2.88423	0.000237371		zgc:110249	-3.64362	4.5763e-05
itm2ba	1.90556	0.000238866		zgc:66472	-2.53778	4.5763e-05
hsd17b12b	1.59473	0.000244267		brf2	-3.78815	4.70765e-05
amer1	1.50523	0.000245458		tubb5	-5.02065	4.71347e-05
ell2	1.21191	0.000247194		fan1	-1.6614	4.72134e-05
ggact.1	2.24649	0.000250121		fdx1b	-7.12735	4.80136e-05
ormdl1	1.17308	0.000250142		spice1	-3.98687	4.80988e-05
cebpd	2.59513	0.000252835		kdm8	-2.82812	4.81443e-05
upp2	2.8816	0.000254032		oard1	-1.86565	4.84402e-05
zdhhc9	1.55663	0.000255717		rbm38	-2.51596	4.85684e-05
slc25a43	2.00313	0.000256392		si:ch211-119o8.6	-5.01493	4.89339e-05
nt5c2a	1.86512	0.000256731		prtfdc1b	-4.04986	4.92884e-05
caprin1b	1.63251	0.000259485		fyna	-5.24954	4.94939e-05
lipf	1.86162	0.000262525		zgc:171727	-3.08625	4.94939e-05
tkfc	2.34984	0.000262525		ndc80	-4.25996	4.95184e-05
bdh1	2.17939	0.000262845		rasl11b	-4.73416	4.96388e-05
si:dkey-211g8.8	3.66912	0.000269203		fkbp10b	-3.18517	5.0174e-05
kpna3	1.05059	0.000269518		haus3	-4.47095	5.0174e-05
cbln8	2.58822	0.000270936		neu3.2	-2.9056	5.03691e-05
fxyd3	2.41051	0.000283666		si:dkey-10f21.4	-4.73966	5.03691e-05
erlin1	1.31816	0.000286238		snrpb2	-3.12785	5.03691e-05
cav2	2.7243	0.00028886		swi5	-3.01499	5.03691e-05
cat	2.07764	0.000291803		bbs7	-3.5433	5.06013e-05
plcg2	1.63859	0.000292404		mrnip	-5.13122	5.06516e-05
gchfr	2.62418	0.000298008		fbxo43	-6.1515	5.07288e-05
junbb	2.94833	0.00030002		pot1	-2.31452	5.07288e-05
eif3hb	1.31171	0.000304167		trmt12	-2.73326	5.11953e-05
LOC100149190	4.08088	0.000304167		enkur	-4.02783	5.2617e-05
c3a.2	2.55424	0.000304623		lig1	-2.5973	5.28605e-05
dldh	1.43002	0.000304623		chmp4c	-3.58816	5.33366e-05
haao	2.35102	0.000305233		zgc:163030	-5.58372	5.36484e-05
sh3bgrl3	1.22176	0.000306209		zgc:158403	-3.46052	5.38981e-05
ppp1r1b	2.62213	0.000308704		ttl	-3.11393	5.39259e-05
rgrb	2.57815	0.000313942		galnt6	-4.20181	5.43743e-05
eif2s3	1.0819	0.000319298		rbpms2a	-22.5801	5.58328e-05
si:dkey-7j14.6	1.11313	0.000319683		abraxas1	-3.50329	5.62601e-05
mul2	1.27858	0.000320033		adam9b	-6.04867	5.69348e-05
abcd3a	1.72223	0.00032671		si:ch211-207i20.2	-3.41843	5.69348e-05
nr1d2a	3.4334	0.000326749		ccdc115	-2.5622	5.94483e-05
chchd3b	2.40661	0.00032848		nsl1	-4.24674	5.94483e-05
degs1	1.27275	0.000328786		mgat2	-1.57535	5.9494e-05
sult1st6	2.69779	0.000332619		ppp1r3c2b	-4.7584	5.9494e-05
kat2b	2.1112	0.000336119		helq	-3.08518	5.994e-05
cyp8b1.2	2.58611	0.000340462		slmapb	-5.52399	6.02093e-05
olfm1b	2.50402	0.000344231		zgc:86839	-4.04999	6.02093e-05
ola1	1.17312	0.000350357		ca7	-5.07092	6.0773e-05
eif3ba	1.34015	0.000351081		cdca3	-4.50479	6.11711e-05
hs3st3b1b	2.17487	0.000362992		hnmt	-2.92023	6.11711e-05
rltgr	2.617	0.000369744		zgc:101562	-2.19639	6.17093e-05
marchf6	2.44546	0.000369807		utp11	-2.51925	6.39476e-05
snx1a	1.00924	0.00037058		st6galnac1.2	-5.2522	6.46277e-05
ppp1r3cb	2.33729	0.000376143		zgc:85936	-3.23722	6.46277e-05
zgc:103601	2.62092	0.000377918		rcc2	-1.86578	6.48288e-05
mapre3b	1.27863	0.00037814		tcp11l1	-2.53996	6.48288e-05
ptger2a	2.66042	0.000379156		rab13	-1.67809	6.54912e-05
macroh2a2	2.17839	0.000382612		pogza	-3.15366	6.56816e-05
aida	1.23235	0.00039311		fancg	-3.41722	6.60192e-05
zgc:113142	2.72044	0.00040323		ccnjl	-4.03997	6.67377e-05
csf3r	2.67264	0.000404447		fbxo5	-5.08491	6.89204e-05
tlr3	2.35688	0.000404712		ints12	-2.41809	6.89813e-05
phkg1a	2.369	0.000405852		pigl	-1.5277	6.89813e-05
osbpl9	1.5922	0.000412516		porcnl	-2.09528	6.89813e-05
pik3r1	1.63769	0.000424826		scarb1	-4.22446	6.89813e-05
eif3d	1.32352	0.000425819		zswim7	-4.40855	6.89813e-05
ndufa4a	1.29304	0.00043133		nsd2	-3.85872	6.9081e-05
shrprbck1r	1.37018	0.000444436		mzt1	-1.89136	6.98477e-05
igfbp2a	2.47319	0.000447742		ube2c	-5.36815	6.98477e-05
tgfbi	3.28703	0.000454888		ssb	-8.03141	7.01863e-05
fbp1b	2.82646	0.000460321		cdc37l1	-2.4698	7.04554e-05
smpdl3a	1.68748	0.000460321		mppe1	-2.85417	7.18077e-05
zgc:194209	1.30618	0.00046273		harbi2	-3.6616	7.26259e-05
cbr4	1.01523	0.000469897		tk1	-2.4678	7.26259e-05
tob1b	1.86452	0.000471868		kcnk5b	-3.23005	7.30645e-05
znf362a	1.12335	0.000474534		tspan7	-3.31126	7.36545e-05
btr02	1.28002	0.000483599		lgi1a	-4.35783	7.38334e-05
klf9	3.12464	0.00048435		mrpl53	-1.90214	7.38334e-05
ubl3a	2.14603	0.000484632		ppp1r14aa	-4.63561	7.41104e-05
gamt	2.63469	0.000502103		sfr1	-4.58906	7.41104e-05
tas1r1	3.25099	0.000504197		pmaip1	-2.66248	7.47463e-05
zgc:64065	1.88597	0.000506968		surf2	-1.72772	7.54642e-05
tmem135	1.58581	0.000522696		dnmt1	-4.02175	7.64456e-05
lrrc17	2.81778	0.000527178		svila	-2.57383	7.73652e-05
slc10a4	2.38978	0.000527178		lmo7b	-4.28807	7.75792e-05
eif3s10	1.47655	0.000528295		cyp19a1a	-7.30032	7.85043e-05
apoa4b.1	2.67329	0.000534931		baxb	-1.19741	7.87912e-05
si:dkey-58f10.6	2.99937	0.000542329		mettl14	-2.47771	7.93582e-05
si:ch211-244b2.3	1.357	0.000545456		lipt1	-2.20792	7.9582e-05
nudt19	1.88913	0.000550474		phc2a	-2.04309	7.97899e-05
gad2	1.18086	0.000552846		gpx8	-3.4458	8.00051e-05
ms4a17a.11	1.58318	0.000557649		lrrc42	-3.23087	8.01434e-05
slc22a2	2.61698	0.000557649		nfil3-3	-7.43916	8.05361e-05
wu:fj16a03	2.46558	0.000557649		rad54l	-3.77955	8.12346e-05
cyp19a1b	2.11579	0.000558964		thy1	-4.59535	8.155e-05
ugt1a6	2.83482	0.000558964		septin5a	-4.83596	8.16432e-05
ugt5b4	2.58327	0.000560903		zgc:114119	-3.64363	8.29384e-05
gja12.1	2.38802	0.000565687		taf6l	-1.65497	8.31543e-05
ptgdsa	2.51838	0.000567273		ube2s	-2.53805	8.43201e-05
cyp2k18	2.43258	0.000570779		pals2b	-3.78179	8.45806e-05
ip6k2b	2.34001	0.000571995		sgms2b	-4.25065	8.45806e-05
mst1	2.18581	0.000584179		phax	-2.6688	8.45926e-05
hpxa	3.01822	0.000585983		kif23	-4.68477	8.47154e-05
tspan3a	1.47191	0.000585983		gtf2a2	-2.25927	8.48967e-05
mib2	1.59273	0.000587283		b3gnt5b	-3.89144	8.52905e-05
eif3ea	1.17784	0.000588305		katna1	-1.76997	8.59342e-05
ube2e3	1.07346	0.000589681		pola1	-3.21515	8.59342e-05
cyp2k19	2.30315	0.000593555		tubgcp5	-2.82939	8.59342e-05
stard3nl	1.02453	0.000610906		pold2	-4.11172	8.60694e-05
pld1a	1.66306	0.000618456		ppifa	-1.45388	8.60694e-05
zgc:92606	1.30018	0.000628119		rdm1	-3.67728	8.60694e-05
grb10a	1.46557	0.000628878		zgc:158320	-2.94188	8.60694e-05
pgam1a	1.67215	0.000629394		dnaaf10	-2.76066	8.67478e-05
pcxb	2.65495	0.000631641		jhy	-5.02324	8.67478e-05
tas2r200.1	3.50666	0.000636046		zgc:158270	-2.76676	8.67478e-05
adra1aa	2.35971	0.0006387		pold3	-2.59861	8.68567e-05
txnipa	2.25425	0.000644339		zgc:110269	-2.18278	8.68567e-05
ccl20a.3	2.67554	0.000662132		kmt5ab	-4.97012	8.72544e-05
ugt2a4	2.78364	0.000662132		nck2a	-3.67342	8.72544e-05
napsa	1.17561	0.000665335		senp3a	-2.20402	8.72544e-05
tmem19	1.68397	0.00066719		zgc:55781	-2.46754	8.72544e-05
ppdpfb	1.65461	0.000669933		tk2	-1.49116	8.73518e-05
hlfa	2.24744	0.000672284		chaf1a	-3.81574	8.7417e-05
kdm7aa	1.17975	0.000682686		psmc3ip	-3.6067	8.74686e-05
serping1	2.21581	0.000686856		cdc45	-4.42495	8.85257e-05
eif3ha	1.107	0.000690154		vamp8	-1.64164	8.85817e-05
tcn2	2.07681	0.00069218		haus2	-4.15391	8.88842e-05
nkain4	1.64178	0.000692843		lhx8a	-5.03573	8.89032e-05
si:dkey-58f10.10	1.90263	0.000693314		get1	-1.25554	8.92438e-05
gda	2.20734	0.000696151		p2rx4a	-4.08203	9.01788e-05
pnp4b	2.75412	0.000699074		rfc1	-2.03498	9.01788e-05
tbl1xr1a	2.11104	0.00070433		smc2	-3.66393	9.02974e-05
dapk2a	2.04744	0.000707498		cyp11a1.1	-5.21549	9.12567e-05
ero1b	1.46148	0.000707498		si:rp71-45k5.2	-5.4475	9.15862e-05
musk	1.44802	0.000710007		xrcc5	-1.84349	9.30106e-05
pxmp2	1.64526	0.000713577		ncapg	-4.51938	9.34174e-05
h3f3c	1.34812	0.000719196		tmem203	-2.53485	9.37684e-05
arhgef9b	7.99872	0.000721886		chtf18	-4.03438	9.39455e-05
tyro3	2.30735	0.000727589		nusap1	-4.15418	9.40837e-05
col2a1b	2.9848	0.000730212		armc1l	-4.07484	9.51004e-05
hsd11b2	2.78876	0.000731481		uap1l1	-2.34573	9.52511e-05
cfb	2.19103	0.000733748		col9a2	-4.87003	9.53324e-05
dhcr24	2.28149	0.000734355		zp2l2	-5.58794	9.53324e-05
cyp2aa2	2.51438	0.000739444		poc1b	-2.0306	9.53718e-05
zfp36l1b	2.58068	0.000740332		tmem59l	-3.40274	9.57303e-05
eif3i	1.22896	0.000751692		coa8	-1.54919	9.65015e-05
ak2	1.69303	0.000758081		smarcad1a	-3.68105	9.68252e-05
hgd	2.37287	0.00076905		gbgt1l1	-4.90988	9.70898e-05
c8g	2.20909	0.000788195		syt13	-5.84323	9.75437e-05
timp2a	2.1103	0.000790669		txlna	-1.2	9.7706e-05
isoc2	2.06784	0.000791516		chst2a	-3.85322	9.7854e-05
lrrc8db	2.02043	0.000803934		figla	-5.95372	9.7854e-05
hsp90ab1	1.28033	0.000824701		top2a	-3.78188	9.7854e-05
ddah1	2.59944	0.000838955		ube2l3b	-7.81338	9.7854e-05
si:dkey-239i20.4	2.2544	0.000844024		dennd2db	-3.73712	9.85264e-05
bcat2	1.80885	0.00084727		narf	-1.71649	9.85264e-05
gstt1a	2.33371	0.000852545		znf710a	-2.86403	9.85264e-05
tfa	2.20301	0.000852593		si:ch211-86h15.1	-1.6997	9.86732e-05
cp	2.27494	0.000853333		exd2	-5.19186	9.88541e-05
etnppl	2.40477	0.000858314		mboat2b	-2.9905	9.98878e-05
plxnb2a.1	1.36058	0.000862009		coa4	-1.03442	0.000100328
zgc:195173	2.11052	0.000870858		sae1	-3.99239	0.000100328
wbp1lb	2.04074	0.000876226		rheb	-4.34242	0.000101087
rsad2	3.22365	0.000881238		stard14	-3.68034	0.000101371
slc2a9l2	2.88437	0.000896807		mrm1	-2.01133	0.000102777
decr2	2.2171	0.000908659		dbf4	-2.15953	0.000102851
tp53inp1	2.10286	0.000914529		niban2a	-2.69215	0.000103025
gpr183a	1.96028	0.000922687		plppr1	-4.00641	0.000103025
romo1	1.86854	0.000930003		kpna2	-4.35409	0.000103143
lcat	2.36878	0.000938953		plp1a	-4.5204	0.000103143
apoc1	2.49473	0.000942145		brpf1	-1.53473	0.000103542
elk4	1.07748	0.000946133		cdc42ep2	-3.72763	0.000103542
zgc:153031	2.19328	0.000946133		dscc1	-4.05214	0.000103542
cdc42ep3	2.40215	0.000947318		mad2l1	-4.59874	0.000103542
ctsf	2.01559	0.000962783		mis12	-4.02474	0.000103542
large2	2.5941	0.000962783		nsmfb	-6.66269	0.000103542
pls3	2.31901	0.000962783		si:dkeyp-2e4.6	-2.56703	0.000103542
im:7152348	2.77442	0.000964963		taf5l	-2.96899	0.000103542
insig1	2.12463	0.000983088		tmem199	-1.7355	0.000103542
ccnl1a	1.22412	0.000984756		aurkb	-4.49252	0.000104192
chsy3	1.85637	0.000988425		mms22l	-4.59878	0.000104192
srd5a1	2.45949	0.000989521		med4	-2.12196	0.000104512
setd1ba	1.02929	0.000997713		slc7a4	-4.80669	0.000105258
notch2	1.01605	0.00100304		cdk1	-4.07752	0.000105405
ncf2	2.23156	0.00100364		etv5b	-3.22509	0.000105902
ggact.2	1.60252	0.00100801		prkcbb	-2.03373	0.000105975
cbln6	3.70348	0.00101694		nprl2	-1.11987	0.000106752
pgk1	1.22081	0.00101694		rab24	-1.74439	0.000106835
rnd1a	1.26154	0.00102371		bmpr1ba	-5.21807	0.000106863
slc25a36a	2.38445	0.00102371		dnmt3bb.2	-4.78787	0.000106917
calcoco2	2.10305	0.00102745		snx22	-2.10542	0.000106945
lifra	1.47968	0.00102745		fbxo2	-1.5226	0.000107357
tpi1b	1.92527	0.00102793		arpp19b	-2.34531	0.000107445
krt18b	1.89046	0.0010331		mbd1b	-1.72454	0.000107946
sod2	1.0818	0.00103504		kif22	-3.86802	0.000108035
pi4kaa	1.17747	0.00103761		ldlrap1a	-5.03285	0.000108848
alox5a	1.76243	0.00104151		si:dkey-121a9.3	-2.3658	0.000110514
zgc:111986	1.41092	0.00104368		unc119a2	-4.02306	0.00011061
ftcdnl1	1.42407	0.00105762		usp13	-4.62153	0.000110965
ces3	2.53479	0.00106035		med24	-2.03196	0.000111142
glula	2.95275	0.00106443		fbxw11a	-2.61785	0.000113666
lrata	2.49632	0.00106646		kifap3b	-2.44469	0.000115127
scp2a	2.64166	0.00107544		tyms	-3.70286	0.000115458
clpxa	1.77348	0.00107735		smc4	-4.15888	0.00011557
abcg5	2.438	0.00108228		f2rl1.1	-4.43947	0.000117483
btg1	2.34216	0.00108614		pim3	-2.62599	0.000118046
errfi1a	2.0958	0.00109773		clk2b	-2.46643	0.000118864
grhprb	2.36815	0.00109773		pane1	-3.85896	0.000119205
gsk3ba	1.58068	0.00109773		zgc:113691	-4.96162	0.000120297
atf6b	1.29938	0.00111139		htr5aa	-6.95927	0.000121094
anxa14	2.3453	0.00111514		tmem223	-1.91056	0.000121706
decr1	1.40778	0.00111514		kif4	-4.31416	0.000122705
shoc2	1.77897	0.00111514		zgc:110329	-1.98782	0.000122705
tas2r200.2	4.44982	0.00111514		mcm9	-4.63899	0.000123203
ugt2a5	1.0927	0.00112703		rpa3	-3.2679	0.000125982
zgc:153913	2.12889	0.00112851		slc38a6	-2.68329	0.000125982
ebi3	2.37995	0.0011294		zgc:171220	-5.55264	0.000126337
ascl1a	4.10386	0.00113441		lmnl3	-4.96211	0.000126803
gng7	1.20632	0.00113441		slx4ip	-4.99461	0.000127094
amdhd1	2.25627	0.00115744		gra	-4.60487	0.000127573
tmem120ab	2.10654	0.00117267		vrk1	-2.17871	0.00012887
gdpd3a	2.07586	0.00117414		rtkn2	-4.51063	0.000129123
slc25a55b	1.45216	0.00117414		zgc:174268	-1.81944	0.000130937
zgc:153018	2.41988	0.00117895		chtf8	-2.92445	0.000134518
il12ba	3.09706	0.00118945		nemp1	-2.9342	0.000134518
stat6	1.1935	0.001197		ppp1r26	-2.96794	0.000134803
vtnb	2.21174	0.00120117		srsf10b	-1.76004	0.000134803
srsf11	1.26203	0.001205		zgc:113019	-2.21706	0.000135311
erbb3a	1.78717	0.00120727		cdca5	-4.48736	0.000136176
nr3c1	1.57374	0.00121047		trpc7b	-5.06756	0.000136586
zgc:154046	2.12455	0.00121208		gig2o	-2.16358	0.000136843
uox	2.62023	0.00121941		haus6	-4.32214	0.000137233
gpr146	1.61701	0.00122387		gins3	-4.05194	0.000138399
metrn	1.98663	0.00122619		slc2a10	-4.47358	0.00013846
f2	2.32473	0.00122662		hdr	-1.82767	0.000141007
thrsp	4.64398	0.00122933		spdya	-4.74083	0.000141007
stra6l	1.21306	0.00123453		zgc:110222	-1.82021	0.000141007
ism1	2.04606	0.00123478		nutf2l	-2.82044	0.000141094
ptgdsb.1	2.36467	0.00123576		zgc:162948	-3.11983	0.000141532
slc43a1b	2.62823	0.00123825		asb3	-2.84017	0.000141672
pcsk5b	1.45306	0.00124582		cax1	-5.54324	0.000143254
znf410	1.20763	0.00125924		ppm1da	-3.10553	0.000143254
col27a1b	2.16065	0.00126469		tonsl	-4.04886	0.000143254
cpeb4a	1.53427	0.00128318		ykt6	-1.72971	0.000143254
eif1	1.12942	0.00130787		zgc:165515	-3.37942	0.000143254
tob1a	1.43432	0.00130896		ncapd3	-3.24097	0.000143453
unc93b1	1.7472	0.00131433		si:dkeyp-2e4.2	-4.17297	0.000143839
si:ch211-233m11.1	1.51227	0.00132255		sertad3	-5.16644	0.000146869
cryz	1.0204	0.00132708		afg1lb	-1.50676	0.000146884
trpm7	1.36379	0.00133584		oip5	-4.3849	0.000147857
calca	3.54512	0.00133931		setd4	-3.10962	0.000147963
nudt12	1.52183	0.00133931		spdl1	-4.29948	0.000148539
hspb8	2.25635	0.00133946		gtf2h2	-1.75648	0.000149461
lrrk2	1.38803	0.00136185		carhsp1	-2.14327	0.000149829
alox12	2.0903	0.00136484		nphp1	-4.0579	0.000149829
phospho2	2.21502	0.00136854		gcfc2	-2.10863	0.000150708
serbp1a	1.52828	0.00137953		rad1	-1.74411	0.000150708
slc16a1b	1.28651	0.00139525		msh2	-2.73287	0.000151251
pparg	1.50332	0.00139896		smarcb1b	-2.83052	0.000151251
ugt2a3	2.29328	0.00140409		tfap2a	-6.18381	0.000151251
dhrs1	2.24984	0.00140646		uchl1	-4.39287	0.000151251
enpp2l	2.24429	0.00142441		zfand4	-2.39847	0.000151251
prss35	2.58749	0.00143806		ppt2a.1	-5.15173	0.00015129
ccni	2.04412	0.00143815		cnpy2	-3.06031	0.000151338
mfn2	1.34072	0.00144002		b3galt11	-7.30477	0.000151637
sccpdha.1	2.26674	0.00144261		ppih	-2.43594	0.000151895
krt8	1.6979	0.00146227		arl4cb	-3.00601	0.000151946
zgc:171490	1.95079	0.00147231		zgc:194246	-2.03704	0.000152241
masp2	2.1979	0.00147889		mad2l1bp	-3.13299	0.000152287
rab40c	1.12854	0.00149226		henmt1	-3.26036	0.000152859
disc1	1.15063	0.00149543		iqgap3	-4.30175	0.000153187
grna.1	2.27322	0.00150301		chaf1b	-3.78874	0.000154216
eif4a2	1.69381	0.00150992		mrps23	-1.60111	0.000154846
lpla	2.48237	0.00151422		zgc:193790	-4.35385	0.000155127
mpp7a	1.16343	0.00152162		ttyh2l	-4.57612	0.000156174
wu:fb14d09	1.47123	0.00152706		snx24	-2.77471	0.000156188
pdhb	1.14402	0.00152731		asf1ba	-4.174	0.000156259
si:ch211-186e20.7	2.25512	0.00153291		phex	-3.37737	0.000157515
si:ch1073-126c3.2	2.15692	0.00154934		zgc:56095	-1.98279	0.000157515
atg9b	1.28884	0.00155266		dhrs13a.2	-4.86928	0.000158432
phkg1b	1.71264	0.00155266		pola2	-3.00602	0.000158523
scn4bb	2.96323	0.00155266		vps37ba	-1.99353	0.000158716
f5	2.2296	0.00155736		tipin	-3.09752	0.000158931
acad8	1.16118	0.00156069		paqr5a	-4.09386	0.000158958
ehd3	1.90529	0.00156736		sesn2	-3.20132	0.000158958
spry2	1.25859	0.00156736		cdc6	-4.51309	0.000160011
eif3m	1.15715	0.00159037		ing2	-2.79247	0.000160011
klf15	2.41785	0.00161769		lin37	-1.79402	0.000160011
anp32a	1.2287	0.00161785		otulina	-2.12381	0.000160011
pip4k2aa	1.05759	0.001618		rfx3	-4.01559	0.000160371
cited4a	1.78251	0.00163348		rmi1	-3.22338	0.000160371
ddo	2.18331	0.00163348		si:dkeyp-53d3.3	-3.37726	0.000160371
cpb2	2.20788	0.00166048		epdr1	-4.35886	0.000160544
dpy19l1l	1.55093	0.00172175		yju2b	-2.41552	0.000161154
abcg2a	1.68489	0.00175639		arih1l	-1.82882	0.000161319
ugt5c2	2.26019	0.00179746		dynlrb1	-1.17041	0.000162483
f7l	2.10658	0.00181084		dlg1a	-1.16738	0.000162637
sertad2b	2.52977	0.00181579		slc25a1a	-3.00825	0.000163836
shmt1	1.3458	0.00181669		aurka	-4.99153	0.000164148
c8a	2.12768	0.00181952		ccne1	-4.1208	0.000164474
bcl6ab	1.98159	0.00183991		mfsd2aa	-5.24308	0.000164599
si:ch211-245h14.1	1.80168	0.00184354		pttg1	-4.63474	0.000164599
hspb7	2.06069	0.00184369		ybey	-3.15735	0.000164599
cldn2	2.08371	0.00184656		pcgf1	-2.92652	0.000165774
ptprga	1.83071	0.00185177		gtpbp3	-2.75892	0.000167544
crfb4	1.298	0.00185271		dcp1a	-1.67534	0.000167559
hao1	2.1456	0.00185716		gkap1	-1.78774	0.000167559
cryba1l2	4.48663	0.00186808		snx2	-1.57426	0.000167763
dio1	2.79787	0.00187131		znhit2	-1.89051	0.000170274
grid2	2.48713	0.00189176		cep20	-2.23765	0.000171167
apoa2	2.04746	0.00191948		elovl4b	-5.18758	0.000171167
f10	1.98046	0.00192395		ankrd22	-4.07162	0.000172096
clk4b	1.09944	0.00196964		ek1	-3.90775	0.000175967
tmem106ba	1.66722	0.00197664		lysmd2	-2.86725	0.000175967
pdgfrl	2.25292	0.00198986		nectin3b	-3.38912	0.000175967
cideb	2.24776	0.00199803		pigv	-1.55472	0.000177583
ifi27.6	2.69134	0.00199803		zgc:153675	-1.89613	0.000177583
st3gal7	1.67054	0.00199814		nedd8	-1.29273	0.000179018
mov10b.1	2.20077	0.00200589		ppp1r11	-1.12975	0.000179018
tgfbr1a	1.89535	0.00200982		ppp4ca	-2.99967	0.000179018
pdk2b	2.37117	0.00201983		sap18	-1.99008	0.000179018
pnp5a	2.93535	0.00202224		trim35-29	-4.8111	0.000179018
zgc:162730	2.35005	0.00202372		ttc32	-2.92689	0.000179018
ccng2	1.88494	0.0020245		irak1bp1	-1.3412	0.000179316
exosc1	1.86445	0.00204279		ube2wb	-2.31817	0.000179316
vamp5	1.18086	0.00204499		pet100	-1.87122	0.000179728
rh50	3.72745	0.00204733		si:dkeyp-114g9.1	-5.23081	0.000180818
srsf6b	1.38805	0.00205205		alg1	-2.88839	0.000180983
zgc:136864	1.12735	0.00206849		b3galnt2	-2.68239	0.00018219
ivd	1.14641	0.0020719		mrpl27	-1.03856	0.00018219
mfap4.1	1.54252	0.00207484		cyp26a1	-5.61312	0.000182377
c1r	1.93532	0.00207517		poll	-2.32658	0.000182377
klf17	2.13958	0.00207829		wdr32	-1.33607	0.000183925
zgc:171500	1.69921	0.00208788		igbp1	-2.35456	0.000184747
aco1	2.29409	0.00209533		chn1	-2.79217	0.000184992
cdh1	1.09005	0.00209635		rtn4b	-2.60036	0.000186533
rorca	1.35674	0.0021009		dctpp1	-3.91771	0.000186697
si:dkey-19a16.4	2.12436	0.0021082		nanos3	-5.15411	0.000187143
LOC101884366	1.92956	0.00211847		tmem231	-3.44427	0.000187143
diabloa	2.4748	0.0021405		elovl6l	-4.08629	0.000187233
LOC110437709	1.05303	0.00214976		tmem60	-2.52017	0.000187233
tcp11l2	1.77141	0.00215174		dynll2a	-4.643	0.00018729
nudt17	1.1166	0.00216053		txnl4b	-1.88166	0.00018729
tbc1d15	1.68608	0.00216053		zp3d.1	-4.7694	0.00018729
nfil3-2	3.1674	0.00217283		cuedc2	-3.50528	0.000190915
wsb1	1.0456	0.00218071		igf1rb	-4.02896	0.000190915
zgc:165582	2.23773	0.00219329		tsen2	-2.83715	0.000190915
ubtf	1.09227	0.00220066		rbm42	-1.03478	0.000191351
dnajb2	1.83312	0.00221004		g2e3	-4.52784	0.000191942
agfg2	2.02945	0.00221486		gdf6a	-3.29192	0.000192719
ptmaa	2.12034	0.00221527		pole4	-2.46137	0.000194522
eif5a	1.8632	0.00222569		rab35b	-2.26818	0.000194937
snx10b	2.29722	0.00223327		rdh10b	-3.55063	0.000194937
pllp	1.75813	0.00223518		cers4a	-4.937	0.000195202
ppp1r14bb	1.7508	0.00224586		rpain	-4.20844	0.000195202
pnpla3	2.17967	0.0022506		zgc:171699	-7.76376	0.000195202
sumo2b	1.32598	0.00225291		znf277	-1.54469	0.000195339
asgrl1	2.09254	0.00226075		gas8	-1.15293	0.000197393
elovl8b	1.18698	0.00226976		zgc:110782	-2.13478	0.00019752
slc2a2	2.17235	0.00227324		mcm5	-3.38804	0.000197798
kng1	2.42247	0.00233332		ncapd2	-3.92891	0.000197798
efna2a	2.27433	0.00234797		emc8	-1.273	0.000198313
iyd	2.69482	0.0023724		knstrn	-3.869	0.000198313
pklr	2.72323	0.00239982		wdr76	-4.0918	0.000198354
rmdn1	1.63176	0.00241462		ccnh	-2.8704	0.000198501
sft2d1	1.2556	0.00241815		zbtb2a	-3.32396	0.000198501
vasnb	1.86846	0.00244219		avd	-5.14816	0.000199412
itpkcb	1.42073	0.00244365		ddx59	-1.38352	0.000200344
cox5aa	1.0342	0.00245212		smcr8b	-1.32161	0.000200344
si:rp71-15k1.1	2.3153	0.00245212		styxl1	-5.07962	0.000200344
vgll4l	2.56535	0.00245212		epcam	-3.28975	0.00020214
irf2b	1.84543	0.00245609		cdk7	-1.93514	0.000202454
pm20d1.2	2.08189	0.00246716		mgme1	-1.99457	0.000203204
hacl1	1.17335	0.00246816		e2f8	-2.27144	0.000203742
slc25a5	1.44805	0.00247127		gtf3c6	-2.68061	0.000203742
comtd1	2.07859	0.00251217		zgc:173585	-5.82089	0.000203742
cyp2p7	2.03745	0.00251882		med27	-2.12811	0.000205985
tdo2b	2.54249	0.00254839		zgc:66443	-2.69873	0.000206119
deptor	2.59444	0.00256027		tmem69	-1.62655	0.000206131
vcam1b	2.15843	0.00256027		rae1	-1.31276	0.000207014
ucp1	2.66559	0.00256882		src	-3.4768	0.000207221
zgc:153759	1.75717	0.00257002		batf3	-3.56506	0.000209987
fbxo48	1.46833	0.0025755		snrpa	-1.87071	0.000209987
proca	1.95255	0.0025755		ppt2a.4	-4.44677	0.00021016
klhl24b	1.98101	0.00260903		haus5	-4.43309	0.000210964
nt5dc2	1.00647	0.00260915		uncx4.1	-5.22076	0.000211985
pxk	1.27197	0.00260915		zgc:171435	-2.61639	0.00021301
tmem129	1.45672	0.00261352		pole	-3.00891	0.000214794
slc5a6b	1.67482	0.00262228		efcab11	-5.65113	0.000215312
bscl2l	3.14457	0.00263473		tmem101	-1.35329	0.000216454
hrasa	1.08054	0.00264363		emc6	-1.5901	0.000216472
man1b1b	1.27371	0.00264539		ap3m1	-1.14254	0.00021661
dars1	1.01748	0.00264583		LOC566907	-2.45295	0.000216814
dgcr2	1.32411	0.00264892		arhgap28	-3.41961	0.000218062
retsat.1	2.80503	0.00264892		cenpx	-3.27114	0.000219253
slc5a2	5.88999	0.0026512		gtse1	-4.71412	0.000219253
ms4a17a.8	2.46186	0.0026546		nudc	-1.31147	0.000219253
ndrg2	2.04412	0.00266154		snrpd3	-3.30741	0.000220219
porb	1.56599	0.00266353		ppil3	-2.38579	0.000221827
45717	1.06098	0.00267409		kcnn1b	-4.66347	0.000223362
mest	1.439	0.00267409		rpp21	-2.74429	0.000223397
gbp	1.41855	0.00268709		tmem30b	-4.55024	0.000223991
adh8a	2.81613	0.00270471		ndufaf2	-1.33386	0.000224305
fth1b	2.25971	0.00270471		pdcl3	-1.18024	0.000228517
gstr	2.19278	0.00270471		tpi1a	-4.66196	0.00022866
npl	1.68266	0.00270471		zgc:158376	-1.69901	0.00022866
pglyrp5	2.42223	0.00270471		lama1	-6.14788	0.000229629
dnajc4	1.5512	0.00270532		coa3b	-1.6931	0.000230046
abhd2a	1.09269	0.00271665		rnaseh2a	-2.12862	0.000230491
rnf11a	1.69192	0.00271665		mtfr1l	-2.98111	0.000233913
apoc2	1.96187	0.00272828		gins2	-4.11245	0.000234036
tnfaip8l2b	1.99203	0.00273334		mtnr1aa	-5.90733	0.000234036
eif2s1b	1.09922	0.00274213		bmp1b	-5.12239	0.000234474
enc3	1.27037	0.00274213		wrnip1	-1.76164	0.000234474
pglyrp2	1.83835	0.00274213		smyd4	-2.02447	0.000234652
lgalsla	1.84147	0.00274275		polr2i	-1.89981	0.000235792
akt2l	1.83438	0.00278405		heca	-1.48236	0.000236491
plcd3a	1.81291	0.00278897		lpar1	-2.34636	0.000236491
pla2g12b	2.53524	0.00279461		kxd1	-2.06633	0.000238159
kalrnb	1.7753	0.00279482		zcchc17	-1.41209	0.000238159
faxdc2	2.4635	0.00281769		zgc:162634	-1.83539	0.000239742
ugt1b5	2.19173	0.00282153		fam136a	-1.29479	0.000240778
slc16a2	2.07799	0.00282712		sulf2a	-7.26816	0.000243697
cnn2	2.36736	0.0028308		dnmt3bb.3	-3.90263	0.000245366
ido1	2.64023	0.00283691		nbn	-1.94726	0.000245697
gstk1	1.49778	0.00284361		tusc3	-3.28015	0.000247239
coro1a	1.37031	0.00287299		wdr83	-1.93731	0.000247363
sft2d2b	1.31589	0.00288348		zmp:0000000625	-1.65421	0.000250142
tmem176l.4	1.80925	0.00288649		sirt6	-2.77262	0.000250261
coro6	1.67765	0.00288805		senp5	-1.69377	0.000251377
inhbb	2.23718	0.00288805		mtx1b	-1.94722	0.000252835
oaz2a	2.18224	0.00288805		ppp4r2a	-1.29235	0.000252835
tlr22	1.84868	0.00288805		trmo	-2.24362	0.000253398
dcun1d4	1.4037	0.00289025		fam117ab	-3.26509	0.000255378
pkp2	2.68132	0.00289367		zic5	-6.19681	0.000256392
cyp2k22	3.25898	0.00290477		larp6a	-3.97649	0.000256609
b3gnt3.4	1.9134	0.00291564		rab3da	-3.801	0.000260429
nrp2b	1.15348	0.00293089		arhgef39	-3.90899	0.000261588
septin7a	1.39672	0.00293645		abracl	-2.82665	0.000262156
sccpdha.2	2.31795	0.00296093		cip2a	-5.03326	0.00026348
cyp2p6	2.39504	0.00296889		paqr3a	-1.51655	0.000265944
zgc:65895	2.05511	0.00297667		lsm14aa	-6.04221	0.000266159
dscama	1.80913	0.00299522		chek2	-3.74487	0.000272629
zbtb26	1.61578	0.00299522		nup42	-2.13617	0.000272936
tbxas1	1.61471	0.0030007		thoc6	-2.75719	0.0002737
foxo3b	2.08952	0.00302463		mrpl1	-1.96881	0.000274075
hipk3a	1.55414	0.00303833		fbxo45	-1.85923	0.000274837
slc26a5	1.37149	0.0030904		glipr2l	-3.74731	0.000275483
cd164	1.10869	0.00310129		taf1a	-1.64406	0.000275554
cbln17	2.56153	0.00310311		gpr160	-4.41736	0.000276211
cfhl4	2.11533	0.00310311		dclre1a	-3.36073	0.000276572
LOC101886897	2.96342	0.00310818		trappc6bl	-1.93048	0.000278418
zgc:174972	1.29542	0.00312592		actr5	-2.13861	0.00027934
abhd3	1.48208	0.00312666		eif4ea	-1.68865	0.000279533
pigr	1.92555	0.00314594		epb41l5	-1.64296	0.000279533
picalmb	1.57344	0.0031758		mrpl22	-1.74492	0.000279533
mdh1aa	1.94188	0.00320264		tmem234	-1.73993	0.000279533
ankrd9	1.94506	0.00320653		fhl1b	-3.2873	0.000279836
zc3h12ab	1.39887	0.00321175		cdc25b	-3.49835	0.000280323
habp2	2.09407	0.00321788		zgc:113984	-4.93635	0.000281121
mapk12a	1.96577	0.00322064		desi2	-3.34807	0.000281645
uraha	1.99145	0.00322371		kif18a	-3.91512	0.000281805
ehf	1.90258	0.00323329		si:ch211-191i18.4	-5.49749	0.000282312
nipal4	2.09748	0.00324755		cdkn1ca	-3.47041	0.000284724
lrrc8c	1.34215	0.00327915		pms1	-1.51956	0.000284937
slc25a32a	1.99987	0.00327927		pomgnt1	-1.12896	0.000285869
tmub2	1.5394	0.0033091		sh3rf1	-1.26837	0.000286207
aldh6a1	1.7315	0.00332955		lipg	-4.11193	0.000286238
irg1l	2.82771	0.0033494		dnajc24	-2.24822	0.000286965
ppp3r1b	1.22154	0.00335633		cntn5	-4.37723	0.000289585
nrxn1b	2.49286	0.00337717		fam83d	-3.03244	0.000289585
ugt1b7	2.06217	0.00338185		gjc4b	-4.36074	0.000289585
slc1a3a	2.38093	0.00339481		tmem144b	-5.26303	0.000289585
pcmt	1.56032	0.00341109		LOC100330864	-4.29566	0.000289693
LOC101883780	2.37127	0.003414		slc6a11a	-7.01048	0.000290629
ahcy	1.62259	0.00342371		tram2	-2.68078	0.000290958
gc	2.07665	0.00343226		btg2	-3.21849	0.000291803
gpc4	1.6553	0.00343995		anapc11	-1.45002	0.000293338
mocos	1.98965	0.00345992		cenpl	-4.16898	0.000293567
cfbl	2.12405	0.00347689		eloca	-1.95704	0.00029524
pank2	1.44435	0.00348603		rbbp4	-2.769	0.000297112
sat1a.1	2.42258	0.00348603		rabl3	-1.44733	0.000298344
rhoab	1.52581	0.003489		arl14ep	-1.58166	0.000299057
atg4a	1.16235	0.00349306		hmg20b	-1.04589	0.000299057
cyp2ad3	2.04863	0.0035047		icmt	-1.34272	0.000299057
nfil3-5	2.42521	0.00351655		pop7	-1.73236	0.000299057
ldlrad3	2.18086	0.00353945		atpv0e2	-2.02136	0.00030002
prnprs3	1.697	0.00356809		dazl	-5.09685	0.00030002
ugt2a1	1.74529	0.00356924		trmt13	-1.82996	0.00030002
ptena	1.56658	0.00357221		zgc:162962	-2.94254	0.000300866
crybb1l2	3.22717	0.0035882		galns	-1.11508	0.000301099
fgfrl1a	1.79691	0.00360046		mtmr7b	-1.66608	0.000301099
dhrs11b.1	1.86424	0.0036295		pld6	-5.48739	0.000301099
hnf1ba	2.01047	0.00366159		slc25a51a	-6.09199	0.000301099
si:ch211-271e10.2	1.07216	0.00370836		arfip2a	-2.28583	0.000302335
setd3	1.09285	0.00373806		gnao1a	-2.59768	0.000302372
ass1	1.41574	0.00374284		frs2b	-1.02976	0.000304623
ddx21	1.23935	0.00374284		psmd10	-1.75568	0.000304623
zgc:113278	1.51342	0.00374284		zgc:153284	-4.4105	0.000304623
bspry	2.40246	0.00377572		rtknb	-2.08522	0.000306832
met	1.53673	0.00380121		gjc4a.1	-5.03519	0.00030848
pcnp	1.06622	0.00381002		aggf1	-1.50113	0.000308555
cxcr3.1	1.67965	0.00383339		rrad	-5.45891	0.000308555
nrbp2b	1.49866	0.00384548		utp15	-2.07915	0.000309073
fgl2a	1.87065	0.00386209		hsd3b2	-4.98311	0.00031013
irf9	1.7483	0.00386209		plk1	-4.73997	0.00031013
bco2l	2.30739	0.00387573		abhd6b	-5.90976	0.00031063
bri3	1.62164	0.00387573		zdhhc18b	-4.04142	0.000311506
nell2a	1.96109	0.0038889		bphl	-1.09737	0.000313344
cables1	2.66555	0.00390059		cenps	-3.83386	0.000313344
snn	1.32187	0.003929		emc9	-1.23176	0.000313344
rhbg	2.58449	0.0039352		lpcat4	-3.60741	0.000313344
gorasp1a	2.21482	0.00393526		suv39h1b	-2.80874	0.000313344
mef2b	1.9909	0.00397091		ttc9c	-2.0444	0.000313344
ppp1r10	1.1523	0.00400424		parn	-2.48753	0.000313423
ftr72	1.81483	0.0040134		ankrd10a	-2.71434	0.000314051
apmap	1.5657	0.00401424		bmp15	-4.76457	0.000314051
ets2	1.69319	0.00401692		efcab2	-4.72894	0.000315352
rhoub	1.73751	0.00401861		mbip	-2.51611	0.00031547
prom2	2.05535	0.00404336		ints3	-1.82211	0.000315862
hdc	2.57609	0.00404437		chek1	-4.24192	0.000319646
ifih1	1.85358	0.0040826		ccnp	-5.03353	0.000319683
glt8d1	1.30591	0.00408838		commd4	-1.19504	0.000322121
slc38a2	2.36245	0.00408838		fancm	-2.41527	0.000322142
c3a.6	1.8803	0.00408944		zgc:66474	-1.15304	0.000322142
sort1b	1.36706	0.00412125		bmpr1bb	-6.25064	0.000323974
LOC103909937	1.86264	0.0041916		nudcd1	-1.83024	0.00032848
zfpm1	1.04068	0.0041916		arrdc1a	-1.85769	0.000328969
ppfibp2b	1.16937	0.00419373		cntn1a	-3.8617	0.000329336
akr1a1a	2.0538	0.00420841		eapp	-1.71231	0.000329336
si:ch211-153b23.4	2.1306	0.00424534		tsc22d1	-1.44149	0.000330576
srebf1	1.75108	0.00424719		si:ch211-137a8.2	-5.22966	0.000333592
cetp	2.32682	0.00424946		lratd2a	-2.98904	0.000342653
ndufc2	1.47802	0.00425714		si:ch211-241e1.5	-1.18382	0.000343744
dbpa	2.62552	0.00426234		atf7ip	-6.15047	0.000344231
aqp8a.1	2.0443	0.00427012		pole2	-3.23938	0.000344231
apoc4	2.2321	0.00429142		six6b	-6.06251	0.000344974
jun	1.76293	0.00429301		bub3	-2.48388	0.000345034
dicp2.2	5.65232	0.00429661		stmn1a	-4.01065	0.000345215
nsa2	1.68574	0.00432317		st8sia2	-5.1554	0.000349764
cry1a	2.08448	0.00432599		alg14	-2.33217	0.00035025
klf3	1.14407	0.004345		prps1b	-1.49549	0.00035025
slc25a34	1.74735	0.00434815		katnbl1	-2.52295	0.000350493
dram1	1.5057	0.00438044		golph3a	-6.099	0.000351081
si:ch211-201h21.5	1.31003	0.00438535		oxct1a	-4.78681	0.000351081
myl7	3.83919	0.00440173		si:ch211-212o1.2	-1.62814	0.000351081
gna12a	1.5719	0.00440419		cdkn2aip	-1.80271	0.000353569
magt1	1.11234	0.00440552		polr3d	-2.2747	0.000356127
cyp2aa1	2.01554	0.00442404		siva1	-3.96367	0.000358465
disp1	1.212	0.00443689		cnot6a	-2.43401	0.000360193
plbd1a	2.00972	0.00444595		tm2d2	-1.99499	0.000362992
adh8b	1.76871	0.00454981		lin28ab	-6.31881	0.000364494
agxta	2.00136	0.00456889		nkd3l	-5.81316	0.000366063
adrb2a	1.95565	0.00458567		slc39a13	-2.23595	0.000366134
zgc:158417	2.86296	0.00460601		ppt2a.3	-4.06559	0.000367573
sema3aa	1.29161	0.00461848		ica1	-4.75111	0.000367858
bcl9l	2.383	0.00465238		coil	-2.52521	0.000368174
cldn10b	2.02391	0.00465242		usp39	-2.07996	0.000368174
igf1	2.61119	0.00466934		cenpq	-2.68311	0.000369744
cldn3d	2.02097	0.00470409		lrrn1	-1.51093	0.000369744
zgc:194242	1.70588	0.00473134		cks2	-3.19793	0.000373268
hspa8b	2.14921	0.00477505		si:dkeyp-118h3.6	-1.91949	0.000374178
tmt1a.1	2.03196	0.00478729		hspb11	-2.57724	0.000374262
tmem82	1.9739	0.00478924		me3	-2.34623	0.000374923
jupa	1.29425	0.00479073		alkbh1	-2.62483	0.000376245
epn1a	1.71781	0.00479982		elovl1a	-4.27454	0.000377918
fbln5	1.97276	0.00481445		ognb	-4.81406	0.000378775
ambp	1.80372	0.00486468		tgfbrap1	-2.58042	0.00037881
sh2d3cb	2.04212	0.00486468		dnajc9	-1.89563	0.000381121
rab30	1.55339	0.00490627		ccdc127b	-1.37044	0.000385014
cnbpb	1.42521	0.00490766		slc35a3b	-4.66837	0.000385014
jac7	2.32327	0.00490766		elp6	-1.94868	0.00039207
rorcb	2.46794	0.00490766		kif3a	-1.73954	0.00039207
tnfaip8l2a	1.78838	0.00490766		tmpob	-1.08195	0.000392581
mhc2d8.35b2	3.41048	0.00491401		exd1	-4.89712	0.00039311
il34	1.56477	0.00496868		snip1	-1.38423	0.000394449
ext1c	2.94638	0.0049768		wee2	-4.33057	0.000394641
igf2a	2.32842	0.0049768		ttll6	-2.71497	0.000394717
syngr3a	1.89219	0.0049768		chordc1a	-1.68694	0.000397746
rcvrn2	2.04465	0.00498693		nek4	-1.86825	0.000398855
nrarpa	1.02594	0.00499753		si:ch73-41e3.7	-5.12285	0.000399822
prrg1	1.65373	0.00499754		zgc:112980	-3.46118	0.000401435
calua	1.42892	0.00501004		kctd15b	-5.65791	0.000404447
msi1a	2.07395	0.00505751		klhl26	-2.60153	0.000405852
rbks	1.34279	0.00505751		swsap1	-3.70851	0.000405852
smurf1	1.05489	0.00508378		thoc7	-2.0119	0.000407386
cyp3c1	1.67386	0.00511469		qdprb.4	-4.81806	0.00040845
hbp1	1.70273	0.00514603		cdc23	-1.85162	0.000412516
cfhl2	1.9152	0.00516034		hdac11	-2.4852	0.000417051
cyp2y3	1.5506	0.00517057		LOC110438480	-3.22445	0.000421697
plxnd1	1.93663	0.00521154		phf5a	-2.39073	0.00042295
prkn	1.40708	0.00521609		afap1l1a	-2.36208	0.000424826
g0s2	1.73571	0.00525868		cdca9	-5.03805	0.000424826
eya2	1.75767	0.00527778		grip2a	-4.46042	0.000424826
cldc1	1.68031	0.00527897		ndnl2	-1.83019	0.000424826
herc1	1.69046	0.00537512		sh3gl2a	-3.54535	0.000424826
cybb	1.70638	0.00537747		vsig10	-3.28687	0.000424826
fignl2	1.35083	0.00537747		zgc:101716	-1.53623	0.000424826
smad3b	1.56989	0.00537891		pou2f1a	-2.08082	0.000425292
stat1a	1.78087	0.00541063		smarcc1b	-1.58386	0.000427043
pno1	1.10541	0.00541355		gtf2f2b	-5.07136	0.000429605
pnpo	1.43242	0.00541355		polr2m	-1.91823	0.000430023
zgc:174904	2.00935	0.00544506		tuba1c	-2.76886	0.000430556
fabp10a	1.97523	0.00546486		si:dkey-77f5.3	-2.06962	0.000433601
ccl35.1	1.5417	0.00551879		pgm3	-2.40271	0.000434344
slc22a3	2.40023	0.00558638		uevld	-2.45096	0.000435693
rarres3l	1.78165	0.00558904		borcs8	-1.87144	0.000436095
mllt1b	2.22295	0.0055942		lrrc40	-1.86818	0.00043621
proza	1.73574	0.00566587		zgc:56556	-1.85407	0.000438304
fads2	2.15569	0.00567279		tsn	-1.65747	0.000439215
fabp3	1.50113	0.00569646		h2az2a	-2.71697	0.00043977
tp53bp2a	2.05949	0.00569646		hpf1	-1.88335	0.00043977
foxn3	2.16433	0.00572295		lars2	-1.69634	0.000444436
nt5c2l1	2.35808	0.005723		zp3c	-5.08172	0.000444436
anxa4	1.66079	0.00573385		apoda.2	-3.76459	0.000447742
si:ch211-10a23.2	3.49458	0.00575313		fanca	-2.45592	0.000447742
plxna4	1.77281	0.00576343		slx1b	-2.10478	0.000447742
ttpa	2.08091	0.00577881		c1d	-1.68937	0.000453172
c8b	1.82049	0.00579435		ntm	-4.90669	0.000453697
cox7a1	2.1024	0.00580196		melk	-4.19204	0.000454608
ugl	1.65137	0.00581708		zgc:152968	-4.70449	0.000454888
pah	2.08041	0.00584363		polr2h	-2.89726	0.000454945
msrb2	1.83346	0.00586804		atg12	-1.48262	0.000457063
zgc:85789	1.08868	0.00592683		si:ch211-198m1.1	-4.95622	0.000458268
yy1a	1.18998	0.00594906		umps	-3.27442	0.000459787
adh5	1.54996	0.00595664		borcs7	-1.4306	0.000459789
znf1024	1.67926	0.00596265		prmt6	-3.3592	0.000459789
zgc:92380	2.62694	0.00601379		srrt	-1.80441	0.000461256
rassf7b	1.9784	0.0060157		znf1161	-1.49252	0.000462094
gypc	1.73959	0.00601808		tube1	-4.03179	0.000462402
dpydb	1.69089	0.00603094		irf2a	-1.9865	0.000462503
scarb2a	1.75928	0.00603094		lsm1	-2.71063	0.000463997
slc37a4a	2.32165	0.00604674		mapre1a	-2.23863	0.000463997
echs1	1.08967	0.00609624		mov10l1	-4.83079	0.000464038
exoc3l1	1.49548	0.00609624		casd1	-2.6096	0.000466031
plxnb2a.3	2.5401	0.00609624		uba2	-2.34918	0.000467939
mfsd13al	1.14436	0.00610199		gabrb2a	-5.34134	0.000468489
acad11	1.73277	0.00610594		rab42b	-3.34785	0.000469315
cfh	1.96264	0.00611733		wdr77	-2.00547	0.000469315
dhrs13b.2	1.45951	0.0061217		prkcha	-1.81483	0.000469724
angptl3	2.93668	0.00612951		lrrc61	-4.26341	0.000471105
cyp4v2b	1.88693	0.00614984		nek2	-4.6634	0.000471105
erbb2	1.88173	0.00618041		atp6v0a2b	-1.6761	0.000471868
fuca2	1.21074	0.00618518		faah2b	-4.51954	0.000471868
stat5a	1.69772	0.00620429		selenom	-3.13044	0.000472833
ddt	1.22443	0.0062108		zgc:114123	-4.55816	0.000473393
sdc2	1.27247	0.00622342		tmprss4b	-3.74026	0.00047393
ogt.1	1.14709	0.00624893		abcc8	-5.49365	0.000474122
fah	1.76942	0.00626126		lsamp	-3.55532	0.000474534
cox6a2	1.86785	0.00628821		med1l	-4.97516	0.000474534
entpd8	1.59155	0.00632452		hcfc1a	-1.7792	0.000474826
lyrm2	1.45024	0.00632891		lbh	-1.64366	0.000474826
asah1b	1.59802	0.0063416		pym1	-1.08181	0.000474826
hmgn3	2.02676	0.00637031		eri2	-3.95067	0.000475585
eno3	1.0671	0.00638704		tceanc2	-2.42543	0.000476664
eif4ebp3	1.89448	0.00652612		gemin7	-1.81217	0.000481994
got2a	1.35848	0.00654444		tbp	-2.16732	0.000481994
naca	1.38473	0.00660763		jpt1b	-2.44428	0.000482363
pla2g12a	1.19325	0.00661454		timm9	-1.44027	0.000482932
mibp2	1.54674	0.00661467		dlgap5	-4.25972	0.00048435
pgpep1	1.63426	0.00665738		rpp25l	-2.69444	0.00048435
si:ch211-195h23.3	1.96417	0.00668028		znf503	-2.78255	0.00048435
mtdha	1.08597	0.00670919		lyrm4	-1.25713	0.000484632
sord	1.59516	0.00671357		si:dkey-222p3.1	-2.39185	0.000486542
itm2bb	1.70228	0.00671485		commd9	-2.14976	0.000488805
tox4b	1.75207	0.00673922		fen1	-2.99835	0.000489953
tspan9b	1.78351	0.00673922		suv39h1a	-4.93068	0.000490718
ccn1l2	1.70787	0.00676049		wdhd1	-2.9784	0.000492954
enosf1	1.86657	0.00676131		lamtor5	-1.58698	0.000493243
mafba	2.11705	0.00676513		mrpl14	-1.47888	0.000493243
eepd1	1.1299	0.00677055		asb8	-1.38848	0.00049752
suclg1	1.44804	0.00678227		ube2q1	-1.53172	0.000501868
sult2st2	1.558	0.00678514		dph3	-3.56435	0.000501998
fibinb	1.49446	0.00683084		mphosph6	-1.62924	0.000502103
sirt2	1.61406	0.00683084		fbxl14a	-2.28381	0.000511234
clasrp	1.15436	0.00683531		nabp1b	-4.97397	0.000511234
lin7c	1.01197	0.00684619		arhgap11a	-4.41322	0.000511851
tmem125b	1.68504	0.00688103		nup35	-2.40802	0.000513534
b2ml	1.78346	0.00689384		chst3b	-6.19106	0.00051535
dao.3	2.6211	0.00689384		zmat5	-2.14516	0.000519213
eef1a1l1	1.35491	0.00690548		si:ch211-157b11.12	-1.94978	0.000519564
agmat	1.54	0.00691368		kbtbd8	-1.79155	0.000520795
cyp2v1	1.2108	0.00691822		lipia	-2.98191	0.000522696
mib1	1.0851	0.00695316		ercc1	-1.25033	0.000524224
ppap2d	1.58339	0.00695675		olfm2a	-6.07925	0.000527178
tom1l2	1.11556	0.00697025		inppl1b	-1.82047	0.000528089
nceh1b.1	1.83231	0.0069832		nanog	-4.53845	0.000531223
cyp2aa12	1.69909	0.00703235		prim2	-2.6668	0.000534931
arrdc3a	1.91152	0.00704053		dusp12	-2.60022	0.000535111
dhtkd1	1.93699	0.00707427		mif4gdb	-2.50094	0.000539662
hoga1	1.88012	0.00707427		txnl4a	-2.63944	0.000540903
acy3.2	1.70714	0.00708218		caprin2	-4.62981	0.000542329
serpinc1	1.94974	0.00709008		fam210aa	-1.21844	0.000542329
itgb1b.2	1.71812	0.00709019		zgc:153383	-3.83311	0.000542501
ube2b	1.45118	0.00709019		wdr21	-1.59585	0.000542574
ppp2caa	1.33764	0.00710656		si:dkey-103i16.6	-3.28582	0.0005428
stau2	1.33001	0.00712039		nde1	-1.22887	0.000545456
gcdha	1.484	0.00712055		manba	-2.16895	0.000548901
cxcr4b	1.76898	0.00714159		rpf1	-1.47058	0.000548901
sox9b	1.41105	0.00714303		fxyd6l	-2.53181	0.000550474
foxo6b	2.90145	0.00715431		rpgrb	-1.11224	0.000550474
b4galt1	1.82751	0.00718392		wnt8-2	-4.53109	0.000552587
impdh2	2.83589	0.00718842		ruvbl2	-2.4281	0.000553737
zgc:174624	1.82187	0.00726618		gdpgp1	-3.43212	0.000555269
fgg	1.82409	0.00729343		gpm6ba	-3.56697	0.000557649
rpl18	1.30571	0.00729343		gpatch11	-1.05698	0.000558425
efna3b	1.91545	0.00730528		tmem17	-2.03828	0.00055843
cox4i1	1.05528	0.00731528		bora	-6.52456	0.000558964
chrm2a	2.98448	0.00736151		osbpl7	-5.18386	0.000558964
faah2a	1.4522	0.00736548		tpcn3	-2.17324	0.000558964
h1-10	1.72021	0.00739969		polm	-2.71947	0.000560148
eif3f	1.22643	0.00746268		anapc5	-2.25559	0.000561158
cpt1b	1.87431	0.00748384		fscn1a	-1.51516	0.000561158
pbx2	1.38007	0.00748384		cpsf4	-1.66941	0.000564629
bambia	1.23485	0.00750014		phf6	-1.59065	0.000564629
epdl1	1.89058	0.00750014		tcf7l1b	-1.61505	0.000568018
socs3a	1.79364	0.00750014		pcna	-2.68377	0.000568019
flot2a	1.5284	0.00756663		plk4	-4.62123	0.000569297
s1pr4	2.29425	0.00757283		rsrc2	-1.4477	0.000570779
eeig1b	1.59849	0.00758846		dtd1	-1.75903	0.000571416
rpl21	1.16491	0.00764482		si:ch211-244o22.2	-4.63886	0.000571519
LOC100331492	2.25429	0.00764771		orc2	-2.35976	0.000574364
zgc:101664	1.33947	0.00765914		zmat1	-1.9692	0.000576082
stat1b	1.55634	0.00767069		rsph10b	-3.22582	0.000579138
znf395b	1.14635	0.00767792		spout1	-2.13725	0.00058317
usp36	1.45069	0.00769608		zgc:113424	-4.86096	0.000583603
ppib	1.05933	0.00774678		mtfr2	-4.09314	0.000584179
si:dkey-239i20.2	2.22753	0.00776104		lysmd1	-1.94561	0.000585983
ephx1	1.23758	0.00780242		rab32a	-2.48612	0.000585983
rxrbb	1.2431	0.00785163		setdb1a	-1.70421	0.000585983
ifi27.7	1.85655	0.00788647		pias4b	-4.75916	0.000586962
pcyt1bb	2.25516	0.00788753		thoc3	-2.03311	0.000586962
dnase1l4.2	2.15844	0.00794989		yju2	-1.15875	0.000586962
gpx1a	2.09715	0.00796186		pex12	-1.45453	0.000587118
wdsub1	1.82868	0.00800673		snupn	-2.46012	0.000587283
ccl25b	2.20571	0.00804954		kpna7	-4.81942	0.000588305
lipca	1.79246	0.00805512		smarcal1	-2.13419	0.000588305
u2surp	1.49338	0.00808193		zcchc8	-1.81766	0.000594689
sfrp5	1.91929	0.0081159		bcl7a	-1.28049	0.00059693
allc	1.74623	0.00814355		otx1	-4.94981	0.00059693
slc27a2a	2.11531	0.00818441		crip2l	-4.28448	0.000600772
fbxo7	1.03871	0.00819099		timm10b	-1.92469	0.000600772
fgb	1.82039	0.00819214		si:dkey-238c7.16	-2.31314	0.000605309
mych	2.13342	0.00824036		ovch1	-4.86803	0.000619119
si:ch211-284e13.9	1.67232	0.00826959		rcc1	-3.73284	0.000622043
perp	1.51289	0.00829072		tjp3	-1.04193	0.000625591
crlf1a	4.38987	0.00832662		cnot7	-1.9846	0.000626475
cyp2ad2	1.93849	0.00832662		emx3	-5.95978	0.000633144
zeb1b	1.86903	0.00835983		lmcd1	-2.91745	0.000633144
itgb1b.1	2.31314	0.00836053		gpn2	-1.61565	0.000633797
cnr1	2.77539	0.008392		rfc5	-1.31368	0.000634768
si:ch211-262h13.5	1.64963	0.008392		bag4	-2.03479	0.000635317
bend3	1.63039	0.00840357		sox19b	-3.99603	0.000636046
dbi	1.51549	0.00841154		gbx1	-6.77249	0.000636595
tecrb	1.38532	0.00848266		uchl3	-1.92088	0.000636595
retsat.2	1.71396	0.00850692		zgc:112496	-1.70375	0.000636595
lmbr1l	1.0942	0.00853827		msl2b	-1.50072	0.000641834
sh3gl3a	1.55968	0.00858997		ift57	-2.25025	0.000642955
pgr	1.80459	0.00860682		hapln4	-5.50986	0.000645531
rps4x	1.17291	0.00861677		nr2c2ap	-2.78466	0.000645531
zswim6	1.46363	0.00864019		banf1	-1.73892	0.000645716
rhd	2.09535	0.00878443		thap12a	-2.05324	0.000646423
ptk2aa	1.00188	0.00880296		imp4	-2.02965	0.000647905
zgc:153219	2.35383	0.00880296		sass6	-4.58897	0.000647952
cdca4	1.42811	0.00884007		zgc:171446	-4.75073	0.000649309
brf1a	1.59755	0.00884872		fam76b	-1.93078	0.000649679
cdab	2.10925	0.00885048		pus3	-3.29008	0.000654793
itih2	1.81771	0.00885048		aldh3b1	-3.68181	0.000655202
nucks1b	1.15411	0.00886692		usp3	-1.6108	0.000655202
myh7ba	4.16992	0.00888576		dtl	-4.63626	0.000658113
vsig8a	2.41665	0.00895877		rbp1.1	-3.97763	0.000658916
adma	1.63304	0.00900906		gnpda1	-2.30398	0.000661469
ehhadh	1.82775	0.00900906		hyal6	-4.67255	0.000661802
pgrmc1	1.49262	0.00901923		lima1a	-2.50846	0.000662132
sinhcaf	1.14703	0.0090642		sybu	-5.11794	0.000671338
sele	1.54653	0.00911102		eif2b1	-1.98884	0.000671354
rigi	1.80933	0.00915694		pif1	-4.61228	0.000671533
noa1	1.19826	0.00915949		e2f5	-3.69032	0.000672699
selenow1	1.11947	0.00915949		elovl7b	-4.93368	0.000675104
irs2a	1.44522	0.0091677		med28	-1.33498	0.000677892
tfap2c	1.73907	0.00917376		socs6b	-1.23641	0.000679114
capn2b	1.61207	0.0091813		neurod6b	-6.6176	0.000679663
zgc:171506	2.02312	0.00919842		ppil2	-1.52265	0.000679765
ptbp1a	1.14611	0.00921369		fancc	-4.30637	0.000679986
gipc1	1.41964	0.00923218		ap1s2	-2.09813	0.000683056
pkp3a	2.20191	0.00923218		bmb	-4.19414	0.000685234
zdhhc3b	1.20002	0.0092402		stk17al	-3.43552	0.000685723
ucp3	2.25324	0.00930607		spire2	-5.46573	0.000686164
cyp2ad6	2.29801	0.00931672		ccdc106b	-4.40858	0.000686767
abcb4	2.00725	0.0093432		scn5lab	-4.96108	0.000687425
eef1da	1.58131	0.00937028		mrps26	-1.23999	0.00068983
zgc:113176	1.33479	0.00937114		pfn2b	-1.16231	0.000691788
LOC100332221	1.29376	0.00939864		eif4e1b	-4.77919	0.00069218
ftr82	1.59392	0.00940025		smad5	-1.50641	0.00069218
alas2	2.11395	0.00948562		zgc:165518	-4.88358	0.00069218
hbae4	1.79141	0.00948562		iba57	-1.57458	0.000692843
zgc:174863	1.35518	0.00950066		cntrob	-2.17722	0.000696804
nr5a5	1.89206	0.00950211		slc2a15b	-5.0132	0.000698303
cyp4v2a	1.90894	0.00953688		trim33	-1.52736	0.000701956
cyp27a3	1.73505	0.0095457		oclnb	-4.13067	0.000701966
ifi27.4	1.25046	0.00955826		mier1a	-7.61713	0.000705428
dnase1l4.1	1.73503	0.00957398		cyp17a1	-5.06768	0.000705624
zgc:110006	1.21681	0.00958828		lamtor2	-1.21742	0.000705624
rnd1b	1.68332	0.00964144		wrap73	-1.84359	0.000706201
acat1	1.33602	0.00969827		dusp23a	-2.31022	0.000707388
eef2k	2.37838	0.00975167		marcksb	-4.69146	0.000708792
cyp2k8	2.27586	0.0097572		cse1l	-2.62892	0.000709973
hjv	1.87541	0.00975815		birc5b	-4.82378	0.000710889
slc25a10b	1.30254	0.00976667		alyref	-1.57614	0.000712709
ak4	2.44929	0.00978512		med21	-1.91763	0.000712709
lgmn	1.19525	0.00981666		cfap68	-5.7769	0.000713824
cyp2x10.2	2.04818	0.00985731		yif1a	-1.77706	0.000716293
as3mt	1.8903	0.00988499		asz1	-4.67132	0.000716619
stom	1.3597	0.00988499		klhl15	-1.93475	0.000717777
pla1a	1.7667	0.00992302		mad1l1	-2.15266	0.000719196
gatm	2.31621	0.0100144		LOC795984	-4.77442	0.000727213
pex5	1.14123	0.0100289		zp3d.2	-4.47368	0.000730212
usp46	1.58674	0.0100289		rtca	-2.01324	0.000730233
ces2a	1.95502	0.0100664		zgc:101016	-2.00782	0.000731481
fga	1.86178	0.0101577		arl4aa	-2.19275	0.000735173
foxg1b	3.35324	0.0101577		eloal	-4.73361	0.000739444
hk1	1.56326	0.0101577		cdca8	-4.24553	0.000744227
rnf183	2.78674	0.0101577		tatdn2	-4.80751	0.000744227
plod1a	1.566	0.0101855		tbpl1	-2.2148	0.000750803
atp5pf	1.69121	0.0102195		b3gat3	-1.96915	0.000753837
gdf2	1.53327	0.0102306		zgc:162895	-2.25118	0.000760306
bach1b	1.675	0.0102312		ccnd3	-4.27401	0.00076905
klf2a	1.31915	0.0103349		dbr1	-1.66707	0.000772738
egfra	1.85315	0.0103506		ammecr1	-1.28846	0.000777391
sid1	3.60657	0.0103699		ccdc6b	-1.21756	0.000779579
gpd1c	1.89332	0.0104311		clxn	-3.87457	0.000779579
cyyr1	1.58967	0.0104384		hspbap1	-2.50854	0.000790669
rps5	1.1931	0.010485		rrm2	-4.10734	0.000790669
phf20b	1.4101	0.0104911		reep5	-1.18963	0.000797129
scocb	1.18823	0.0105598		cbx8b	-1.25903	0.000801126
nfixb	2.14828	0.0105633		zgc:55461	-4.41086	0.000801785
zgc:113274	1.95242	0.0105633		tbcc	-2.03605	0.000803934
cnksr3	1.50324	0.0106086		cdin1	-2.55281	0.000806188
LOC101883187	1.78344	0.0106419		zgc:113426	-1.29174	0.000810405
slain1b	2.01343	0.0106574		shtn1	-1.98143	0.000813027
lcn15	1.78688	0.0106764		ddx4	-6.62971	0.000816308
rab25b	1.75032	0.0107717		iqcc	-3.89805	0.000816717
ctdsp2	1.78716	0.0109086		gys1	-1.66268	0.00081884
rgs16	1.67398	0.0109086		cstf1	-2.32064	0.000820195
papola	1.2747	0.0109193		thop1	-2.37163	0.000821489
cxcr3.3	1.46851	0.0109763		thap11	-2.01458	0.000822366
ripk1l	1.66523	0.0109763		si:ch211-89o9.4	-5.08397	0.000823366
slc25a55a	1.38904	0.0109763		tmprss4a	-1.6089	0.000824701
cavin2b	1.5454	0.0110481		arrb2a	-1.40587	0.000830206
f9a	1.83971	0.0110481		mettl27	-1.43192	0.000830206
ppp1cbl	1.42549	0.0110487		vps25	-1.41036	0.000830206
ash1l	1.5961	0.0110626		unga	-3.52321	0.000831688
rpl5b	1.17375	0.0110907		dcun1d1	-2.00152	0.000831956
cplx2b	2.84175	0.0111016		mier3b	-6.2128	0.000835036
ahr2	1.54434	0.0111191		mrpl17	-2.04188	0.000836489
ifi44f1	4.95605	0.0111194		slc25a12	-1.85239	0.000836489
mtnr1c	2.73939	0.0111194		gemin4	-2.20198	0.000837044
gstz1	1.73512	0.0111672		gba3	-2.50996	0.000840394
arl4ab	1.51071	0.0112316		polr1h	-2.45829	0.000843576
hsd17b4	1.62145	0.011234		pop4	-2.66896	0.000843576
fundc2	1.36012	0.0112925		fbxo30a	-2.49802	0.000846011
hmgn6	1.72241	0.0113373		msh6	-2.39316	0.000847953
smoc1	1.56341	0.0113373		mcmbp	-2.58073	0.000851743
svip	1.04741	0.0113693		hoxc11a	-4.48355	0.000853333
leap2	2.24287	0.011377		rab3aa	-2.46694	0.000858314
adka	1.30151	0.0114061		slc2a11b	-7.91021	0.000861805
tuba8l2	1.26265	0.0114276		ccnb3	-3.43008	0.000862009
ezh1	3.53286	0.0114826		dcun1d5	-1.87274	0.000862009
dsc2l	1.46154	0.0115179		prdx1	-2.83122	0.000862009
aldh8a1	1.07658	0.0115324		trappc6b	-1.73254	0.000862009
etfb	1.02885	0.0115324		gfer	-2.00905	0.000862032
sgcg	1.92796	0.0115735		buc	-4.7666	0.000865019
fabp7a	2.41761	0.0115747		ccdc62	-2.02787	0.000865019
furinb	1.28371	0.0115747		si:ch211-125e6.13	-4.52986	0.000865019
nr5a2	1.96516	0.011591		zgc:165514	-4.7161	0.000865068
rxrgb	1.71165	0.0116089		gemin6	-1.96262	0.000866194
srd5a2a	1.98091	0.0116124		cox6a1	-1.80815	0.000868003
lonp2	1.31544	0.0116461		ins	-4.39647	0.000876071
sox8a	1.76481	0.0117515		ppig	-1.17061	0.000876071
si:dkey-76k16.6	1.26815	0.0118242		anxa5b	-1.52174	0.000884623
acy1	1.58752	0.0118454		adad1	-4.77904	0.000888629
parvg	1.31147	0.0118462		zgc:163143	-2.92035	0.000890807
marcksl1b	1.31532	0.0118965		mtmr1b	-2.42878	0.000894133
cldnj	1.64191	0.011944		dok6	-6.03003	0.000894826
teni.2	2.80284	0.011944		lrrc47	-1.88241	0.00090113
shfl	1.81561	0.0120095		slc16a3b	-3.99652	0.000909498
ncf4	1.74702	0.0120365		arcn1a	-1.10369	0.000911501
rps26	1.31618	0.0121263		rgs14a	-3.22217	0.000911501
tpt1	1.11194	0.0121624		orc4	-2.4746	0.000915301
lsr	1.81533	0.0122009		si:ch211-51h9.6	-1.29669	0.000915512
tfr2	1.61872	0.0122009		orc1	-3.47595	0.000917367
eif3g	1.20823	0.0122884		armh3	-1.12005	0.000919215
dab2ipb	2.0329	0.0123399		dusp4	-2.71031	0.000925795
ywhae2	1.32261	0.0123443		cstpp1	-4.63282	0.000927049
gk5	1.316	0.0123682		egr4	-4.7762	0.000931923
fgf1b	1.73948	0.0123701		ufsp1	-1.88687	0.000939689
znf1059	1.76594	0.012376		orc3	-2.94663	0.000940258
cyp2n13	2.23441	0.0124009		klc2	-1.35736	0.000944753
tmem59	1.29514	0.0124053		anapc13	-1.26859	0.000946133
ier5	1.25686	0.0124402		zgc:175135	-4.28143	0.000946133
fut7	1.71644	0.0124464		pacs1a	-1.08392	0.000946525
hyal1	1.6175	0.0124879		ipcef1	-2.45502	0.000952631
rpl13a	1.18792	0.0124879		wash1	-1.20732	0.000952765
cbsa	1.79149	0.0124979		rpa1	-2.04283	0.000957393
slc25a1b	1.71033	0.0124979		abhd17aa	-1.84122	0.000958243
gpx4a	1.68865	0.0125857		ncaph2	-2.16348	0.000962783
qdpra	1.79217	0.0126211		pak1	-1.32013	0.000962783
raraa	1.24318	0.012657		pkig	-1.88954	0.000962783
acss1	1.61958	0.0126649		isg20l2	-1.31284	0.000964963
mpx	2.74375	0.0126791		rpp38	-2.35231	0.000964963
ctsh	1.57821	0.0127817		lin9	-1.7182	0.000968356
crb3a	1.56493	0.0127828		actr2a	-1.49329	0.000973533
hif1al2	3.16483	0.0127828		ubn1	-4.66444	0.000978876
ugt1a2	2.13698	0.0127841		xpo4	-1.92236	0.000978876
cd247l	2.02463	0.0128458		mkks	-4.11801	0.000983088
zgc:92275	1.96601	0.0128458		gtf3ab	-4.66655	0.000990842
znf1124	1.32533	0.0128458		nuf2	-3.3773	0.000995731
LOC100500933	2.19875	0.0128463		rapgef5b	-3.48101	0.000997713
rab11fip3	2.1636	0.0128463		tmem216	-1.79016	0.000999353
zgc:175284	1.84484	0.0129192		ube2d4	-1.20157	0.000999353
cldn5b	1.62611	0.0129677		vipas39	-1.06025	0.000999353
gnb2	2.18701	0.0129762		si:ch73-109d9.2	-2.25824	0.00100364
gp1bb	1.79083	0.01302		sncaip	-3.03036	0.00100686
cbln9	2.0746	0.0130537		ppp1r8a	-1.80775	0.00100946
tfec	2.63487	0.0130815		si:dkeyp-46h3.2	-4.87322	0.00101734
rhoca	1.01063	0.0131787		ube2d3	-1.19699	0.00101996
ftr14	1.60823	0.0132075		cdpf1	-2.24367	0.00102113
ttc36	1.57347	0.0133636		mstnb	-3.98536	0.00102113
marchf2	1.24378	0.0133811		ddx28	-1.82628	0.00102155
c1qtnf5	2.16678	0.0135027		dvl2	-1.74256	0.00102371
cmklr1	3.14125	0.0135768		hist1h2a3	-3.65856	0.00102371
hsc70	1.69603	0.0135986		snx1b	-1.98843	0.00102371
rel	1.00241	0.0136138		ercc2	-1.44512	0.00102745
ptgis	2.31391	0.0136436		snrpb	-1.37805	0.00102745
natd1	1.07834	0.0136521		smim10l3	-1.01662	0.00102764
ugt5c3	1.77973	0.0136759		rab33ba	-1.89703	0.00103761
cebpb	1.32411	0.0137097		prpf18	-1.44616	0.00103908
lgals2a	1.55293	0.0137423		apex2	-2.0576	0.00104368
lix1l	1.5297	0.0137927		rad51ap1	-3.55562	0.00104734
slc20a1a	1.99561	0.013875		cst14a.1	-3.0383	0.00104795
unc45b	1.06465	0.0139691		ssrp1a	-2.11036	0.00104796
glod5	1.49954	0.013988		f3b	-2.23977	0.00105524
apold1a	1.21141	0.0139968		degs2	-2.67584	0.00106235
neflb	1.624	0.0140457		polr2j	-1.11391	0.00106973
sesn3	1.6042	0.0140457		zgc:195245	-4.32842	0.00107331
si:dkey-75a21.2	1.6041	0.0140675		fam110b	-5.20471	0.00107372
hkdc1	1.93832	0.0141758		pole3	-1.38728	0.00107372
klhl21	1.11979	0.0142786		anapc2	-1.36161	0.00107559
ddit3	1.95729	0.0143163		si:ch211-157c3.4	-4.324	0.00107798
uroc1	1.50834	0.0143455		dda1	-1.04367	0.00107857
rpl4	1.21059	0.0143509		gins4	-3.18102	0.00108054
sult1st3	1.97826	0.0143509		znhit3	-2.82915	0.00108614
rit1	1.80983	0.0143517		zgc:66479	-4.51588	0.00109773
tnfrsf1a	1.56464	0.0143686		rpusd4	-2.02979	0.00109971
prlhr2b	3.57686	0.01437		dnaaf6	-6.18712	0.00110025
zgc:113442	1.96331	0.01437		exosc6	-2.35247	0.00110025
tmem184c	1.52601	0.014381		dpcd	-2.48495	0.00110606
snx7	1.19794	0.0144329		scn1bb	-4.62266	0.0011071
pigrl3.5	2.37739	0.0145179		btg4	-4.52799	0.00110888
hsf1	1.09699	0.0145612		cpdb	-4.68294	0.00110891
jak2a	1.27311	0.0145997		terb1	-1.80273	0.0011102
tnmd	1.7925	0.0146223		atpsckmt	-2.19182	0.00111139
bhlhe40	1.97174	0.0147004		tpst1l	-1.99772	0.00111139
qsox1	1.31435	0.0147176		pcgf6	-2.1415	0.00111165
tap2a	1.6619	0.0147428		zbtb8a	-3.776	0.00111165
papss2a	1.63016	0.0147734		zmynd19	-2.26276	0.00111515
anxa1a	1.3334	0.0147806		znrf3	-1.35561	0.00111558
glud1b	1.61307	0.0147947		prim1	-2.22419	0.00111599
tmem106bb	1.55749	0.0148386		eny2	-1.77625	0.00112113
irgf1	1.76351	0.0148517		dync2li1	-2.46435	0.00112387
tmem88b	1.55853	0.0148805		si:ch211-215a10.4	-1.73206	0.00112417
angptl4	1.62447	0.0148806		thap12b	-1.67071	0.00112417
kcnj2a	1.88714	0.01497		fsip1	-3.17221	0.00112448
aqp1a.1	1.82343	0.0149874		abhd14a	-1.26421	0.00112681
si:ch211-238e22.2	4.00553	0.0150243		rcor1	-1.63819	0.00112851
hnrnph3	1.3812	0.0150716		cby1	-2.46226	0.00113143
si:ch1073-443f11.2	1.49444	0.0151566		fancf	-4.0933	0.00113441
si:dkeyp-73d8.9	1.94541	0.0152216		si:ch211-284e13.5	-1.53892	0.00113441
gspt1	1.13488	0.0152539		smyd5	-2.33754	0.00113441
ugp2a	2.00524	0.0152555		ccdc61	-1.76284	0.00113963
si:ch211-244b2.4	1.21581	0.0153197		rgs7a	-3.51152	0.00114489
ftcd	1.77724	0.0154048		tia1	-2.0989	0.00114717
aoc2	1.65564	0.0154552		hist2h3c	-3.61543	0.00114848
slc38a3a	2.12866	0.0154869		cth1	-4.6187	0.00115685
lpar3	1.18379	0.0155486		selenoh	-2.38676	0.00115744
znf185	1.71121	0.0156253		mfsd6l	-2.49531	0.00116212
ccl39.1	2.33065	0.0156963		kif2c	-4.99628	0.00116672
aldh4a1	1.54682	0.015699		ccdc191	-2.88441	0.00117414
faim2a	1.15803	0.0157222		cfdp1	-1.4616	0.00117414
plk2b	1.64192	0.0157222		evx1	-4.80659	0.00117414
nr1h3	1.25358	0.0157255		mcm4	-3.07867	0.00117414
ybx1	1.47535	0.0157415		peli1b	-1.72218	0.00117414
dusp7	1.56518	0.0157942		nelfa	-1.36	0.00118619
mymk	1.82526	0.01588		cep97	-3.14936	0.00118885
rpl34	1.299	0.0158806		exosc7	-1.96925	0.00118885
map2k2b	1.18313	0.0158959		fzd8b	-2.59407	0.00119286
nrarpb	1.5426	0.0158959		rnaseh2c	-1.00088	0.00119501
rapgef6	1.34288	0.0159017		crygmxl1	-4.28512	0.00119545
LOC100330629	1.99933	0.0159285		saal1	-1.79333	0.00119545
crfb1	1.08426	0.015952		zgc:162200	-1.84958	0.00119545
rpl15	1.17999	0.0159757		cltca	-3.01309	0.00119689
LOC560232	1.81413	0.0159865		ddx49	-1.67574	0.00120117
rdh1	1.90039	0.0159938		pabpn1l	-4.62979	0.00120297
rps16	1.31426	0.0160153		pik3r3b	-2.15313	0.00120374
ldlra	1.95206	0.016087		ercc4	-1.76886	0.00120727
zgc:86738	2.21144	0.016087		zgc:152948	-3.28232	0.00121047
prkacab	1.98705	0.0160941		usp1	-1.67199	0.00121642
klhl6	1.52718	0.0161089		zp3e	-4.56451	0.00121931
ptpn6	1.60147	0.0161089		pdcd7	-1.86941	0.00121941
rpl3	1.21236	0.0161089		cnep1r1	-1.47638	0.00122008
sox11a	1.26325	0.0161089		apaf1	-4.22252	0.00122066
clic5b	1.71647	0.0161812		mtmr12	-4.12107	0.00122662
tbk1	1.08961	0.0162605		nadk2	-1.66909	0.00122662
tnfb	1.92069	0.0163244		exosc9	-1.84551	0.00122933
LOC110438673	2.47171	0.0163584		igsf21a	-3.65443	0.00122933
acaa1	1.58119	0.0163975		zgc:152986	-4.99644	0.00122933
golim4b	2.62194	0.0164183		sarm1	-2.32332	0.00123453
zgc:112052	1.05721	0.0164496		ssx2ipa	-2.68067	0.00123478
tfpia	1.32226	0.0164523		zglp1	-4.89365	0.00123576
rac3b	1.64294	0.0164544		polr3f	-1.89419	0.00124263
fggy	1.34897	0.0164729		alg13	-6.06077	0.0012436
slc43a2a	1.46652	0.0165519		zgc:56231	-4.45432	0.00124631
bmp1a	1.42338	0.0166482		tdrd7a	-4.4712	0.00125617
bmp3	2.35968	0.0166482		esco2	-4.28342	0.00126446
cst3	1.51175	0.0168061		znf1015	-1.88671	0.00126469
epd	2.95201	0.0168116		ubr7	-1.78704	0.00126951
slc22a15	1.27308	0.0168149		ankrd66	-7.59149	0.00127022
rflna	1.65714	0.0168632		ruvbl1	-2.05848	0.00127022
jag1b	1.68741	0.016883		txlnbb	-8.07103	0.00127081
leng8	1.64743	0.016883		tert	-2.40405	0.0012722
aasdhppt	1.34806	0.0169323		efhc1	-4.62049	0.00127351
ntn1a	1.56938	0.0169525		lsm6	-1.3462	0.00128296
slc52a3-2b	1.25188	0.0170003		tjp2a	-1.04976	0.00129484
cdo1	2.61197	0.0172152		cited2	-2.04115	0.00129633
vmp1	1.2474	0.0172237		tmem102	-1.48487	0.00129694
zgc:136929	1.7513	0.0172956		cdcp1a	-2.50639	0.00130005
atp1b1a	1.78343	0.0173164		mcm6l	-4.49994	0.00130208
irf7	1.12325	0.0174318		mcm7	-2.43735	0.00130208
rpl18a	1.18806	0.0175636		pdik1l	-1.80132	0.00130418
nkx6.3	1.86547	0.0175712		mis18bp1	-4.30154	0.00130785
zgc:85777	1.71442	0.0176373		ift22	-2.52992	0.00130896
ube2e2	1.43631	0.0176602		zgc:174906	-2.07133	0.00130896
tafazzin	1.803	0.0176602		sumo3b	-2.17001	0.00132182
irf2bp2b	1.57532	0.0176875		ddx39ab	-2.10455	0.00132255
si:ch211-9d9.1	2.88694	0.0176914		itprip	-2.87782	0.00132255
zgc:112334	1.60938	0.0177074		iglon5	-3.78439	0.00132326
gja13.2	1.35151	0.0178432		cib2	-1.9184	0.00132441
dhrs9	1.5388	0.0179862		stx3b	-2.55115	0.00132499
p2rx1	1.48665	0.0179863		zpcx	-4.51968	0.00132581
grna.2	2.41736	0.0180312		tuba4l	-4.38373	0.00132619
rps27a	1.23058	0.0180738		tecrl2b	-4.81493	0.00132926
rhogb	1.50119	0.0180805		ext1a	-1.85799	0.00133474
zbtb43	1.64897	0.0180957		cpeb1b	-4.3977	0.00133931
cyp2x9	1.68087	0.0181035		kif13a	-1.59869	0.00134375
rpl8	1.16972	0.0181035		tubb2b	-2.11553	0.00134375
leg1.2	1.87914	0.0181302		xndc1	-2.43623	0.00134425
galm	1.43133	0.0182216		pigw	-1.96053	0.00134852
igfbp5b	1.93873	0.0182516		rcbtb1	-1.70905	0.0013533
scinlb	1.44997	0.0182718		pdxka	-1.22859	0.00135347
zgc:64051	1.45254	0.0182718		gtf2a1	-1.73956	0.0013575
b2m	1.46357	0.018373		cxxc1b	-1.5049	0.00136005
hhipl1	1.75582	0.018439		lsm14b	-4.47231	0.00136005
serpina1l	1.88488	0.0185027		wu:fy63c09	-1.02688	0.00136005
si:ch73-15n24.1	1.68529	0.0185653		zgc:66448	-1.71001	0.00136733
ssh2b	1.16736	0.0185653		slbp2	-4.66742	0.00136854
selenou1a	1.52673	0.0185749		qrsl1	-1.76148	0.00136864
fthl29	3.99135	0.0186071		zgc:101783	-2.28166	0.00137094
itsn2b	1.12291	0.0186071		trip13	-5.12727	0.0013728
ms4a17a.6	1.57656	0.0186221		trub2	-1.62587	0.0013728
heg1	1.60894	0.0186886		ccna2	-4.51164	0.00137581
cox5b2	1.664	0.0186897		gpc2	-2.84721	0.00138047
ndfip1l	1.05924	0.0187542		snrnp40	-1.76788	0.00138244
zgc:154093	1.65214	0.0187893		mos	-4.23914	0.00138733
bnip3la	1.30352	0.0188773		zp2l1	-4.63123	0.00139896
nfia	1.94251	0.0188788		alkbh4	-2.26116	0.00141503
cnr2	2.47673	0.0188885		wdr5	-1.6476	0.00141578
pals2a	1.38102	0.0189944		zgc:56699	-4.55749	0.00141578
pdk4	1.58733	0.0189961		LOC100538023	-4.55397	0.00141889
igf2b	1.8795	0.0190162		aanat1	-5.45861	0.00142154
akap12b	1.31182	0.019028		snrpa1	-2.18455	0.00142154
gpatch8	1.12373	0.0190493		btg3	-2.2304	0.00142441
ccdc28b	2.55237	0.0192388		smn1	-1.66434	0.00142441
apoa1b	1.64657	0.0193272		cnot10	-2.71861	0.00142928
rab34a	1.76438	0.0193534		c1galt1la	-4.69192	0.00143059
magi1b	1.42944	0.0193928		ptcd2	-2.89921	0.00144603
st3gal4	1.60047	0.0194048		si:dkeyp-98a7.8	-4.61849	0.00144603
illr4	2.54145	0.0194131		bcl2l13	-3.22317	0.00145023
mhc1lia	1.61773	0.0194131		tut1	-1.90066	0.00145081
hnrpkl	1.19477	0.0194894		tnfaip1	-1.21921	0.00146009
myl6	2.01237	0.0195092		crsp7	-2.13529	0.00146175
dnase1l1	1.58614	0.0195374		larp6b	-4.51729	0.00146175
nfkbiaa	1.53854	0.019564		trip4	-1.08733	0.00146227
wnt11	1.55588	0.0195649		ccnb1	-4.32224	0.0014655
slc48a1a	1.58841	0.0196211		hsdl1	-1.03079	0.00146739
spns2	1.58519	0.0196211		rfng	-1.90775	0.00146739
zgc:171579	1.86912	0.0196211		meis3	-2.64867	0.00146903
cabp2a	4.28455	0.0196279		map1lc3c	-4.60303	0.00147108
tnip1	1.0777	0.0198129		prpf3	-1.09109	0.00147649
cbln4	1.62749	0.0198374		kif20a	-3.59795	0.0014782
si:rp71-81e14.2	1.61099	0.0199525		adat3	-1.49499	0.00147889
cdkn1ba	1.77033	0.019994		bloc1s1	-1.05491	0.00148246
trnau1apb	1.107	0.0200165		zgc:113293	-4.48213	0.00149584
slco1d1	1.70023	0.0200203		zar1l	-4.52024	0.00150113
eif3k	1.00534	0.0200239		atpaf2	-1.33141	0.00150465
mat1a	1.59115	0.0200404		tmem192	-1.19874	0.00150816
rnf10	1.09792	0.0200665		mtfmt	-1.20759	0.00151146
sod3a	1.65767	0.0201344		phc1	-1.74637	0.00151422
abca1a	1.26501	0.0201692		si:ch211-125e6.12	-5.09711	0.00151422
chpt1	1.60541	0.0201912		gdf9	-4.50946	0.00151707
dgat1a	2.1506	0.0201912		zgc:173594	-3.03197	0.00151775
ugt1b3	1.76385	0.0203105		cep76	-1.6314	0.00152162
upk1a	1.5446	0.0204407		h2ax	-2.84447	0.00152731
shbg	1.70051	0.0205452		zgc:110366	-1.5651	0.00153582
si:dkey-51e6.1	1.88573	0.0205906		zgc:171480	-1.56459	0.00153717
f3a	1.87555	0.020774		tbccd1	-1.47039	0.00154041
nfe2l2a	1.77124	0.0207746		fbxo46	-1.37686	0.00154079
ttll3	1.44402	0.0209115		nkiras1	-1.42622	0.00154656
tnfrsf19	1.48524	0.0209582		pus1	-1.89832	0.00154656
acbd4	2.24274	0.0209738		eif2b3	-1.82153	0.00154934
psmb12	1.1309	0.0209738		zar1	-4.22933	0.00154934
tmem30aa	1.11907	0.0209816		ildr1a	-2.4212	0.00156736
rbm5	1.10112	0.0210165		tom1	-2.4901	0.00156736
kctd7	1.49818	0.0210404		zgc:77151	-1.04909	0.00157039
manea	1.48131	0.0216182		h2az2b	-1.49018	0.00157194
rfesd	1.39235	0.0216407		gsnb	-3.0393	0.0015722
phf8	1.18276	0.0216491		zp2.3	-4.54569	0.00157237
cox4i2	1.54351	0.0216721		rbm44	-4.37752	0.00157732
lrmda	2.51017	0.0217152		rpusd2	-1.94926	0.00158184
sb:cb470	2.45334	0.0219607		sp3a	-1.39469	0.00158184
dclk1a	3.16582	0.0220307		tmem230a	-1.0172	0.00158261
si:ch211-197h24.9	1.4514	0.0221236		dvl3a	-1.30368	0.00159389
gnsa	1.05188	0.022159		dnal4b	-2.29477	0.00159663
acox1	1.50871	0.0221672		pkn1b	-1.71193	0.00159663
selenop	1.72467	0.0222341		gdf3	-4.55896	0.00159808
zgc:154055	1.66357	0.0222456		rpz2	-1.35079	0.0016003
eif2ak2	1.27094	0.0222701		naa15b	-1.41277	0.00160667
zgc:86896	2.33703	0.0222701		fthl31	-2.75744	0.00160792
dicp3.1	1.44531	0.0222935		pnp4a	-2.52939	0.00161506
acsl4a	1.47668	0.0223607		tuba1a	-3.56582	0.00161574
palm3	1.58423	0.0223932		lactb	-1.86075	0.00161681
psmb8a	1.50484	0.02244		ccnb2	-4.55633	0.00161704
kcnip1b	2.05317	0.0224408		haus4	-4.8069	0.00161769
creg1	1.31678	0.0224623		sinup	-4.12309	0.00163282
wasb	1.5652	0.0224963		dnajc10	-1.6186	0.00163715
man2a1	1.56564	0.0225617		tigarb	-1.09759	0.00166075
idh1	1.79087	0.0225913		prkar1b	-4.43276	0.00166595
si:ch211-264f5.2	1.71757	0.0226059		maea	-1.01882	0.00167228
rpl26	1.20815	0.0226664		det1	-2.72381	0.00167295
prkcba	1.41434	0.0226864		ccnq	-2.0655	0.00168337
rgs8	2.03364	0.0226864		sin3b	-1.06255	0.00169183
fcer1gl	1.37671	0.02283		zgc:153345	-4.22388	0.00169183
ensab	1.64773	0.0228886		gsc	-5.48867	0.00169223
pcolceb	2.91471	0.0229313		snrpc	-1.82232	0.00169223
tmem86a	1.59417	0.0230599		ap1s3b	-1.4891	0.00169326
slc2a12	2.15636	0.0230879		eed	-1.44085	0.00169839
spsb3a	1.58712	0.0230978		thoc1	-1.23149	0.00169893
slc25a29	1.7457	0.0232989		coa5	-1.0989	0.00169952
cyp46a1.3	1.69197	0.0233566		dlx6a	-4.73945	0.00171587
efnb1	1.63062	0.0233566		zgc:173816	-3.41727	0.00172175
fgf17	1.59276	0.0233601		thada	-2.08836	0.00172332
ptprfb	1.53644	0.0233782		telo2	-1.28472	0.00173008
ackr3b	1.18127	0.023386		psmb7	-1.05315	0.0017345
nr1d2b	1.79135	0.023386		nepro	-2.368	0.00173574
gbgt1l5	1.81307	0.0234054		zgc:171776	-4.4798	0.00174042
efnb2a	1.61524	0.023467		trim2a	-1.4486	0.00174393
slc4a1a	1.86139	0.023532		jade3	-1.865	0.00174653
mao	1.79549	0.0236432		hoxd9a	-4.96957	0.00174709
gphna	1.21628	0.0238385		rnf168	-2.36065	0.00175639
rassf6	1.56484	0.023926		lamp1b	-1.64316	0.00175807
sema3ab	1.51018	0.0240683		ssbp1	-1.09586	0.00175807
zgc:171686	1.22468	0.0240865		chst14	-2.20518	0.00176159
cpe	1.7851	0.0241154		mix23	-1.62972	0.00176367
mbnl1	1.58781	0.0242968		pomk	-1.17255	0.00176367
fbp1a	1.31761	0.0243605		hbegfa	-1.40719	0.00178443
zgc:113184	1.43601	0.0244028		zgc:171445	-4.56645	0.0017891
macrod2	1.10169	0.0247598		zgc:162592	-4.97702	0.00178937
zgc:162707	2.23971	0.024777		hdgfl2	-1.1707	0.00178949
hmga1b	1.44741	0.0247944		uhrf1	-2.18539	0.00179167
s1pr5a	1.41517	0.0248431		ubn2b	-2.04991	0.00179255
wnt2ba	1.94941	0.0248632		cfap161	-4.28385	0.00179412
si:ch73-55i23.1	1.88509	0.024899		s100a1	-4.41192	0.00179412
abhd8b	2.57147	0.025012		gid8a	-1.43393	0.00180146
slc6a6b	1.37727	0.0250549		xrcc3	-1.6658	0.00180647
hrh3	3.52556	0.0251267		pigu	-2.0044	0.00180997
bmp2a	1.40949	0.0252131		org	-4.57891	0.00182147
cxcl11.8	2.60424	0.02526		nrxn2b	-2.16556	0.00182944
zgc:101806	2.47978	0.0254007		cbll1	-1.11243	0.00183264
zgc:101569	1.12613	0.0254075		sub1b	-1.71103	0.00183938
acaca	7.29096	0.0254979		tbrg1	-2.21652	0.00183938
pold4	1.28808	0.0255457		med6	-1.39852	0.0018462
plg	1.66823	0.0255608		nsun4	-2.1937	0.00184656
psmb9a	1.13479	0.0256078		rnf217	-1.90183	0.00185177
sprn	2.81583	0.025616		psmd12	-1.3844	0.00185716
acot15	1.68359	0.025717		srm	-1.55911	0.00185928
psmb10	1.06001	0.0257292		spinb	-3.15333	0.0018631
tnfsf13b	2.24357	0.0257454		cdc7	-3.83924	0.00188148
rps15a	1.0691	0.025909		cep128	-3.245	0.00189535
eif3c	1.11018	0.0259164		sephs1	-1.31752	0.00189879
cd22	1.4634	0.0259573		rgp1	-1.57541	0.00190057
rps27.2	1.24756	0.026045		arl5a	-1.16838	0.00190522
kdm5bb	1.06564	0.026057		dipk2aa	-1.57175	0.00190522
ctsk	1.1926	0.0261255		zgc:101772	-3.39246	0.00190691
vkorc1	1.26621	0.0261342		lemd3	-1.39363	0.00190724
tal1	1.89836	0.0261725		mkrn4	-4.8058	0.00191711
sh3bgrl2	1.58733	0.0262331		ano9a	-2.68513	0.00192727
pik3r3a	1.21144	0.0262584		taf9	-1.06727	0.00193093
aldh3a2b	1.60262	0.026364		arfgap3	-1.95486	0.00193423
fh	1.05511	0.0268168		lrrc59	-1.77079	0.00193423
cygb1	1.58872	0.0269547		zgc:173587	-1.80638	0.00193423
dio2	2.03129	0.0269547		efhd1	-3.91902	0.00193637
srsf1b	1.23581	0.0269745		eef1akmt2	-1.43976	0.00193721
irf8	1.33987	0.0272149		rad21l1	-4.47778	0.00194017
pcyt2	1.18986	0.0273009		fam78aa	-4.66744	0.00194508
rpl31	1.12919	0.0273608		septin8a	-1.55255	0.00195038
ftr64	1.77296	0.0274331		ch25hl1.1	-4.99256	0.00196581
sema6a	1.5892	0.0276706		limd2	-2.09831	0.00197294
popdc3	1.62907	0.0277072		tnika	-2.17675	0.00197625
nr2f5	1.75459	0.0278489		si:ch211-12h2.8	-4.22395	0.00197847
coro1b	1.10517	0.0278625		cdk2ap2	-1.8536	0.00198294
sema4e	1.95043	0.0278709		ssna1	-2.59064	0.00198294
bfb	1.9056	0.0279444		fbxo30b	-1.96656	0.00198662
tgfb3	1.14572	0.027957		fnbp1l	-1.46753	0.00199228
tmem151ba	1.71844	0.0281036		spef1	-4.66431	0.00199228
cnn3a	1.1285	0.0282327		mrpl34	-1.1657	0.00199803
pbld	1.49167	0.0282328		sft2d2a	-4.60174	0.00199814
ddx17	1.27812	0.0282418		zgc:174890	-1.69499	0.00199981
gata4	1.67644	0.0283007		kmt5aa	-1.3945	0.00200032
hpda	2.18713	0.0283328		pibf1	-2.44508	0.00200032
hs3st1l2	1.29272	0.0283328		l3mbtl3	-1.74413	0.00200589
agtpbp1	1.51162	0.0283357		gtf2a1l	-2.591	0.00201145
eef2b	1.12786	0.0284512		si:ch1073-75o15.3	-4.4077	0.00201145
rps18	1.17789	0.0284704		tubgcp6	-1.53035	0.00201712
pdzk1ip1	1.69938	0.0285464		rbp3	-5.29508	0.00201784
rcan2	1.38459	0.0285758		mrps18a	-1.03609	0.00202407
lhfpl6	1.38864	0.02871		nova1	-5.61493	0.00203027
mmp14a	1.50952	0.0288356		camk2n2	-5.47612	0.00204279
rasgef1bb	1.01087	0.028864		gabpb1	-1.386	0.00206487
hephl1a	1.40961	0.0288822		mindy3	-1.70878	0.00206828
mapk8b	1.35682	0.0288822		zgc:173556	-4.29188	0.00206828
atp5if1b	1.18776	0.0291127		ncbp3	-1.1325	0.00206878
sigirr	1.56555	0.0291646		rhogc	-1.47289	0.00207139
si:dkey-204f11.64	1.10967	0.0291676		dpp3	-1.28794	0.00207484
ptpn11b	2.0619	0.0291693		pdzrn4	-6.02379	0.00207484
calcoco1a	1.7049	0.0292627		taf1b	-1.76006	0.00207484
nfkbiab	1.23541	0.0293067		cdc34a	-1.61799	0.00207517
tinagl1	1.41324	0.0293279		slc30a1b	-3.89909	0.00208801
gsk3bb	1.87542	0.0296749		polr2k	-1.30097	0.00209533
helz	1.36641	0.02969		esyt3	-2.87953	0.00209618
urad	1.39687	0.0299247		memo1	-1.70108	0.00209635
sftpbb	1.3202	0.0299339		polr1d	-1.91755	0.00209635
tuft1a	1.53653	0.0299664		rpap2	-1.89541	0.00209635
nr5a1a	1.61846	0.030021		lbx2	-5.62261	0.00210643
tpm4b	1.30343	0.030021		ftr86	-4.44993	0.00210795
exoc6	1.50269	0.0301167		mrm3a	-1.28767	0.00211847
si:ch211-222f23.6	1.48286	0.0301708		zpax4	-4.29598	0.00211988
prkab1a	1.17294	0.0301958		foxl2b	-5.91869	0.00212439
zgc:136858	1.1481	0.0302057		zp2.5	-4.43152	0.00212799
itih3b.1	1.52109	0.0303078		fdx2	-1.44612	0.00213143
crim1	1.24744	0.0305972		rragca	-1.04767	0.0021344
notch3	1.38749	0.0306022		epc2	-1.1805	0.0021449
mlxipl	1.33448	0.0307698		zp3a.1	-4.2688	0.00214528
sp5a	1.64442	0.0307698		wls	-1.41588	0.00214588
zgc:153521	1.06953	0.0307698		actr8	-1.6429	0.00214719
znf362b	1.63738	0.0307698		ccna1	-4.43772	0.00215174
rps13	1.21468	0.0308645		gnb1l	-2.53852	0.00215174
emp2	1.81865	0.0309365		pigx	-1.06693	0.00215174
cyp27a1.4	1.48355	0.0311075		zgc:172121	-1.25135	0.00215671
si:dkey-13a21.4	1.53734	0.031108		trub1	-1.70748	0.00216718
gpr182	1.38484	0.0311324		epn1b	-3.11165	0.00217362
mpdu1a	1.56644	0.0311743		gpn3	-1.67473	0.00217362
cbln11	1.83011	0.0311833		triap1	-1.44318	0.00217362
pglyrp6	2.2386	0.0312191		prpf4	-1.79225	0.00218243
sp2	1.60376	0.0312983		ptprma	-1.9978	0.00218243
si:ch211-226m16.2	1.32355	0.0313284		ugp2b	-1.32375	0.002188
nr2f1a	1.46346	0.0313961		mcm3l	-4.482	0.00218987
rsl24d1	1.17806	0.0313977		afg1la	-2.91776	0.00219339
psme2	1.24808	0.0314483		prpf38a	-1.28222	0.00220066
foxg1c	2.65765	0.0314774		stip1	-1.071	0.00221185
rps3	1.12521	0.0315033		ddx52	-1.62082	0.00221486
sgcb	1.35328	0.0315151		lig4	-4.04559	0.00221486
spred1	1.05584	0.0317773		si:dkey-179j5.5	-5.42371	0.00221486
nrp2a	1.11945	0.031906		dmap1	-1.58796	0.00221527
ccr10	1.70645	0.0319309		proser3	-2.62956	0.00221527
bend5	1.24787	0.0319548		lcmt2	-2.20129	0.00222078
kcnk1a	1.90181	0.0321585		prdm9	-1.36074	0.00222569
cyb5r2	1.98514	0.0322462		si:ch73-366l1.5	-3.76596	0.00222569
si:ch211-241b2.1	1.19847	0.0322747		tdrd9	-4.2762	0.00223025
spra	1.14472	0.032299		gig2p	-1.54599	0.00223327
cahz	1.82761	0.0325077		ap1b1	-1.13627	0.00223376
ap1s3a	2.3873	0.0325895		vps18	-1.01433	0.00223376
cldn1	1.64464	0.0325895		ndufaf8	-1.46288	0.00224325
f7	1.44834	0.0325895		zgc:171977	-4.47815	0.00224325
smad7	1.4332	0.0325895		ap1g2	-2.04043	0.00224894
zgc:171551	1.43069	0.0327342		supv3l1	-1.54648	0.00224894
alox5ap	1.49775	0.0327486		hey2	-3.67648	0.00225291
rcvrn3	1.5244	0.0327897		rbfa	-2.92764	0.00225291
gpd1b	1.41842	0.0328278		saysd1	-1.71286	0.00225291
si:ch211-22k7.9	1.62613	0.0328921		rbm17	-1.12167	0.00225776
dll4	1.49461	0.0329672		fam113	-4.85927	0.00225836
il1fma	1.23558	0.0329738		ino80db	-1.49241	0.00226368
selplg	1.723	0.032981		nudt1	-1.57445	0.00226595
trim35-39	1.22689	0.0330537		trpt1	-1.21767	0.00226595
inhbab	2.72066	0.033077		mespba	-5.64943	0.00227997
mgst1.1	1.4999	0.0330832		slc35e1	-1.63762	0.00228808
acot14	1.25063	0.0331249		aldh18a1	-3.08324	0.00229271
smad6b	1.53497	0.0331765		ddx43	-2.1475	0.00229848
etsrp	1.40652	0.0332677		faub	-1.27182	0.00230555
minpp1a	1.15898	0.0332677		pi15a	-4.46567	0.00231034
slc6a14	1.87023	0.0332968		rem1	-1.71361	0.00231306
lpar5a	1.44467	0.0335061		anxa6	-2.33788	0.00231836
tmem14a	1.04999	0.0335061		npm2a	-4.653	0.00232246
f11r.2	1.42491	0.0335666		brdt	-1.02802	0.00232397
rpl10a	1.143	0.0336498		psme3	-1.84683	0.00233783
pex11g	1.46814	0.0336512		nr6a1a	-5.98084	0.00234054
fnbp4	1.06931	0.0336852		lypla1	-1.80402	0.00234617
rilpl1	1.29582	0.0337021		paxip1	-1.70823	0.00234617
plekhs1.3	2.34519	0.0340853		tmem179aa	-3.64122	0.00235091
zgc:65811	1.53671	0.0341494		zgc:194989	-2.64633	0.00235628
plekho1b	1.50759	0.0342095		lsm12a	-1.38938	0.00235644
rps14	1.1372	0.0342373		lsm8	-1.22446	0.00236025
ddx3xb	5.14882	0.0345087		ctdsplb	-2.54129	0.00236825
fam117bb	1.41574	0.0345416		uchl5	-1.34346	0.00237226
kctd9a	1.19119	0.034551		hsbp1l1	-2.43738	0.0023724
rps19	1.12861	0.0347495		myo1eb	-1.84107	0.00237814
arrb2b	1.37227	0.034834		cop1	-1.89891	0.00237921
fli1rs	1.58884	0.0348439		kcnk1b	-4.27408	0.00239626
zgc:153317	1.4048	0.0349176		trmt5	-2.50333	0.00239982
mvb12bb	2.4631	0.035015		tm2d1	-1.43005	0.00241019
nedd9	1.86395	0.0350325		si:ch211-251f6.7	-4.30413	0.00241457
c1qtnf13	2.48007	0.0351251		ivns1abpb	-1.85277	0.00241796
bik	2.09777	0.0352		zp3	-4.29026	0.00241807
pon3.1	1.00008	0.0354428		nars2	-2.40337	0.00241828
klc4	1.17092	0.03559		vrtn	-3.87191	0.00242749
rpl7a	1.13813	0.0356683		fdxacb1	-2.42316	0.00243851
arglu1b	1.15411	0.0357341		zp3.2	-4.34391	0.00244365
gata6	1.47715	0.0357631		snapc5	-1.47624	0.00245122
mterf2	1.01037	0.0357663		tab3	-1.09397	0.00245122
rack1	1.03139	0.035801		rad9a	-2.6749	0.00245499
tll1	1.41464	0.0358145		otud3	-1.33772	0.00246159
pip5k1aa	1.08725	0.0358712		fance	-1.44569	0.00246206
ugt1b1	1.34642	0.0358941		eno1a	-1.84363	0.00246466
agpat2	1.63458	0.0359607		zgc:194224	-1.63879	0.00247127
cox8b	1.42733	0.0359607		wdr83os	-1.25424	0.00248274
tm4sf4	1.8469	0.0361517		zp3a.2	-4.28325	0.00249303
palm2akap2	1.57259	0.0362362		rbm7	-1.40144	0.00249845
tek	1.53769	0.0363803		zgc:173443	-3.8422	0.00250724
acap2b	1.03067	0.0364		retsatl	-4.44372	0.00251217
ba1l	1.73757	0.036423		tspan13a	-3.53461	0.00251217
ppm1lb	1.17489	0.0364651		zgc:152904	-4.3505	0.00251217
rps10	1.11175	0.0365276		zp3b	-4.12178	0.00251396
gnmt	1.2195	0.0366602		pgm2l1	-1.54082	0.00252773
aamdc	1.11598	0.0368938		lectin	-4.52492	0.00253314
shroom3	1.51932	0.0370798		cldnd	-4.17022	0.00254839
rbp2b	1.53684	0.0371112		arl3l1	-5.86315	0.00255268
rps28	1.18097	0.0371138		ktn1	-9.41424	0.00255268
rpl6	1.15785	0.0372214		imp3	-1.7124	0.00255632
slc14a2	2.31616	0.0372568		foxr1	-4.37715	0.00256027
rpl5a	1.19661	0.037362		rpgrip1l	-1.932	0.00256027
bcar1	1.89438	0.0374322		si:dkey-184p18.2	-1.84796	0.00256027
si:dkey-13e3.1	1.50029	0.0374883		nkapd1	-1.4162	0.00256062
adarb1a	1.43745	0.0376376		aprt	-1.33555	0.00257542
rpl17	1.04137	0.0376376		hmgcs1	-1.91813	0.00257542
zgc:172253	1.67508	0.0376376		sox21a	-4.04662	0.00257542
saga	1.68254	0.0376646		zp2.1	-4.30402	0.00257542
foxo1b	1.48198	0.0376819		rnf180b	-1.71427	0.00259304
pth2	2.15418	0.0377277		psma6a	-1.44301	0.00259868
scdb	1.7817	0.0378899		rasef2	-3.35831	0.00259868
lgals3bp.2	1.39282	0.037924		ctss2.1	-3.0577	0.00260811
nmt1b	1.3311	0.037924		rhov	-1.44512	0.00261352
rpsa	1.12926	0.0380825		dnajb6b	-2.14669	0.00262565
gmfg	1.35206	0.0381291		fbxo34	-1.13926	0.00264583
aspa	1.06065	0.0381419		asl	-2.00804	0.00264892
nr1h5	1.34329	0.0382988		exosc8	-1.7129	0.0026512
tmem119b	1.7987	0.0386272		atp6ap1lb	-4.68285	0.00266103
fam204a	1.0268	0.038684		krcp	-3.87099	0.00266103
slc40a1	1.81139	0.0389161		tph1b	-3.47243	0.00266103
zgc:101540	1.51741	0.0389845		unc119b	-2.69249	0.00268156
si:dkey-94e7.2	2.54481	0.0389855		skic8	-1.48199	0.00268709
cyp2k16	1.40375	0.0390688		slc38a7	-1.3826	0.00268709
zgc:154164	1.28742	0.0391003		cldn8.2	-5.02022	0.00270471
rps9	1.10909	0.03911		gemin8	-2.12852	0.00270471
abrab	2.06195	0.0391172		ltb4r2b	-2.34543	0.00270471
rps24	1.10553	0.0391172		mcm2	-2.56303	0.00270471
zgc:194887	1.90168	0.0391172		nasp	-5.0191	0.00270471
rpl27	1.06532	0.0391385		msx1b	-4.84468	0.00270532
srsf5a	1.13915	0.0392782		spryd4	-1.76071	0.00270532
ifi27.3	2.18215	0.0394526		ube3d	-1.99255	0.00270532
rpl7	1.07281	0.0394526		nkain1	-2.09559	0.0027054
si:ch211-282j17.2	2.52426	0.0394674		tdrd5	-4.105	0.00271067
robo2	1.44539	0.039765		znf1014	-9.81824	0.00271114
chac1	1.81108	0.0397713		ranbp3b	-1.15364	0.00271724
gig2e	1.96698	0.0397936		zgc:112146	-2.51395	0.0027197
mhc1zba	1.63396	0.0399607		zgc:153115	-2.16632	0.00272553
egr1	1.96114	0.0404066		fn3krp	-1.17909	0.00273236
gch2	2.1624	0.0404953		il17d	-3.20462	0.00273236
colec10	1.4817	0.0407131		rca2.1	-3.15419	0.00273236
hdhd5	1.43616	0.0407998		noxo1b	-3.93046	0.002737
ndrg1a	1.33876	0.0407998		usf1	-1.23434	0.0027405
mef2aa	1.41219	0.0409001		zgc:103482	-4.16341	0.00274275
ccl34b.1	1.87505	0.0409457		apoob	-1.0248	0.00274307
cdh2	1.27411	0.0410016		ddx19b	-2.24903	0.00274845
sdr16c5b	1.46382	0.0410949		si:ch73-382f3.1	-2.14	0.00274845
ank1a	1.57611	0.0412684		znf281b	-1.71267	0.00274871
tmem54b	1.62318	0.0414802		fgfbp2b	-5.52494	0.00275452
vgll4b	1.21672	0.041593		prpsap2	-1.01929	0.00275581
si:ch73-359m17.9	2.21328	0.0425555		clns1a	-1.2405	0.00277013
bbox1	1.03948	0.0426865		pald1a	-1.97361	0.00278222
zgc:158432	2.09412	0.0428396		rars2	-2.07191	0.00278395
wdr37	1.631	0.042966		sh3bp5b	-2.59368	0.00279461
znf692	1.1004	0.0434658		tbx3a	-4.09585	0.00279461
ikzf1	1.54013	0.0435182		zc4h2	-1.0186	0.00279482
crtap	1.33015	0.0436726		agtrap	-1.75514	0.00279591
rnf24	1.76637	0.0436726		wdr18	-1.76022	0.00281385
cd81a	1.12653	0.0437717		ptges3b	-1.4495	0.00281869
syn1	2.49889	0.0437717		trmt10b	-2.10354	0.00283046
grap2a	1.35396	0.0438609		hcst	-1.51885	0.00284902
angptl1a	1.96685	0.0440524		snrpd1	-1.63868	0.00288176
plag1	1.5154	0.0440524		aurkaip1	-1.55654	0.00288348
hnf4b	1.43002	0.0440893		sf3b4	-1.59156	0.00288348
selenoj	1.26907	0.0441835		tuba1b	-2.30436	0.00288348
kctd12.2	1.2183	0.0443102		pars2	-1.57761	0.00288589
rhoaa	1.15034	0.0443102		eef1a1l3	-4.217	0.00289367
ccl27b	3.06838	0.0445493		hmgb2b	-1.25631	0.00290013
macroh2a1	1.07828	0.0445616		hapstr1a	-1.27078	0.00290754
p2ry10	2.02038	0.0445616		nkain5	-2.79344	0.00291741
si:ch211-165d12.4	1.62539	0.0447743		tubgcp2	-1.24391	0.00293089
LOC100007488	1.75979	0.0448022		mrps16	-1.11116	0.00295374
taar1b	2.99608	0.0449179		pabpc1l	-4.37886	0.00295736
rab11bb	1.49981	0.0451906		dpf2	-1.66229	0.00296476
mfng	1.1604	0.045315		pxmp4	-1.57693	0.00296889
lxn	1.27277	0.0453184		six3a	-6.08734	0.00297569
usp6nl	1.17831	0.0454205		asf1bb	-1.69011	0.00300734
antxr2b	1.55566	0.0455282		hps4	-2.05808	0.00301546
rps6	1.00143	0.0458186		rp2	-1.22649	0.00302463
zgc:174260	1.63692	0.0460703		med7	-1.91487	0.00302492
cyp2p9	2.30376	0.0463799		vdac1	-1.84889	0.00305217
srebf2	1.19653	0.0465142		lamp2	-1.97175	0.00305298
tmprss2	1.36484	0.0465185		lrrc23	-4.77326	0.00306008
myo1f	1.2483	0.0465283		ska3	-4.72008	0.00307187
mfap4.3	1.08901	0.0466569		rad52	-3.6192	0.00310227
colec11	1.34722	0.0471483		si:dkey-261j15.2	-1.30661	0.00310818
loxl1	1.53251	0.0471648		irx4b	-5.38437	0.00311716
ptges3l	1.74121	0.047183		h3f3a	-1.58187	0.00315147
tbx6	1.14365	0.0472085		thumpd1	-1.18757	0.00316213
cpne3	2.04519	0.0472298		bud31	-1.20282	0.0031642
prkacba	1.27031	0.0473107		eif4g2a	-1.61071	0.00319187
slc25a27	1.11149	0.0475539		thyn1	-2.76093	0.00320099
cdh5	1.24097	0.0475777		zp2.2	-4.20119	0.00320316
wipf1a	1.61446	0.0480341		ptrhd1	-1.68017	0.0032105
arhgap12b	1.04443	0.0480584		nrf1	-1.13965	0.00321425
rps11	1.01006	0.0483297		cep55l	-3.05653	0.00323807
rps8a	1.05098	0.0483297		rnf8	-1.22972	0.00323926
pdgfab	1.36507	0.0485002		borcs5	-1.82286	0.00324926
zgc:114188	1.19027	0.0486199		si:ch211-185a18.2	-1.93424	0.00324997
mycn	1.18608	0.0490783		pdp1	-1.29851	0.00325155
gcdhb	1.27868	0.0491882		faap24	-3.73497	0.00325385
cyp26b1	1.69436	0.0492658		dnal4a	-1.1336	0.00325572
cyth4b	1.14349	0.0492852		zgc:194114	-4.91726	0.00327147
shisa10.2	1.61503	0.0492876		zgc:162858	-1.7591	0.00330559
si:ch73-234b20.5	1.43918	0.0493188		yars2	-1.77355	0.00334135
elovl5	1.65956	0.0494803		ggps1	-1.58764	0.0033494
smyd1b	1.86287	0.049499		nkx6.2	-3.38406	0.00335633
crp2	1.04365	0.0496421		rpp25a	-2.41229	0.00335633
dlc	1.4266	0.0497626		pcid2	-2.15274	0.00336921
crot	1.42133	0.0498262		mmgt1	-1.38522	0.00337362
bgnb	2.34673	0.0499816		mgat4b	-1.22042	0.00337682
				zdhhc24	-1.8129	0.00338798
				ipmkb	-2.04893	0.00339889
				chtopa	-1.47294	0.003414
				crip2	-1.13316	0.00341498
				pop5	-1.18008	0.00341834
				sowahab	-4.41606	0.00342632
				abt1	-1.7915	0.00343039
				mettl21a	-2.78065	0.00344427
				mettl2a	-2.02398	0.00345674
				bicdl2	-2.23638	0.00346565
				tmtopsb	-4.91634	0.00346565
				cdk8	-1.86519	0.00347044
				wars2	-2.20346	0.003489
				snx10a	-2.99293	0.00349212
				stk11	-1.19853	0.00351749
				them6	-1.06917	0.00353939
				minpp1b	-1.77124	0.00355563
				cept1a	-2.42455	0.00356924
				cst14a.2	-1.23564	0.0035882
				nr4a1	-2.35737	0.0035882
				rfc4	-1.81212	0.0035882
				zgc:100829	-1.12847	0.0035882
				zfand6	-1.31022	0.00359989
				ripk2	-2.01618	0.00360046
				zgc:171566	-3.92994	0.00360674
				ints2	-1.08472	0.00361489
				cox17	-1.68877	0.00362042
				tle3b	-1.36411	0.00363485
				tmem160	-1.23514	0.00364803
				dnajc5ga	-1.23651	0.00370973
				xkr8.3	-1.05218	0.00372881
				rngtt	-1.09534	0.00372931
				chsy1	-1.54573	0.00373191
				polr1e	-1.50032	0.00374262
				h1m	-4.04272	0.00375767
				dr1	-1.13522	0.00378729
				frmd6	-1.31505	0.00378729
				zgc:165481	-4.94627	0.00378729
				stmn4	-2.92727	0.00378731
				pak2b	-2.09682	0.00382942
				dpf2l	-1.74177	0.00383127
				ceacam1	-6.51323	0.00383336
				tes	-1.6829	0.0038412
				zgc:103508	-1.04493	0.0038412
				tmem53	-1.47487	0.00384992
				ebna1bp2	-1.49276	0.00388005
				las1l	-1.11989	0.00390059
				mterf3	-1.25404	0.00390059
				mrgbp	-1.85575	0.00390693
				acp5a	-4.09356	0.00392062
				orc5	-1.92737	0.00392062
				pde12	-2.15581	0.003944
				mrps18b	-1.00201	0.00395519
				rangap1b	-1.91425	0.00395519
				casp3a	-1.04602	0.00395914
				pitpnaa	-2.27115	0.00400117
				cog8	-1.00184	0.00401692
				tex10	-1.07472	0.00401775
				lhx1a	-4.50906	0.00402607
				ndst1a	-2.19577	0.00403816
				zfand5b	-1.82081	0.00406106
				myclb	-1.87981	0.00410176
				arv1	-1.02833	0.00411084
				mrps17	-1.53994	0.0041374
				kcnj21	-3.68328	0.00414106
				mif4gda	-2.44154	0.00416176
				acsl4b	-1.58743	0.00416305
				clcn2c	-3.91707	0.00416735
				tmem45a	-1.15193	0.0041916
				ube2j2	-1.48287	0.00419933
				cdk10	-1.72311	0.00419972
				mcph1	-5.06007	0.00419972
				gtdc1	-2.15325	0.00419991
				arl15a	-5.65295	0.00424374
				cldn8.3	-3.5752	0.00425186
				lbx1a	-5.13338	0.00425186
				zgc:194007	-4.39205	0.00428237
				spata18	-3.71316	0.00428618
				inha	-6.05121	0.00429142
				d2hgdh	-1.43991	0.00429208
				cebpz	-1.34725	0.00432599
				trim35-27	-3.61749	0.00432623
				gtf2h1	-1.37451	0.00434282
				hsp70.3	-2.78006	0.004345
				polr2g	-1.52281	0.004345
				zdhhc7	-1.41214	0.00435248
				ftsj1	-1.34138	0.00436224
				azin1a	-1.30014	0.00440214
				slc39a10	-2.67991	0.00440327
				ntaq1	-1.45208	0.00440552
				cep57l1	-2.42955	0.00443026
				gpr19	-2.67122	0.00443026
				mrpl54	-1.06795	0.00444595
				zp2.6	-3.92631	0.00444998
				hsd17b12a	-2.6417	0.00445544
				tmtc2a	-1.56412	0.00446267
				ccdc12	-1.36074	0.00449325
				heatr6	-1.3911	0.00450295
				maneal	-3.74622	0.00451503
				mier3a	-1.21528	0.0045265
				her7	-4.9344	0.00455718
				akirin2	-1.15076	0.0045583
				zgc:174928	-2.55131	0.00457414
				xpo6	-1.17554	0.00459574
				zgc:171424	-5.31886	0.00461336
				bcs1l	-1.38079	0.00462256
				entpd4	-1.89433	0.00463743
				cep57	-1.03428	0.00466649
				nup43	-1.63763	0.00468502
				elavl2	-3.7668	0.0046879
				api5	-1.30327	0.00469433
				lhfpl2a	-4.80153	0.00471833
				ccdc77	-2.79507	0.00481753
				sumo3a	-1.01647	0.00481793
				gale	-2.26518	0.00487151
				sh3d19	-1.92821	0.00492659
				efhb	-4.52317	0.00493226
				ddx39aa	-1.39675	0.00494142
				ehd1b	-1.3283	0.00496868
				egr3	-1.78513	0.0049768
				dct	-4.42898	0.00498072
				polr2c	-1.08569	0.00498072
				tyw3	-1.26695	0.00499253
				adipor1a	-1.47522	0.00499754
				syncrip	-1.05148	0.00501675
				rem2	-5.44731	0.0050275
				agps	-1.12006	0.00506107
				exosc5	-1.62036	0.00506107
				dnajc21	-2.05819	0.00511515
				serpini1	-3.06232	0.00511933
				alg3	-1.48084	0.00512612
				trim54	-4.437	0.00513649
				cckbra	-3.0418	0.00513671
				zgc:153292	-1.23893	0.00517604
				cntn2	-3.78563	0.00519105
				bzw2	-2.78302	0.00521209
				dtwd1	-1.72605	0.00523378
				rbm4.1	-2.73648	0.00528396
				snrpd3l	-1.31188	0.00534414
				zgc:66483	-4.36526	0.00538038
				ppp6r2a	-1.2391	0.00539196
				ppp2r2ab	-1.42314	0.00539568
				smx5	-1.18462	0.00540828
				dnajc2	-1.65284	0.00541235
				cyp2p10	-2.58621	0.00545268
				adnpa	-1.42901	0.00547321
				klhl41b	-4.34594	0.0054757
				pus7l	-1.3655	0.0054757
				arfip1	-1.90064	0.00549825
				anln	-3.19501	0.00550264
				sowahcb	-2.94193	0.00550264
				snapc1a	-4.22221	0.0055721
				zgc:165539	-3.99762	0.0055792
				btbd3a	-2.64347	0.00559525
				lnpk	-5.11103	0.00559811
				dcaf17	-1.41617	0.00560138
				snrpd2	-1.24573	0.00560138
				tbc1d16	-1.67211	0.00561079
				rundc3b	-3.17383	0.00566587
				atp5if1a	-1.0301	0.00567279
				mtap	-1.15191	0.00569646
				kank1b	-4.16032	0.00570794
				fcf1	-1.12868	0.00571118
				pou3f3a	-5.52328	0.00572295
				arl16	-1.83096	0.005723
				yipf5	-1.14787	0.005723
				crlf3	-1.07346	0.00574953
				ggnbp2	-1.2225	0.00576497
				arf6a	-1.00307	0.00577144
				cdc20	-4.97412	0.00577881
				ncbp2	-1.40428	0.0057829
				tmem201	-1.3261	0.00581639
				fam174c	-1.10496	0.00582499
				syngr2b	-1.15024	0.00583526
				si:ch211-51h9.7	-1.28889	0.00583917
				bloc1s2	-1.04636	0.00584286
				si:dkey-4c15.14	-1.03901	0.00588428
				zgc:122979	-2.86729	0.00588428
				senp8	-1.11238	0.00591262
				acp1	-1.01469	0.00591279
				si:dkeyp-98a7.5	-8.11993	0.00594704
				pip5k1bb	-1.82574	0.00594779
				aebp2	-1.07897	0.00595479
				rac1a	-1.46684	0.00595664
				tead1a	-3.8139	0.00599796
				tmx3a	-3.62831	0.00600403
				susd4	-2.74249	0.00603487
				vezt	-1.80833	0.00605102
				nfatc2ip	-1.08607	0.00609315
				tex261	-1.22196	0.00610109
				elf2b	-1.34968	0.00610165
				marveld3	-1.4626	0.00610165
				ehmt2	-1.35179	0.00611523
				psmd11a	-1.31043	0.00611733
				stil	-5.40874	0.00611978
				rogdi	-1.30383	0.00612071
				kbtbd2	-1.11883	0.0061217
				mus81	-2.98859	0.0061217
				nkrf	-1.83074	0.00613972
				pmt	-3.2272	0.00616861
				nsun5	-1.69982	0.00617356
				mrpl9	-1.21871	0.00618072
				cstf3	-1.19059	0.00618518
				wrap53	-1.36316	0.00618863
				si:dkey-71l1.1	-3.8284	0.0062513
				ccdc22	-1.20307	0.00626126
				si:dkey-86e18.1	-1.31445	0.00631178
				hk2	-2.54987	0.00631663
				poglut3	-1.11592	0.00634779
				srd5a3	-1.0899	0.00634779
				rassf4a	-1.76527	0.00636116
				rint1	-1.26308	0.0063865
				dclre1b	-1.27702	0.00642175
				tuba8l4	-1.48205	0.00644207
				stimate	-1.4774	0.00645921
				trpc5a	-5.80555	0.00647349
				srek1	-1.66576	0.00649818
				ss18l2	-1.593	0.00655279
				atp2a2a	-2.56674	0.00664304
				myh9a	-1.0644	0.00669209
				scnm1	-3.98563	0.00669244
				dnd1	-3.90936	0.00669561
				usp37	-1.99399	0.00670806
				psmd9	-1.10099	0.00676049
				irf5	-1.27946	0.00677108
				mta3	-1.12124	0.00680253
				timeless	-1.0371	0.00681902
				aatf	-1.40326	0.00686225
				hid1b	-1.98575	0.00692398
				tubb4b	-1.63815	0.00692579
				zgc:171422	-1.39156	0.00694332
				samd10a	-4.43037	0.00695316
				znfl2a	-3.2094	0.00696444
				qtrt1	-1.83846	0.00697952
				tmem266	-5.48249	0.00698791
				fam120b	-2.63056	0.00702176
				rabl2	-1.84436	0.00702487
				ascc2	-2.13399	0.00703115
				stra6	-3.07714	0.00703115
				si:dkey-109l4.3	-2.28937	0.00703436
				si:dkey-46g23.5	-3.94784	0.00705269
				smfn	-1.43761	0.00705343
				mrpl21	-1.04361	0.00707427
				stpg2	-3.46458	0.00707881
				zgc:77880	-1.32216	0.00710141
				cfap52	-4.30256	0.00710618
				irf1a	-2.70398	0.00710618
				wdr4	-1.59663	0.00710778
				wdr82	-1.14605	0.00710994
				pfdn2	-1.22387	0.00717506
				gopc	-3.28897	0.00717969
				harbi1	-1.0634	0.00717969
				hnrnpl	-1.421	0.00718592
				gpr107	-1.42156	0.00718617
				znf800a	-1.21508	0.00721602
				uba3	-1.52318	0.00722587
				rab9a	-1.69987	0.00724531
				nedd8l	-1.56087	0.00727
				tmx2a	-6.19647	0.00729343
				vps51	-1.24647	0.00729343
				prkra	-4.09425	0.00749898
				pdcd2	-1.33767	0.00750459
				tubb4bl	-4.36471	0.00750459
				pmm2	-1.77271	0.00755308
				tph1a	-4.01802	0.00757283
				unc45a	-1.4322	0.00757283
				cmtr2	-1.18251	0.00758526
				oclna	-1.07986	0.00758526
				znf1187	-1.03318	0.00758846
				ak7b	-5.12922	0.00763503
				e2f3	-1.35751	0.00763503
				raver1	-2.18069	0.00763989
				rln1	-3.62512	0.00769829
				nol11	-1.6195	0.00771099
				syt9b	-3.91262	0.00771145
				tcea1	-1.09156	0.00775393
				hrasb	-2.21997	0.00777963
				dnajc30b	-1.50095	0.00785163
				nedd1	-1.58486	0.00788149
				rnmt	-1.15488	0.00788149
				shisa2a	-4.08282	0.00788705
				csnk1e	-1.24451	0.00788753
				prmt7	-1.74057	0.00788753
				acap3b	-2.82783	0.00790045
				mettl3	-1.19756	0.00791841
				spcs3	-1.13105	0.00795762
				calub	-1.78855	0.0079854
				zgc:110540	-1.85866	0.0079854
				lman2la	-1.08593	0.00798667
				cwc22	-1.30771	0.00802996
				pon3.2	-1.87165	0.0080416
				dpysl5a	-3.83921	0.00805765
				nol10	-1.16653	0.00806139
				zmynd10	-5.73723	0.00807162
				ttc8	-1.01443	0.00810391
				etv5a	-3.5002	0.00818849
				mtg1	-1.17539	0.00823234
				tlcd2	-1.90151	0.00823234
				dedd	-1.17508	0.0082442
				taf13	-1.01761	0.00833265
				zgc:91910	-1.01338	0.00833438
				exosc10	-1.06311	0.008392
				tescb	-1.35421	0.00839667
				zpd	-3.68947	0.00840197
				tex36	-3.35405	0.00841057
				rpl7l1	-1.3087	0.00843566
				ccdc51	-1.46008	0.00843928
				hoxb7a	-3.07686	0.0084539
				acvr1ba	-1.92833	0.00850028
				aptx	-1.22909	0.00850028
				tfap2e	-5.29628	0.00850028
				gjb9b	-2.26874	0.00855035
				cry4	-1.31157	0.00855903
				nsfl1c	-1.75757	0.00858983
				abcg1	-2.32758	0.00863575
[truncated: 480 more rows]

## Sheet: CAL vs NSF
CAL vs NSF up-regulated				CAL vs NSF down-regulated
Gene	log2FoldChange	padj		Gene	log2FoldChange	padj
eif3c	5.85651	3.63512e-36		itgb5	-1.31862	7.52126e-12
si:ch211-233m11.1	3.98899	1.27811e-17		dhfr	-2.42559	1.44066e-10
slc13a5a	3.80068	1.31023e-16		armt1	-1.5439	2.26354e-10
cbr4	2.30846	1.7233e-16		jam2a	-1.49327	2.26354e-10
rab5ab	1.08421	3.56796e-12		hsf2	-2.18041	4.58695e-10
upp1	3.50113	7.44046e-12		polh	-1.51912	5.5029e-09
calr	2.76409	9.47489e-12		sepsecs	-2.17034	7.40852e-09
teni.1	8.46655	9.47489e-12		rbm22	-1.17277	1.82295e-08
tm9sf1	2.54192	9.50766e-12		rbm44	-8.12358	3.02471e-08
atf6	1.78195	2.6283e-11		phex	-4.91733	3.03418e-08
bbox1	5.26901	2.97713e-11		taf8	-2.12933	3.14326e-08
calua	3.33368	5.44468e-11		bmb	-6.90178	3.6778e-08
dnajc3a	2.76084	9.28617e-11		lpcat4	-5.51859	4.44492e-08
tmed10	1.41315	1.98039e-10		katna1	-2.46768	4.69759e-08
mpc2b	2.82322	2.26354e-10		cry2	-2.06366	5.22188e-08
cyp3c4	3.79187	2.29172e-10		adcy8	-3.45111	5.34635e-08
csf2rb	4.30325	2.58874e-10		trmt9b	-5.55068	5.86963e-08
mfap4.1	3.11809	4.58695e-10		zgc:171446	-7.57631	6.15072e-08
calr3a	2.18098	9.95722e-10		peli1b	-2.90632	7.39938e-08
papss2b	2.17334	9.95722e-10		zgc:193801	-2.68384	7.67297e-08
ddhd1b	2.15065	1.04218e-09		hdac1	-1.58516	8.03653e-08
tspan14	2.5338	1.05499e-09		xpo4	-3.1339	1.18825e-07
edem1	2.05335	1.20922e-09		casd1	-3.96127	1.25264e-07
fam114a1	2.41347	1.30343e-09		fbxw11a	-3.5866	1.30263e-07
rer1	1.38935	1.32874e-09		ccnt2a	-1.14562	1.39563e-07
tmed3	2.1954	2.63003e-09		mid1ip1l	-5.46905	1.42397e-07
unc93b1	3.2343	2.63003e-09		nanog	-6.96367	1.42885e-07
mmp13a	4.97944	2.78433e-09		zgc:171445	-7.76606	1.60353e-07
lect2.1	7.12681	3.78318e-09		f11r.1	-1.72276	1.7937e-07
acss1	3.83668	4.07359e-09		mkrn4	-8.24826	1.80442e-07
slc26a5	2.72423	5.27218e-09		bzw2	-5.2631	1.90016e-07
ppa1b	1.83436	6.1595e-09		rbm48	-1.56286	1.92184e-07
si:dkey-5i3.5	1.89083	7.41824e-09		ncaph	-5.42785	1.99464e-07
flad1	2.4674	1.47298e-08		ca7	-6.57479	2.01955e-07
calr3b	3.9492	1.6162e-08		mtmr1b	-3.90165	2.14126e-07
sec31a	2.7177	2.12067e-08		fbxo32	-4.39083	2.19015e-07
abhd3	2.79754	2.20137e-08		sash1a	-23.9345	2.2237e-07
fibinb	3.27083	2.37057e-08		caprin2	-6.96843	2.31947e-07
cpt1b	3.93483	3.02471e-08		clk2b	-3.31891	2.31947e-07
derl3	3.17186	3.02471e-08		arl6ip4	-1.1563	2.32234e-07
itpa	1.84492	3.6778e-08		tdrd5	-7.59251	2.35304e-07
si:ch211-201h21.5	2.55918	4.58529e-08		stimate	-2.83918	2.73071e-07
mfap4.3	3.0368	5.34635e-08		cpeb1b	-7.13758	2.7569e-07
f2r	3.32501	5.58253e-08		thy1	-5.89762	2.88514e-07
tmem176l.4	3.32495	7.15849e-08		zgc:165539	-7.52677	2.88514e-07
phb2b	1.22231	1.12337e-07		zgc:55461	-6.8067	2.93478e-07
atp2a2b	21.2834	1.30263e-07		dnajc7	-3.43737	3.02301e-07
ptmab	1.24074	1.60353e-07		zgc:101744	-1.47359	3.20625e-07
selenok	1.64024	1.7937e-07		zgc:171977	-7.58273	3.24226e-07
gja13.2	3.06941	1.98674e-07		prkcda	-2.82586	3.25731e-07
selenos	1.63141	1.98674e-07		zgc:112146	-5.26417	3.44022e-07
pvalb3	6.28208	2.01955e-07		kpna7	-7.18892	3.45244e-07
glt8d2	4.2642	2.31947e-07		oclna	-2.09108	3.50022e-07
ccl34a.4	4.35086	2.35945e-07		ccnp	-7.14749	3.55192e-07
pi4kaa	1.79657	2.86567e-07		oclnb	-6.91941	3.6095e-07
mapkapk3	2.30826	2.88514e-07		tdgf1	-4.54377	3.6095e-07
ero1b	2.22408	3.01284e-07		si:ch211-119o8.6	-6.36342	4.04882e-07
gmds	1.40455	3.6825e-07		prtfdc1b	-4.99168	4.2304e-07
pvalb4	5.46287	3.83058e-07		clcn2c	-8.14049	4.24642e-07
esr1	9.46503	4.2304e-07		zgc:165518	-7.3284	4.24642e-07
acadvl	2.03313	4.29842e-07		tmem39b	-1.17012	4.29842e-07
ckma	4.99895	4.35246e-07		lmo7b	-5.43445	4.35246e-07
nucb2b	2.18392	4.35246e-07		siva1	-5.61747	4.35246e-07
ston2	1.37718	4.38587e-07		mgat4b	-2.1479	4.35874e-07
tcnbb	4.34863	4.779e-07		supv3l1	-2.59539	4.38587e-07
stx12	9.01977	4.9361e-07		tssc4	-2.26921	4.38587e-07
dera	1.91156	5.05947e-07		zgc:112980	-4.93797	4.38587e-07
praf2	2.45978	5.06501e-07		zgc:162898	-2.88137	4.38587e-07
gfus.1	1.65617	6.22476e-07		pdlim5b	-1.10605	4.39242e-07
mapk12b	3.52769	6.51877e-07		rybpa	-2.38053	4.6313e-07
selenof	1.13433	6.55282e-07		ccnh	-3.85822	5.01223e-07
zgc:154058	3.58221	6.5868e-07		mkks	-7.37388	5.05947e-07
si:dkey-266f7.5	7.53816	6.70195e-07		tubgcp5	-3.61656	5.05947e-07
ctsk	2.67314	7.3503e-07		umps	-4.69688	5.30891e-07
bmp6	1.96555	7.46156e-07		mcm10	-5.31542	5.59451e-07
ech1	1.84071	8.84715e-07		agbl5	-1.78094	5.71357e-07
tfcp2l1	2.62122	8.94615e-07		zgc:114123	-6.58481	5.89863e-07
pglyrp5	4.2252	9.15904e-07		cpdb	-7.26838	6.42757e-07
tspan33a	2.8276	9.15904e-07		fbxo43	-7.9873	6.42757e-07
tnni2b.2	6.40181	9.55793e-07		tmem237b	-1.60694	6.42757e-07
ca5a	3.67253	1.0157e-06		adad1	-7.8403	6.51877e-07
prr15la	5.52487	1.17842e-06		btg4	-6.95064	6.53864e-07
doc2g	3.22134	1.18258e-06		nanos3	-7.00252	6.53864e-07
slc27a1b	2.96964	1.21777e-06		pogza	-3.86991	6.66694e-07
cptp	1.98916	1.28403e-06		mcm2	-4.27962	7.42495e-07
cfbl	3.55062	1.34896e-06		trim35-7	-4.02227	8.86691e-07
xkr9	3.34264	1.45208e-06		mov10l1	-6.86976	9.11067e-07
plekhf1	4.55934	1.54972e-06		nipbla	-2.19879	9.11067e-07
si:dkey-220k22.3	3.41776	1.90425e-06		orc1	-5.19774	9.11067e-07
rab4b	1.62874	2.16041e-06		lmnl3	-6.36972	9.15904e-07
gmppab	2.24125	2.388e-06		mybl2a	-3.00026	9.15904e-07
rab34a	3.80144	2.43963e-06		parn	-3.37091	9.69747e-07
rhoca	1.94271	2.48464e-06		asb3	-3.60915	1.02333e-06
socs3a	3.19958	2.48464e-06		elovl7b	-7.23607	1.03335e-06
atp2a1l	5.7499	2.50445e-06		scarb1	-5.08019	1.05686e-06
nfil3-5	3.82524	2.534e-06		sox19b	-5.761	1.09278e-06
rhoab	2.501	2.534e-06		fyna	-6.55694	1.10255e-06
ctss2.2	1.51264	2.60372e-06		dnmt1	-4.85165	1.11464e-06
arf4a	2.02254	2.85152e-06		mycla	-4.9481	1.11464e-06
gpr183a	2.81238	3.24805e-06		ppt2a.1	-6.58744	1.11464e-06
gorasp1a	3.89464	3.37172e-06		si:rp71-45k5.2	-6.60044	1.11464e-06
wtip	2.72234	3.4697e-06		skp2	-4.73213	1.11464e-06
ccl19a.1	2.85388	3.90399e-06		cyp11a1.1	-6.41516	1.13743e-06
lygl1	3.86055	4.01377e-06		zp2.2	-7.00222	1.13743e-06
zgc:171579	3.76913	4.05455e-06		si:dkeyp-34c12.1	-4.55914	1.27091e-06
actc1b	5.47657	4.62811e-06		lsm14b	-6.82052	1.32707e-06
fahd2a	2.20645	5.25833e-06		LOC100538023	-6.97512	1.34896e-06
canx	1.88771	5.35346e-06		hsd3b2	-6.74674	1.37961e-06
g3bp2a	2.74004	5.50567e-06		cry-dash	-2.8149	1.38119e-06
jam3b	1.8838	5.88662e-06		gyg1a	-2.78424	1.38119e-06
tnnc2.2	5.09197	6.10664e-06		rasl11b	-5.46471	1.51443e-06
zgc:171242	4.61224	6.52924e-06		exo1	-5.68455	1.5338e-06
LOC103909937	2.97334	6.70909e-06		stox1	-1.45968	1.54275e-06
clcn7	1.75235	7.30834e-06		ints3	-2.42652	1.55795e-06
csf3r	3.42877	7.33562e-06		axin1	-2.85026	1.78133e-06
si:dkey-18p12.4	7.67142	7.41718e-06		tmprss4b	-5.12167	1.78133e-06
glt8d1	2.05736	7.45238e-06		cdc45	-5.33749	1.80173e-06
si:dkey-23c22.6	4.5151	7.5963e-06		elovl6l	-5.20485	1.8195e-06
ldah	2.46229	7.8704e-06		tdrd9	-6.89659	1.8195e-06
tram1	1.9684	8.0598e-06		si:dkey-20d21.12	-2.21712	1.86561e-06
zgc:162193	4.49956	8.32501e-06		pigv	-1.97616	1.88121e-06
pvalb2	5.19207	8.43255e-06		buc	-6.83786	1.97122e-06
fbxo44.7	1.54215	8.64874e-06		fan1	-1.9005	2.01594e-06
cxcl18b	2.66189	8.79394e-06		pif1	-6.4922	2.06717e-06
tas2r200.1	6.05835	9.0143e-06		ccna1	-6.93108	2.07435e-06
lhcgr	4.64541	9.20355e-06		cry5	-3.75744	2.09179e-06
si:cabz01036022.1	2.59952	9.82376e-06		gys1	-2.37513	2.09179e-06
litaf	1.46033	9.87563e-06		gjc4b	-5.69769	2.1343e-06
pttg1ipa	2.13645	9.89365e-06		mfsd2aa	-7.49204	2.1343e-06
cdk5rap3	1.15236	1.00063e-05		cax1	-6.91684	2.1351e-06
trip11	1.45836	1.07825e-05		ncapd2	-4.96564	2.14318e-06
smurf1	1.70318	1.10301e-05		pold1	-4.29827	2.20227e-06
alox5a	2.30867	1.10736e-05		ccnb2	-6.91365	2.28252e-06
npsn	3.76587	1.13088e-05		gpatch3	-2.45022	2.39612e-06
il1b	4.06034	1.13503e-05		zgc:163030	-6.52807	2.43718e-06
crp4	2.81671	1.14009e-05		rpusd2	-2.97081	2.43963e-06
mmp9	3.58949	1.16993e-05		ticrr	-4.26579	2.51572e-06
tmem110l	1.89617	1.32841e-05		xpo6	-1.97727	2.51572e-06
LOC100332221	2.117	1.34047e-05		dennd2db	-4.49482	2.5358e-06
rnd3b	2.12994	1.35534e-05		fanca	-3.3471	2.5358e-06
timp2b	2.60268	1.35976e-05		tmem144b	-6.87616	2.5358e-06
slc25a20	1.56968	1.35995e-05		slc7a4	-5.89935	2.61059e-06
ggact.2	2.11177	1.49425e-05		cyp26a1	-6.84303	2.69582e-06
plin2	2.60695	1.54612e-05		tpst1l	-2.88551	2.69582e-06
tor3a	2.49976	1.58388e-05		msh6	-3.37593	2.70354e-06
tars1	2.72115	1.74569e-05		cse1l	-3.64537	2.79319e-06
rragd	1.76628	1.7483e-05		dtymk	-3.21021	2.79319e-06
krtcap2	1.39839	1.80158e-05		tph1a	-7.41066	2.79319e-06
gnb4b	1.77523	1.83466e-05		bmp15	-6.26053	2.80284e-06
calm3b	1.05381	1.86279e-05		cdca3	-5.15564	2.82911e-06
fhit	1.24156	1.92596e-05		lipt1	-2.62499	2.82911e-06
prdm5	3.04001	2.01669e-05		tbp	-2.90644	2.86244e-06
ier3ip1	1.12419	2.03079e-05		zgc:162592	-7.7918	3.13575e-06
gadd45ba	1.82201	2.07455e-05		nectin3b	-4.19715	3.13669e-06
pank1b	1.35427	2.07455e-05		inka1b	-4.5043	3.13894e-06
snap23.2	4.47007	2.08565e-05		smn1	-2.45571	3.18544e-06
tnip1	1.96451	2.11004e-05		dhrs13a.2	-6.01187	3.20617e-06
dpm1	1.35192	2.25264e-05		nup205	-1.28906	3.2386e-06
ivns1abpa	2.13074	2.29607e-05		dynll2a	-5.75226	3.24805e-06
fcer1gl	2.56125	2.41369e-05		zgc:152968	-6.3642	3.24805e-06
vmp1	2.23519	2.44785e-05		zgc:162344	-3.8917	3.29272e-06
alkbh6	1.46756	2.4739e-05		lipg	-5.2562	3.37172e-06
tlr5b	2.56809	2.50016e-05		wee2	-5.67555	3.37995e-06
LOC100002960	2.58569	2.55163e-05		spsb1	-2.20971	3.42269e-06
LOC100149190	4.60768	2.56035e-05		slc16a3b	-5.6094	3.4863e-06
mylpfa	5.02994	2.59484e-05		dnmt3bb.2	-5.79053	3.57482e-06
anxa3b	2.17861	2.75652e-05		si:dkey-46g23.5	-6.89378	3.58737e-06
hmgn3	3.10687	2.88742e-05		slc35f2	-4.11045	3.66708e-06
ms4a17a.11	1.90213	2.92536e-05		ctss2.1	-4.73487	3.76321e-06
mtg1	1.98499	3.04353e-05		dazl	-6.60701	3.82029e-06
jam2b	2.09534	3.11077e-05		cdc6	-5.4618	3.90399e-06
ncaldb	2.9764	3.17001e-05		lhx8a	-5.92332	3.90399e-06
slc25a4	4.50374	3.22618e-05		asz1	-6.44302	3.9105e-06
igsf8	1.34889	3.27737e-05		marchf4a	-8.11942	3.91926e-06
atxn7l2a	4.19965	3.34153e-05		slx4ip	-6.36087	4.01923e-06
ccl20a.3	3.20765	3.34153e-05		prrg2	-4.23875	4.0387e-06
sri	1.81751	3.35515e-05		ptprma	-3.03901	4.05455e-06
grna.1	2.95097	3.46502e-05		usp12a	-1.03201	4.12562e-06
LOC561325	1.29872	3.46502e-05		atf7ip	-8.12811	4.18695e-06
brd3b	3.31221	3.81121e-05		eef1a1l3	-6.59085	4.18695e-06
ccl25b	3.43309	3.81121e-05		zgc:171422	-2.3889	4.26827e-06
tbc1d17	3.28589	3.81969e-05		sinup	-6.09696	4.29126e-06
ttll11	2.45768	3.8896e-05		fxr1	-1.36853	4.29396e-06
snx10b	3.05999	3.94919e-05		henmt1	-3.99307	4.43525e-06
cln6a	1.67281	3.96583e-05		tatdn2	-6.7065	4.43525e-06
il1fma	2.38508	4.46001e-05		smc5	-1.17336	4.45635e-06
trim8a	6.32334	4.64547e-05		exd2	-6.09845	4.46312e-06
dram1	2.14305	4.75555e-05		tonsl	-4.8895	4.46312e-06
abcf1	3.14758	4.75676e-05		twsg1b	-5.52044	4.46312e-06
jac7	3.34471	4.79807e-05		synj2bp	-1.1921	4.62855e-06
hadhb	1.43524	4.81315e-05		setmar	-1.58436	4.68045e-06
mhc2d8.35b2	5.02333	4.8328e-05		tlk2	-1.87071	4.84152e-06
sec62	1.02699	4.85516e-05		aurka	-6.00831	4.9088e-06
gfra1a	3.37872	4.92421e-05		itprip	-4.11574	5.11145e-06
ywhae2	2.10256	5.00083e-05		zgc:153345	-6.24031	5.11145e-06
illr4	4.13166	5.05368e-05		ccnb1	-6.22086	5.11733e-06
sh3gl3a	2.38084	5.61625e-05		rars2	-3.2894	5.25833e-06
ugt1a7	2.26926	5.73474e-05		snai3	-8.52302	5.25833e-06
iars1	1.45444	5.80668e-05		otx1	-6.71483	5.28123e-06
gfpt1	2.22431	5.85975e-05		cth1	-6.51097	5.35346e-06
cul1a	3.60715	5.99932e-05		med8	-1.00339	5.35346e-06
colgalt1b	3.85908	6.31415e-05		rnf168	-3.49827	5.35346e-06
comtb	2.35159	6.45359e-05		rab15	-5.06378	5.40412e-06
si:dkey-25e12.3	1.85412	6.46508e-05		cop1	-2.9054	5.46728e-06
angptl4	2.65734	6.50817e-05		hsd17b12a	-4.27048	5.46728e-06
prkar2ab	3.82356	6.5855e-05		si:dkeyp-46h3.2	-6.75665	5.46728e-06
lztfl1	1.1204	6.59738e-05		f2rl1.1	-5.17147	5.58553e-06
si:ch211-9d9.1	4.8402	6.59738e-05		desi2	-4.16015	5.73986e-06
si:dkey-169i5.4	2.10055	6.85567e-05		plk1	-5.9336	5.73986e-06
cox10	1.14709	7.00068e-05		trmt5	-3.79273	5.73986e-06
flot2b	1.18237	7.15297e-05		zglp1	-7.06844	5.73986e-06
ccdc25	1.03126	8.28e-05		selenom	-4.0533	5.86216e-06
polr3gla	2.61723	8.47139e-05		rtkn2	-5.28969	5.88269e-06
cbln6	4.38355	8.69348e-05		atf7b	-2.02729	5.88685e-06
dicp3.1	2.47013	9.22076e-05		tmem209	-1.36913	5.96488e-06
nots	7.06323	9.62564e-05		rarab	-2.21179	5.98155e-06
smox	1.16727	0.000103635		ppt2a.2	-4.907	6.03177e-06
dnajb9b	2.42741	0.000104426		e2f5	-4.96874	6.10192e-06
vtg5	8.96367	0.000104881		ing2	-3.31432	6.10547e-06
tnfa	4.48901	0.000113241		brdt	-1.54003	6.22778e-06
ugt1ab	2.51904	0.000114292		lin28ab	-8.75637	6.27071e-06
dctn2	1.14153	0.000114891		tuba4l	-6.18974	6.27071e-06
jmjd7	1.80964	0.000115523		atp1b3b	-4.52683	6.36916e-06
ptp4a1	1.16968	0.00011739		ppt2a.4	-5.39408	6.36916e-06
si:dkey-7j14.6	1.17353	0.000118847		gdf9	-6.73763	6.38781e-06
kdm7aa	1.33248	0.000122743		ccdc106b	-5.98	6.52924e-06
ctbs	2.29734	0.000125205		mad2l1bp	-3.71698	6.61492e-06
ccl35.1	2.20394	0.000127728		fbxo5	-5.62564	6.69602e-06
vtg1	8.47585	0.000135286		klhl26	-3.29277	6.809e-06
vtg7	9.48837	0.000137813		figla	-6.72976	6.83375e-06
lifrb	2.48505	0.00014822		zgc:56231	-6.23475	6.83375e-06
s1pr5a	2.43183	0.000154532		nasp	-7.6166	6.83978e-06
arf2a	1.03239	0.000158316		haus6	-5.02274	6.894e-06
tigara	1.90107	0.000162205		zgc:153352	-4.33501	6.894e-06
mgll	3.05373	0.00016225		gjc4a.1	-6.38648	6.9691e-06
adm2a	2.79664	0.000162488		mcm6l	-6.34092	7.02726e-06
abca1a	2.04489	0.000169724		ttll12	-2.75209	7.24885e-06
si:dkey-15j16.3	2.6599	0.000170854		btg3	-3.1576	7.30834e-06
cyb5b	2.34316	0.000176912		ek1	-4.66194	7.30834e-06
c3a.1	2.3537	0.000177496		lemd3	-2.02455	7.30834e-06
dync1i2a	6.18836	0.000184022		qdprb.4	-6.08443	7.30834e-06
psma6l	2.09072	0.000184022		zgc:92313	-2.44685	7.30834e-06
slc52a3-1	4.0318	0.000193532		cstf2	-1.77773	7.31893e-06
ifitm1	2.94641	0.000195003		grhl2a	-4.95674	7.31893e-06
pvalb7	4.54326	0.000197222		si:ch211-198m1.1	-6.39953	7.41395e-06
LOC100007488	3.2441	0.000197763		chchd6a	-2.40125	7.414e-06
vtg4	9.40761	0.000209373		smarcc1b	-2.00767	7.47298e-06
tg	3.94417	0.000212781		elovl1a	-5.44884	7.4994e-06
slc20a2	1.32948	0.000215596		ipmkb	-3.17421	7.4994e-06
zgc:136872	4.95775	0.000232486		larp6b	-6.39781	7.4994e-06
tpma	4.30973	0.000233134		nelfa	-1.89159	7.4994e-06
ewsr1a	1.01928	0.000240093		setd4	-3.60919	7.75508e-06
cnpy1	1.7447	0.000245095		zgc:66483	-7.31822	7.75508e-06
dicp2.1	6.28833	0.000247385		ddx28	-2.50011	7.8704e-06
lpcat2	3.2348	0.000252197		pole	-3.60521	7.8704e-06
bloc1s3	1.136	0.000255254		ttc9c	-2.52893	8.00758e-06
rtcb	1.26781	0.000266112		si:ch73-382f3.1	-3.26148	8.06838e-06
syn1	4.9971	0.000280343		cdin1	-3.47849	8.3048e-06
si:ch211-153b23.4	2.71648	0.000280986		mfsd6b	-3.19276	8.31506e-06
tax1bp1a	1.26444	0.000282217		extl2	-1.91898	8.42645e-06
cd22	2.56462	0.000295005		rbm7	-2.08025	8.48843e-06
tuba5	1.22769	0.000299823		taf5l	-3.35173	8.48843e-06
si:dkey-58f10.10	2.00262	0.00030206		trdmt1	-2.88216	8.64874e-06
cxcl12a	2.8371	0.000309477		zp3d.2	-5.91498	9.06871e-06
mfn1b	1.45399	0.000311125		cap1	-3.17998	9.08217e-06
acp6	1.76324	0.000315276		rbpms2a	-24.2301	9.09976e-06
mpv17	1.39686	0.000320961		ccdc62	-2.73497	9.20355e-06
znf1173	6.18595	0.000320961		mrnip	-5.74206	9.20355e-06
tmed1b	1.17244	0.000321434		ppt2a.3	-5.03524	9.20355e-06
cdkn1d	2.72981	0.000329276		fancf	-5.79424	9.22037e-06
tfb1m	2.65311	0.000329276		usp1	-2.2958	9.27436e-06
cybb	2.1934	0.000337179		chst2a	-4.31375	9.29875e-06
vtg6	8.9259	0.000347864		gpat4	-2.57442	9.29875e-06
eef1a1l2	2.70071	0.000357178		slc25a44b	-2.21692	9.29875e-06
thfp5	4.58371	0.000362398		tpi1a	-5.64437	9.46902e-06
vkorc1	2.02181	0.00037781		degs2	-3.61957	9.54831e-06
ifrd2	1.42196	0.000394571		elovl4b	-7.1978	9.75261e-06
nfkbiaa	2.31868	0.000402956		ovch1	-6.30618	9.85206e-06
sort1a	5.12947	0.000407436		kcnn1b	-5.7992	1.03859e-05
gja1b	1.00359	0.000425234		pus3	-4.25627	1.06162e-05
pmepa1	3.34856	0.000427596		bzw1b	-3.11281	1.06931e-05
sort1b	1.66513	0.000437836		nek2	-5.86468	1.06931e-05
srd5a1	2.97558	0.00044041		slbp2	-6.43905	1.06931e-05
ccl38a.4	1.86488	0.000463183		tdrd7a	-6.15584	1.08828e-05
wu:fu71h07	1.86004	0.000463528		cxxc1b	-2.0801	1.09019e-05
acaa2	1.86746	0.00046503		dctpp1	-4.57012	1.09625e-05
derl1	1.09738	0.000470777		hells	-5.00075	1.10192e-05
plagx	2.50342	0.00047231		phgdh	-5.0421	1.10192e-05
zgc:92606	1.3177	0.000476367		gins2	-4.91335	1.10461e-05
zgc:64051	2.15147	0.000476986		lrrc42	-3.54356	1.10461e-05
itcha	1.41144	0.0004785		eloal	-6.20428	1.10683e-05
sdcbp2	1.06835	0.000482267		polr2m	-2.39162	1.11397e-05
ginm1	1.58556	0.000485001		hs3st1	-6.80236	1.1278e-05
illr1	2.82156	0.000486813		cipca	-2.43657	1.13088e-05
LOC103909384	1.62122	0.000493267		rdh10b	-4.131	1.13794e-05
fkbp7	2.32517	0.000498272		ercc2	-1.93773	1.1525e-05
pla2g4aa	1.34226	0.000505682		gdf3	-6.35753	1.1525e-05
ulk3	1.55154	0.000505682		ippk	-1.68425	1.1525e-05
zgc:171500	1.90052	0.000514162		marveld3	-2.37902	1.1525e-05
ssr3	1.58868	0.000518443		mcm3l	-6.45716	1.1525e-05
hs3st1l2	2.04363	0.000519065		pdik1l	-2.47391	1.1525e-05
tfr2	2.23614	0.000539347		phf6	-2.02246	1.1525e-05
sema3aa	1.64861	0.000547905		sirt6	-3.34871	1.1525e-05
zgc:77375	2.03577	0.000547905		zar1	-5.86975	1.1525e-05
tmem120ab	2.21298	0.000563692		pou2f1a	-2.57309	1.16993e-05
syngr2a	1.23911	0.000564835		zpax4	-6.13912	1.16993e-05
teni.2	3.72475	0.000565574		tut1	-2.62838	1.17326e-05
ssbp3b	1.5542	0.000565881		ints6	-1.38868	1.18846e-05
smyd1a	3.77398	0.000567652		pja2	-2.17876	1.19434e-05
cd63	2.27204	0.000573111		lima1a	-3.21916	1.20361e-05
itgav	1.06944	0.000573948		lnpa	-3.44525	1.22889e-05
cldc1	2.0751	0.000574984		mcm4	-4.15094	1.22889e-05
acer3	2.1642	0.000580983		sh3gl2a	-4.51055	1.2312e-05
aco1	2.5528	0.000598857		si:dkeyp-114g9.1	-6.04723	1.24087e-05
klc1a	1.1638	0.000599433		mos	-5.82842	1.24771e-05
akap12b	1.92373	0.000600474		rnf8	-1.84221	1.24771e-05
clic1	1.08056	0.000608304		znf503	-3.39775	1.24771e-05
vclb	1.31851	0.000614182		syt13	-6.46531	1.25781e-05
grna.2	3.49172	0.000615386		lgi1a	-4.77827	1.27025e-05
cdab	2.7616	0.000623158		rrm2	-5.32384	1.27025e-05
slc31a1	1.8185	0.000623726		cntrob	-2.78757	1.27477e-05
psme2	1.97782	0.000627703		zgc:66443	-3.14589	1.28771e-05
fut7	2.36133	0.000652782		zp3d.1	-5.53679	1.29141e-05
dicp2.2	6.50747	0.000666092		osbpl7	-6.64749	1.30195e-05
guca1g	2.26939	0.000715491		ppm1g	-1.68628	1.31362e-05
tas2r200.2	4.85076	0.000719989		dnajb6b	-3.13675	1.31558e-05
cdaa	2.92028	0.000728307		nadk2	-2.26811	1.33433e-05
zgc:66447	5.49315	0.000735939		nup35	-3.00603	1.34047e-05
ncf2	2.26814	0.000741001		pex12	-1.84113	1.34583e-05
ugt1b1	2.17175	0.000743387		nploc4	-1.50192	1.34895e-05
srgn	2.04339	0.000744883		itm2cb	-3.21078	1.35976e-05
anxa13	1.72806	0.000749457		srsf6a	-3.05923	1.35976e-05
ostc	1.44998	0.000772132		cdc5l	-1.42596	1.38865e-05
hars	1.18271	0.00077344		rbm46	-6.79038	1.39423e-05
chp1	1.75416	0.000791454		alkbh4	-3.09355	1.4081e-05
parvg	1.71846	0.000800104		crsp7	-2.92642	1.4081e-05
prozb	2.26037	0.000806889		rcc1	-4.71326	1.46433e-05
sec61g	1.07648	0.000816218		siah2l	-1.49055	1.46869e-05
LOC110438452	7.56799	0.000844967		harbi2	-3.89315	1.49425e-05
txndc12	1.12508	0.000875987		acp5a	-6.1707	1.51588e-05
tmeff1b	2.63635	0.000876195		amd1	-1.3282	1.52597e-05
kars1	1.41818	0.000896388		kif22	-4.24465	1.52632e-05
manbal	8.21997	0.000896388		smek1	-1.4477	1.55499e-05
gstk1	1.66676	0.000925641		cldnd	-5.98467	1.5771e-05
irak1bp1	1.11118	0.000935816		tradd	-1.23706	1.60039e-05
lpar6a	1.8334	0.00098444		lamp2	-2.88301	1.60776e-05
chkb	1.5535	0.000999564		zgc:113293	-6.27399	1.63058e-05
junba	2.41822	0.00102838		fdxacb1	-3.46628	1.64043e-05
efnb2b	1.82568	0.00103073		st6galnac1.2	-5.61305	1.64043e-05
il34	1.83667	0.0010385		dusp4	-3.50189	1.64982e-05
cxcl32b.1	1.99373	0.00105917		exd1	-6.03461	1.64982e-05
pnp5a	3.10941	0.00106947		zgc:171435	-3.06406	1.64982e-05
ucp3	2.67004	0.00106947		patl1	-1.29149	1.66258e-05
pmpcb	1.17133	0.00107171		ppp1r14aa	-4.99334	1.6691e-05
arpc5a	2.01271	0.00108672		zgc:66472	-2.60712	1.6691e-05
med30	1.70295	0.00108672		uchl1	-4.90152	1.68349e-05
rrbp1b	1.45961	0.00109794		mtfr2	-5.17384	1.68398e-05
zgc:110843	1.75192	0.00110255		mbd1b	-1.88753	1.68797e-05
slc16a1b	1.30994	0.00111651		si:ch211-12h2.8	-5.8837	1.68969e-05
agpat3	4.09893	0.00113088		zp2l2	-6.07379	1.70089e-05
hint3	1.56814	0.00118401		zp3b	-5.88057	1.70197e-05
hsp90b1	2.17602	0.00123288		limd2	-2.7836	1.70485e-05
srp19	1.12868	0.00123288		scd	-4.674	1.70485e-05
gad1b	3.61371	0.00124842		xrn2	-1.77987	1.71388e-05
map7d1b	8.69032	0.00125848		cstf3	-1.87552	1.74569e-05
mfsd10	1.40448	0.00126534		carm1	-2.77038	1.7483e-05
c3a.6	2.11691	0.00127888		hprt1l	-2.50354	1.7483e-05
rgs7bpa	1.83752	0.0013044		ncbp3	-1.58247	1.7483e-05
cept1b	1.48218	0.00132291		qtrt1	-2.96006	1.7483e-05
tspan37	1.34931	0.00136684		zc4h2	-1.47296	1.7483e-05
mybphb	2.97933	0.00140747		zp2.3	-6.17043	1.7483e-05
ugdh	1.01882	0.00142498		lin9	-2.23276	1.77347e-05
mapk11	2.24304	0.00144504		gpr160	-5.12489	1.79089e-05
ikzf1	2.38438	0.00145401		pms1	-1.78493	1.80037e-05
lyz	3.02705	0.00145796		prdm9	-1.91197	1.80551e-05
si:ch211-245h14.1	1.82281	0.00145825		igf2bp3	-3.27412	1.83466e-05
plaua	4.0631	0.00146314		ubn1	-6.21337	1.85248e-05
otud7b	2.71496	0.00146941		sulf2a	-8.39943	1.85846e-05
si:ch211-284e20.8	2.58467	0.00147837		zgc:56699	-6.1239	1.86279e-05
rhof	1.47604	0.00149566		zc3h7a	-2.13789	1.89681e-05
gna12a	1.758	0.00153175		ddx11	-1.9246	1.89996e-05
cfb	2.04696	0.00153462		gtf2a1	-2.31785	1.89996e-05
ciao2a	1.39048	0.00154917		retsatl	-6.29719	1.89996e-05
zgc:153116	1.73167	0.00158709		snupn	-3.04057	1.89996e-05
gdi1	1.64674	0.00159571		tex10	-1.6056	1.89996e-05
scp2b	1.06386	0.00160153		ccnt2b	-1.65134	1.90462e-05
ccl34b.9	2.53781	0.00160333		nabp1a	-2.30607	1.947e-05
sema7a	1.73681	0.00160333		bub3	-2.94778	1.98899e-05
irf7	1.49234	0.00160348		rcl1	-1.7086	2.01669e-05
cbln4	2.21665	0.00160867		dclre1a	-3.90577	2.03079e-05
nkl.2	2.33114	0.00163599		rrm1	-3.85021	2.03096e-05
nfil3-2	3.01199	0.00164148		ddx39ab	-2.78483	2.05102e-05
pigrl2.3	3.87615	0.00165567		prpf4	-2.49778	2.05626e-05
musk	1.43889	0.00166209		nabp1b	-6.17879	2.07455e-05
ssr4	1.14226	0.00166439		nars2	-3.46162	2.07455e-05
pnpt1	1.01959	0.00166646		cstf1	-2.93434	2.07748e-05
plek	2.37556	0.00168138		si:ch211-207i20.2	-3.529	2.0787e-05
si:busm1-57f23.1	2.68587	0.00169186		ppp1r7	-1.94672	2.08565e-05
cmtm7	1.38618	0.00169443		fancm	-2.85819	2.11004e-05
tfec	3.33571	0.00169443		orc6	-4.68574	2.11004e-05
tdg.1	1.43385	0.00170263		sh3rf1	-1.47719	2.12661e-05
irf10	1.40989	0.00170528		zfand5b	-2.70206	2.15823e-05
dhrs4	2.11054	0.00171844		usp3	-2.00272	2.17659e-05
entpd1	1.11877	0.00174908		msl2b	-1.85549	2.19289e-05
cxcr3.2	1.92963	0.00175248		atic	-2.13255	2.24277e-05
cltrn	4.36297	0.00178121		det1	-3.66316	2.24277e-05
bambib	1.44369	0.00179039		mcm7	-3.2075	2.24277e-05
cyba	2.08783	0.00183361		zp3e	-5.96336	2.24277e-05
acot18	2.08818	0.00183426		hexim1	-1.17627	2.24659e-05
amer1	1.25541	0.00183426		fbxw11b	-1.59385	2.27171e-05
pdxkb	1.8875	0.00184916		adipor1a	-2.23395	2.27438e-05
gng12a	1.35177	0.00186168		sumo3b	-2.85223	2.32555e-05
zgc:153759	1.84198	0.00187536		ccdc117	-2.17265	2.35466e-05
si:dkey-9i23.16	2.07613	0.00189386		rad54l	-3.93998	2.3676e-05
s1pr1	1.88009	0.00191532		tubgcp6	-2.09412	2.37498e-05
si:dkey-37m8.11	1.54351	0.00195313		gbgt1l4	-9.83647	2.41369e-05
tmem263	1.03557	0.00195313		zp2l1	-6.11118	2.41443e-05
tlr22	1.93803	0.00195694		ttc19	-1.67861	2.41784e-05
pglyrp2	1.90551	0.00197392		ift27	-2.09138	2.43555e-05
rnasel3	1.97866	0.00198322		slc35a3b	-5.50306	2.43884e-05
cry3b	1.95366	0.00200747		marcksb	-5.82295	2.43935e-05
rnf183	3.36713	0.00200747		znf131	-5.84725	2.43935e-05
gltpd2b	1.86131	0.00202002		foxr1	-6.30705	2.44521e-05
zgc:172106	1.73613	0.00202002		zgc:103482	-5.89157	2.46593e-05
nucb1	1.54701	0.00206019		wnt8-2	-5.56439	2.4801e-05
tnfb	2.43486	0.00206278		gtf3c3	-1.24588	2.49011e-05
rab4a	1.10899	0.00206624		pon3.2	-3.00859	2.49011e-05
gapdhs	1.49226	0.00207486		sox11b	-3.71334	2.49011e-05
fbxo44.3	1.28083	0.00209703		zp3.2	-6.04479	2.49011e-05
decr1	1.32286	0.00211267		nhej1	-1.66955	2.49255e-05
ppp2caa	1.53577	0.0021348		fxr2	-1.94246	2.50148e-05
cmtm3	1.51351	0.0021447		mindy3	-2.34368	2.52631e-05
krt18b	1.7627	0.00214794		LOC100330864	-4.92397	2.54283e-05
srrd	1.8251	0.00218546		znf710a	-2.98173	2.54283e-05
psme1	1.82598	0.00222846		atxn7l2b	-2.70258	2.55021e-05
si:dkey-58f10.7	2.26588	0.00226705		trim16	-1.80289	2.55178e-05
pstpip1a	2.02029	0.00228398		mcm5	-3.77537	2.56035e-05
brk1	2.00527	0.00229866		phc2a	-2.12169	2.56035e-05
zgc:172090	4.14575	0.00229866		ociad1	-1.00363	2.5866e-05
prdx5	1.79445	0.00231636		arrdc1a	-2.15661	2.59484e-05
cldn10b	2.12147	0.00235826		fbxl14a	-2.74157	2.59484e-05
rps27l	1.71002	0.00237647		gtf2a1l	-3.57375	2.59484e-05
c1r	1.91252	0.00238374		znhit2	-2.08293	2.59484e-05
slc35b1	1.59209	0.00240995		siah1	-2.45014	2.61547e-05
ttr	2.36138	0.00241182		poldip2	-1.49225	2.62577e-05
pcolce2b	1.35375	0.00241847		foxo3a	-1.265	2.70136e-05
msrb1a	1.3485	0.00242897		kank1b	-6.42225	2.71204e-05
fkbp11	3.08815	0.0024317		lbh	-1.95813	2.72013e-05
mtr	1.22613	0.00245249		suv39h1a	-6.51414	2.72771e-05
dap	1.64713	0.00251026		si:ch211-191i18.4	-6.85878	2.74746e-05
ssr1	1.24881	0.00253705		zmym4.2	-9.32376	2.74802e-05
zmp:0000001006	2.30564	0.00253705		tsen2	-3.14213	2.75652e-05
cxcl11.8	3.49208	0.00260476		adsl	-1.69038	2.81889e-05
atg4a	1.19091	0.00262675		cep57	-1.55073	2.81889e-05
crb2a	2.9944	0.00262675		zgc:194246	-2.26623	2.82265e-05
bhlha15	2.79029	0.00263944		kcnk18	-6.74559	2.87272e-05
mgst1.2	1.80954	0.00267278		mynn	-3.04679	2.87272e-05
mfap4.2	2.38162	0.00268108		drosha	-2.68255	2.87645e-05
efemp2a	1.68293	0.00274085		aurkb	-4.74006	2.88742e-05
sfrp5	2.15434	0.00284171		zgc:110239	-1.85392	2.88742e-05
ptger2a	2.08524	0.00284352		pabpc1l	-6.19458	2.89339e-05
plce1	3.2506	0.00287879		zmynd19	-2.90584	2.8966e-05
cldni	2.21018	0.00291436		zgc:171220	-5.73478	2.90061e-05
histh1l1	1.88109	0.00293641		stk17al	-4.17651	2.91108e-05
ubtd2	1.26987	0.00294969		ints13	-1.75776	2.93167e-05
sele	1.7628	0.00300717		si:ch1073-75o15.3	-5.95077	2.93216e-05
gjb8	1.3405	0.00304086		zpcx	-5.8608	2.95347e-05
chchd2	1.23794	0.00309643		ezh2	-2.25121	2.98343e-05
alox5ap	2.11408	0.00312531		zp3a.2	-5.90882	3.00198e-05
acot14	1.74277	0.00317935		casc3	-1.35885	3.01449e-05
riox2	1.38946	0.00322437		cited2	-2.633	3.11463e-05
LOC100148254	2.42213	0.00325397		thap12b	-2.13994	3.12204e-05
rgl1	1.10662	0.00326073		zbtb2a	-3.68	3.1264e-05
agtr2	1.9079	0.00327902		efcab11	-6.39692	3.15249e-05
kcnj8	2.35342	0.00328314		slc2a15b	-6.29739	3.1529e-05
rdh8a	1.73504	0.00329642		cdca8	-5.2309	3.15926e-05
tmub2	1.54628	0.00331638		pou5f3	-8.47728	3.16401e-05
bcas3	1.59184	0.00338036		rcc2	-1.88831	3.16401e-05
myo1f	1.83648	0.00341362		rps6kb1b	-1.18252	3.16401e-05
klf13	2.90145	0.0034508		asf1ba	-4.50934	3.16437e-05
zgc:101540	2.15452	0.00345166		pold2	-4.21787	3.17001e-05
anxa2a	1.92164	0.00345329		svila	-2.62608	3.18619e-05
podxl	1.79274	0.00354067		svopl	-4.65003	3.18619e-05
cfhl2	2.01001	0.00354198		cdc25b	-3.94741	3.20154e-05
cnn3a	1.50513	0.00354434		chek2	-4.22696	3.23541e-05
gpx7	2.93296	0.00354434		ccdc102a	-2.27285	3.23558e-05
cbx4	1.65072	0.00357509		manba	-2.5825	3.23558e-05
irf8	1.76958	0.00358798		setdb1a	-2.0472	3.23558e-05
ptgs2b	2.35051	0.00361187		ftr86	-6.53959	3.3001e-05
pdia4	2.58183	0.00362026		ccna2	-5.85406	3.33896e-05
cd59a	2.51029	0.00363175		tmem59l	-3.5311	3.34153e-05
degs1	1.02651	0.00365034		dbr1	-2.04006	3.36988e-05
ccl34b.4	2.74267	0.00368912		dvl3a	-1.71372	3.37587e-05
rgs16	1.93585	0.00368938		mterf4	-1.06139	3.46502e-05
znf1117	1.4019	0.00375672		ppp1r3b	-1.93991	3.46502e-05
meig1	2.53928	0.00384733		zgc:152948	-4.21605	3.46502e-05
gpr137	1.6524	0.00385419		etv5b	-3.35393	3.50118e-05
dnal1	1.45069	0.00385954		gemin7	-2.13788	3.50118e-05
si:dkey-26c10.5	2.02633	0.00388984		myclb	-2.71852	3.50118e-05
si:ch211-197h24.9	1.83625	0.00391436		trim35-27	-5.49866	3.538e-05
brd1b	1.43032	0.0039296		larp6a	-4.43208	3.57662e-05
naprt	1.93635	0.00396621		gtf3ab	-5.82025	3.61245e-05
cd276	1.24354	0.0039828		wdhd1	-3.50657	3.63974e-05
junbb	2.3377	0.00398739		birc5a	-4.5331	3.66708e-05
oxnad1	1.96972	0.00406385		slc46a1	-1.73771	3.69678e-05
slc22a23	1.34773	0.00412372		asf1bb	-2.36111	3.71001e-05
aqp3a	2.1227	0.00413725		kif4	-4.52753	3.73413e-05
bnc2	2.07914	0.00416097		bzw1a	-1.86922	3.73804e-05
zgc:174863	1.50838	0.00417278		ankrd22	-4.40577	3.77843e-05
anxa1a	1.57765	0.00417519		poll	-2.51663	3.77843e-05
dhrsx	1.42794	0.00417519		bag4	-2.44078	3.79563e-05
socs7	2.49256	0.00419883		kpna2	-4.51123	3.79764e-05
si:dkey-10o6.2	1.48275	0.00425844		gtf2f2b	-6.08259	3.81121e-05
pecr	1.26643	0.00429543		slc9a2	-2.85593	3.81969e-05
map3k20a	1.51649	0.00431092		tbc1d23	-1.12178	3.83958e-05
ralbp1	1.25041	0.0043168		gra	-4.8938	3.84139e-05
ccl34a.3	4.32922	0.00440487		rad21l1	-6.20904	3.84349e-05
sftpbb	1.73816	0.00441339		rad51	-3.60765	3.85574e-05
fundc2	1.54187	0.00442744		ppp1r3da	-1.7487	3.86787e-05
inhbb	2.17915	0.00447569		cep55l	-4.43864	3.88025e-05
snd1	1.01878	0.00451205		hmg20b	-1.18022	3.88025e-05
fam219aa	2.4729	0.00453263		gpc2	-3.66017	3.93067e-05
dhrs13b.2	1.51664	0.00465548		pola1	-3.26969	3.94041e-05
rbp4	1.76599	0.00467236		cdc42ep2	-3.88463	3.96583e-05
c3a.2	1.98975	0.00467865		zgc:66448	-2.19342	3.96589e-05
lgals9l1	2.31802	0.00469479		zgc:162611	-4.3499	3.97688e-05
igsf3l	1.88742	0.00470149		zp2.5	-5.90879	4.01056e-05
zgc:195075	3.50187	0.0047113		trmt12	-2.70225	4.01266e-05
cbln11	2.41015	0.00474088		helq	-3.03889	4.03213e-05
fynb	2.46747	0.00479939		avd	-5.60154	4.03511e-05
kif7	2.39001	0.00492879		si:ch211-154a22.8	-5.82973	4.04382e-05
asb13a.1	2.04824	0.00496665		cwc22	-2.0292	4.04833e-05
il7r	2.46719	0.00502696		mettl14	-2.51183	4.04833e-05
klhl21	1.30148	0.00512735		mtf2	-3.34171	4.04833e-05
ebf2	5.42623	0.00518561		ciarta	-1.34365	4.09715e-05
LOC103909885	2.54839	0.00520734		gkap1	-1.91843	4.10893e-05
ulk1a	1.01185	0.00522642		mgat2	-1.57568	4.10893e-05
triqk	1.13367	0.0052434		phf10	-1.57589	4.10893e-05
timp4.2	2.07564	0.0052807		spdya	-5.17967	4.10893e-05
si:dkey-18j18.3	3.17985	0.00528117		tsc22d2	-1.06687	4.13803e-05
xylb	1.49518	0.00528117		abcg1	-4.9125	4.16908e-05
hk1	1.71538	0.005354		sgms2b	-4.27629	4.17254e-05
myca	2.00157	0.00540774		ash2l	-1.42181	4.22637e-05
zgc:171686	1.55329	0.00540774		cdc7	-5.48367	4.25659e-05
rnf24	2.10117	0.00547313		gtf2h1	-1.97617	4.25659e-05
ppdpfa	2.27642	0.005568		mief1	-1.39915	4.25659e-05
selp	3.27839	0.00559903		igf2bp1	-2.38406	4.27205e-05
phospho2	1.92462	0.00570453		ppp4ca	-3.21333	4.27205e-05
sar1ab	1.0777	0.00571851		faah2b	-5.22754	4.29735e-05
ccnd1	1.69571	0.00577497		wdr75	-2.94256	4.36912e-05
cst14b.1	3.26652	0.00579462		polb	-2.37477	4.40008e-05
rassf6	1.91464	0.00583878		jade3	-2.43307	4.4001e-05
hsd17b14	2.08908	0.00586352		si:ch211-39i2.2	-4.07004	4.44817e-05
cxcr4b	1.83524	0.00594453		paxip1	-2.30221	4.45229e-05
ptger2b	2.32995	0.00594987		cd9b	-1.55039	4.49034e-05
lcat	1.97346	0.0059825		rpp38	-2.90187	4.50111e-05
si:ch73-141c7.1	2.34035	0.0060115		zgc:101562	-2.22016	4.50604e-05
cfhl4	1.98705	0.00602305		zgc:112183	-2.32356	4.58428e-05
marveld1	1.8038	0.00604878		plcd1b	-2.75793	4.58751e-05
zgc:63587	1.08957	0.00611941		nedd1	-2.58559	4.61582e-05
prelid1b	1.68075	0.00612164		phax	-2.68627	4.71002e-05
si:ch211-66e2.3	1.73764	0.00618307		apex2	-2.55103	4.72689e-05
fstl1b	1.1314	0.0062225		chst3b	-7.1575	4.75555e-05
mex3b	1.45002	0.00622424		rbm25b	-1.49127	4.75555e-05
tnfrsf9b	2.14598	0.006252		tra2b	-2.37359	4.75555e-05
slc1a1	3.01056	0.0062556		mier3a	-1.74557	4.76966e-05
calhm6	1.83706	0.00629697		nsd2	-3.81237	4.79807e-05
slc7a3a	1.91545	0.00631061		ddx39aa	-2.01848	4.8328e-05
net1	1.93346	0.00637967		zgc:101663	-4.29569	4.865e-05
cidec	1.84368	0.00638681		vsig10	-3.74919	4.86968e-05
mthfd2	1.66405	0.00640736		phf23a	-2.04867	4.88541e-05
cxcr3.3	1.48335	0.00641916		tfdp2	-2.07422	4.96941e-05
s1pr4	2.20393	0.00641916		unga	-4.25227	4.98417e-05
znf1160	1.71519	0.00643929		zdhhc18b	-4.49924	5.01944e-05
ufm1	1.08135	0.00647289		kif18a	-4.29817	5.02508e-05
cldn5a	1.9801	0.00647852		ublcp1	-3.70541	5.09644e-05
acot8	1.10633	0.00650919		zgc:152938	-2.70563	5.16394e-05
fcer1g	1.72678	0.00658567		yju2b	-2.5512	5.19888e-05
shc2	5.69112	0.00658586		shisa2a	-7.55571	5.25236e-05
tmem65	1.38725	0.00661174		styxl1	-5.5367	5.28844e-05
rgs5b	2.04203	0.00664447		wdr46	-1.02303	5.29086e-05
nfybb	1.1073	0.00666212		mapkapk5	-1.07904	5.30209e-05
fbxo6.2	2.01321	0.00678459		spire2	-6.14781	5.30209e-05
cyp1c2	2.44702	0.00678574		stard14	-3.7719	5.31415e-05
isg15	2.04288	0.00681366		zp3c	-5.78076	5.32085e-05
ckap4	1.81374	0.00687224		hat1	-1.23327	5.39049e-05
tfpia	1.50453	0.00689086		metap1d	-1.65341	5.39049e-05
tmem129	1.31827	0.00694883		tpcn3	-2.51866	5.39399e-05
ccn4b	3.49108	0.00696827		alg13	-8.62684	5.42387e-05
adhfe1	1.1183	0.00705473		midn	-3.62898	5.54102e-05
rhogb	1.71817	0.00707487		sertad3	-5.30284	5.60626e-05
pigrl4.2	2.33744	0.00710721		chmp4c	-3.48011	5.61625e-05
cbln8	1.90608	0.00711773		rad1	-1.82341	5.65711e-05
nkx6.3	1.97956	0.00713869		dbf4	-2.24607	5.65875e-05
scpp8	4.87145	0.00714476		zpd	-6.01021	5.65875e-05
sypl2b	1.14599	0.00720188		s100a1	-5.67797	5.69306e-05
zgc:55733	1.90152	0.00725253		haus3	-4.28303	5.76989e-05
fhl3b	1.94583	0.00727229		proser3	-3.46693	5.76989e-05
kdrl	1.51801	0.00727512		nrf1	-1.56033	5.78081e-05
slc37a4a	2.29962	0.00727808		tnika	-2.89526	5.80668e-05
mef2cb	2.94388	0.00728788		chaf1b	-3.95114	5.81174e-05
insig2	1.04797	0.00731995		zbtb11	-1.39318	5.81937e-05
tle5	2.06144	0.00732252		spats2	-2.26838	5.82908e-05
hs1bp3	1.78579	0.00732942		cox11	-2.60671	5.86812e-05
cxcl8b.1	2.09364	0.00735788		fbxo46	-1.74101	5.87155e-05
rec8b	2.65868	0.00735788		si:ch211-215a10.4	-2.13676	5.87155e-05
si:ch211-105c13.3	1.61766	0.00735788		btg2	-3.51454	5.88166e-05
pacc1	1.11739	0.00744551		zgc:66474	-1.28984	5.9338e-05
cnpy3	1.23867	0.00748698		lsm12a	-1.83271	5.94739e-05
rab8b	1.06401	0.00756142		galnt6	-4.047	5.96892e-05
pptc7a	2.58422	0.00757122		mbip	-2.78792	5.99932e-05
cped1	3.9623	0.00758867		taf9	-1.37916	5.99932e-05
adra2b	2.00258	0.00764851		org	-5.87069	6.01698e-05
capn2a	1.12702	0.0077075		cbx8b	-1.5173	6.02175e-05
ugt1b4	2.00834	0.0077075		dmap1	-2.08418	6.03628e-05
itgb3a	1.98686	0.00780353		tktb	-1.22748	6.0788e-05
klf2a	1.38209	0.00785527		zgc:55781	-2.45818	6.0788e-05
si:ch1073-443f11.2	1.65114	0.00795825		tab3	-1.4482	6.08797e-05
ppdpfb	1.29369	0.00803192		polr3c	-1.73268	6.11427e-05
soul2	3.90004	0.00803859		prkcha	-2.06278	6.11427e-05
zgc:123258	1.00932	0.00804219		cbx1a	-1.07539	6.13488e-05
furinb	1.3612	0.00806026		ccnjl	-3.93345	6.19294e-05
acsf2	1.32164	0.00808533		elavl2	-5.36752	6.24719e-05
mmrn2a	1.86247	0.00811161		haus1	-3.84415	6.25734e-05
ppm1e	2.41179	0.00815874		aanat1	-5.96427	6.31415e-05
ugt5c1	1.13468	0.00817999		traip	-4.3446	6.31415e-05
cxcr3.1	1.50955	0.00818539		gtpbp3	-2.90773	6.32612e-05
rxrbb	1.23833	0.00828497		nmnat1	-1.56497	6.33124e-05
olfm1b	1.84589	0.00829556		zp3a.1	-5.53973	6.38385e-05
popdc2	1.99338	0.00829556		tyms	-3.75053	6.42556e-05
LOC100148466	2.74047	0.00833992		nfatc2ip	-1.58801	6.45359e-05
tfpi2	1.63446	0.00839018		noc3l	-1.35607	6.45359e-05
mib1	1.05366	0.00847798		snrpc	-2.31036	6.50285e-05
olfml3b	1.68105	0.00854899		msx1b	-7.19686	6.5687e-05
dcbld2	1.30992	0.00863693		g3bp1	-3.24024	6.5855e-05
prf1.2	3.15969	0.00866796		gmnn	-4.08663	6.63447e-05
mgaa	2.47866	0.00867321		snapc1a	-6.40328	6.67732e-05
atg9a	1.36923	0.00867899		fzr1a	-1.00623	6.6822e-05
ctsh	1.68359	0.00873035		kdm5c	-1.68663	6.6953e-05
grsf1	4.54215	0.00876024		pim3	-2.65017	6.70557e-05
slc2a11b	5.7247	0.00884578		ddx52	-2.11437	6.76111e-05
tnfrsf1a	1.68922	0.00904967		chtf18	-4.0152	6.79458e-05
nr1h3	1.37126	0.0091141		rnf180b	-2.27103	6.80745e-05
st3gal7	1.42282	0.0091165		cfap184	-2.60316	6.80828e-05
snx17	1.43523	0.0091528		zswim7	-4.28406	6.80828e-05
edn2	2.60886	0.00916985		zgc:193790	-4.48142	6.85567e-05
nucb2a	1.57159	0.00918167		evx1	-6.72347	6.88605e-05
fgf2	2.22969	0.00918364		rheb	-4.39599	6.88904e-05
lyplal1	1.23587	0.00918364		ildr1a	-3.04342	6.89742e-05
LOC562542	1.43695	0.00932154		aktip	-1.272	6.92143e-05
zgc:113516	1.51973	0.00943206		ska2	-1.4189	6.98214e-05
defbl1	3.41752	0.00951136		tmem60	-2.64093	7.00485e-05
pik3cg	2.2775	0.00970777		adnp2a	-2.00042	7.02378e-05
htt	1.64665	0.00982267		spo11	-7.77909	7.02378e-05
zgc:101664	1.32252	0.00990909		ctdsplb	-3.29078	7.12579e-05
ccdc80	1.16254	0.00996306		mybl2b	-3.41961	7.14186e-05
zgc:109986	1.71572	0.0100152		wu:fy63c09	-1.26572	7.14556e-05
crp2	1.3799	0.0100507		h1m	-5.53704	7.15283e-05
ghitm	1.04646	0.0100507		icmt	-1.45823	7.15297e-05
rpz5	1.51165	0.010169		map1lc3c	-5.71784	7.15297e-05
mfng	1.50259	0.0102869		mad2l1	-4.58967	7.18892e-05
sult5a1	2.79435	0.0103425		cfap97	-2.66994	7.22622e-05
nap1l1	1.52933	0.0103663		mboat2b	-2.95473	7.22622e-05
cd81a	1.44408	0.0104504		fancg	-3.28851	7.27709e-05
cyb561d1	1.22862	0.0104504		rhogc	-1.889	7.33289e-05
ugt5g1	1.29782	0.0104643		exosc6	-2.84773	7.35296e-05
krt91	1.55997	0.0106713		wacb	-1.781	7.37189e-05
il10ra	1.75835	0.0106967		zgc:173556	-5.49234	7.42162e-05
zgc:171506	2.0047	0.0108263		ddx4	-8.93735	7.4807e-05
rasgrp3	2.01762	0.0108487		fam113	-6.36166	7.53143e-05
gsk3ba	1.26549	0.0109329		ap1s3b	-1.87038	7.57939e-05
zc3h12ab	1.19386	0.0109509		fscn1a	-1.71804	7.57939e-05
zgc:158423	3.78854	0.0111031		tada2a	-1.09441	7.65912e-05
ptpn6	1.71534	0.0111201		nup155	-2.40791	7.66981e-05
sdsl	1.52535	0.0111201		epc2	-1.52807	7.69632e-05
capgb	1.11844	0.0111244		wrap73	-2.12863	7.69632e-05
hnf4b	1.82237	0.0111244		cdc34a	-2.06953	7.71407e-05
loxl2a	1.66494	0.0111244		mapk14a	-1.82803	7.75443e-05
ugt2a6	2.47233	0.0111244		e2f3	-2.01308	7.95487e-05
f9b	1.71238	0.0112338		suv39h1b	-3.03394	7.95487e-05
klhl6	1.61313	0.0113126		ppp2r2ab	-2.01609	7.97315e-05
etfa	1.03842	0.0115253		efna2a	-3.12799	7.99004e-05
tfe3a	1.48438	0.0115958		asb8	-1.54682	8.02451e-05
lix1l	1.57272	0.0116216		zgc:101765	-2.6528	8.02451e-05
etfb	1.04438	0.011631		grip2a	-4.96252	8.05571e-05
slc52a3-2b	1.35835	0.0116557		zar1l	-5.58324	8.05631e-05
slc16a12b	2.69885	0.011744		gapvd1	-2.9518	8.13194e-05
arl4ab	1.53164	0.0117637		dnajc18	-1.36374	8.17761e-05
cdca4	1.38369	0.0117637		plp1a	-4.30733	8.17761e-05
cnn2	2.03377	0.0118309		brpf1	-1.52543	8.23568e-05
gpt	1.43831	0.0118814		stard3	-1.98908	8.30484e-05
calcoco2	1.61707	0.0120317		gpn3	-2.15115	8.32553e-05
slc5a2	4.3875	0.0121313		slc7a6os	-1.41049	8.32553e-05
atoh8	2.20163	0.012132		thoc3	-2.30318	8.33602e-05
cyp3c1	1.52498	0.0121431		rpusd4	-2.43889	8.40477e-05
ltb4r	2.04375	0.0122022		hmbsa	-1.80042	8.40695e-05
hnrnpd	1.97929	0.0125047		ercc4	-2.14212	8.41167e-05
g6pc1a.1	2.00301	0.012547		jpt1b	-2.72064	8.41167e-05
LOC100151049	1.7005	0.012547		irf6	-1.60438	8.44334e-05
fam43a	1.34182	0.0126276		arl2bp	-2.17375	8.65318e-05
bace1	1.61297	0.012642		si:ch73-366l1.5	-5.46595	8.70143e-05
faah	1.33068	0.0128945		slc6a11a	-7.48892	8.7111e-05
ggact.1	1.52476	0.0129045		nxph1	-5.83909	8.77546e-05
pigrl3.5	2.52663	0.0129045		trpc4apa	-1.47195	8.77546e-05
zgc:136439	1.24343	0.0129177		mrm3a	-1.68425	8.81582e-05
klhl24b	1.66338	0.0129285		pttg1	-4.71941	8.85048e-05
phkg1b	1.37388	0.0129348		haus5	-4.62962	8.89365e-05
zgc:153317	1.67174	0.0130241		ccnb3	-3.97868	8.98188e-05
LOC572297	1.07176	0.0131049		lrrc47	-2.20691	9.02618e-05
igfbp3	1.27338	0.0131613		orc2	-2.66176	9.06786e-05
gpd1b	1.66989	0.0132566		zgc:113424	-5.48361	9.07e-05
il12ba	2.30123	0.0136862		zgc:114041	-2.08476	9.21627e-05
slc25a34	1.53951	0.0137106		marchf7	-1.4375	9.22601e-05
atg9b	1.01486	0.0141149		gpx8	-3.31234	9.29291e-05
spns3	2.00501	0.0141149		efhd1	-4.97708	9.34364e-05
uqcrc2a	1.02772	0.0141383		ppm1da	-3.12001	9.34837e-05
hephl1a	1.60119	0.0142398		si:ch211-253b8.2	-2.86626	9.41162e-05
rnf144b	1.24749	0.0142828		thoc1	-1.52598	9.55858e-05
si:dkey-6n6.1	2.08924	0.014303		zgc:86598	-1.12926	9.84667e-05
s100v2	1.552	0.0143064		thop1	-2.73669	9.91173e-05
crfb1	1.12605	0.0143397		stap2b	-3.73387	9.91833e-05
gstm.3	1.33663	0.014399		lrmp	-11.3406	9.95808e-05
desi1b	1.10098	0.0145715		uncx4.1	-5.44123	0.000100101
rasl11a	1.77395	0.014604		caly	-1.38899	0.000100253
vwa5a	1.42619	0.0146154		zfand2a	-8.09648	0.000102146
rasgef1bb	1.15367	0.0146343		stk11	-1.59829	0.000102678
zgc:112052	1.10403	0.0146517		kmt5ab	-4.78953	0.000103964
ramp2	1.48569	0.0146684		polm	-3.01348	0.00010411
chia.6	1.53343	0.0147062		dguok	-2.69365	0.000104426
klhl41b	2.81298	0.0149217		smpd4	-1.47899	0.000104557
si:ch211-243a20.3	2.3457	0.0152516		smc4	-4.07656	0.000105911
s100u	1.0476	0.0153052		ints8	-1.43736	0.000107935
gda	1.59663	0.0154559		pias4b	-5.34679	0.000108131
myl13	3.79173	0.0154774		golga2	-3.78104	0.00010919
tnfaip6	1.51604	0.0154934		zgc:114119	-3.48962	0.000109833
gmfg	1.59802	0.0155209		ccnd3	-5.41065	0.000111085
uck1	1.71791	0.0155387		epcam	-3.36104	0.000111382
cebpb	1.32273	0.0157426		castor2	-1.10379	0.000112127
mef2aa	1.70067	0.0158522		zp2.1	-5.50491	0.00011288
zgc:172253	1.97416	0.0159787		pabpn1l	-5.5051	0.000113281
ptgs2a	2.15813	0.0160028		pgap2	-2.85585	0.000114829
si:ch211-262h13.3	1.32345	0.0160586		actr8	-2.06453	0.00011506
trh	5.03586	0.0161114		celf1	-1.18228	0.000116586
si:dkey-21e2.16	2.13569	0.0162242		znrf3	-1.58819	0.000116591
si:ch211-244b2.4	1.22505	0.0163372		pole2	-3.46467	0.00011701
zgc:174315	1.30224	0.0163928		zgc:66479	-5.37226	0.00011701
slc11a2	1.03465	0.0164239		golph3a	-7.55106	0.00011712
mfap4.10	2.20123	0.0164577		nbn	-2.0206	0.00011739
irg1l	2.36278	0.0165064		timeless	-1.47713	0.000117462
ednraa	1.61209	0.0165733		smad5	-1.69629	0.000117544
hsp70l	2.46235	0.0166544		hnrnpabb	-2.55358	0.00011815
lurap1	1.3806	0.0166565		uba3	-2.18471	0.000118847
myoc	1.96549	0.0166937		kbtbd2	-1.5694	0.000119029
s100a10b	1.53874	0.0167068		rfc1	-1.94693	0.000119029
g0s2	1.51534	0.0169137		gbgt1l1	-4.76133	0.000119356
neflb	1.50819	0.0170257		si:dkeyp-98a7.8	-5.55674	0.000119356
plbd2	1.19845	0.0170257		tbl1xr1b	-1.6766	0.000119356
ugt1b7	1.69752	0.017062		alkbh1	-2.85651	0.000119495
mhc1zda	3.17646	0.0171036		afap1l1a	-2.50647	0.000120541
fbxl14b	1.00073	0.01722		si:ch211-157c3.4	-5.04865	0.000121124
fasn2	3.84414	0.0172356		rad9a	-3.42689	0.000121147
terb2	1.68407	0.0173787		her7	-7.42613	0.000121212
foxg1c	2.76149	0.0176765		tmem30b	-4.68322	0.000121212
qsox1	1.3024	0.0178403		tlr18	-9.73665	0.000122226
si:dkey-58f10.6	2.03832	0.0179972		tmem53	-1.9714	0.000122743
hadh	1.14622	0.0182093		cep57l1	-3.37758	0.000123707
gpr183b	2.27387	0.0184765		rtknb	-2.19028	0.000123883
s100w	2.24446	0.0185074		h3f3d	-1.73322	0.000123971
gypc	1.51521	0.0185784		ruvbl1	-2.44343	0.00012478
sla1a	1.79121	0.0187776		si:dkey-10f21.4	-4.95342	0.00012478
si:ch211-114l13.9	2.62841	0.0188193		sh3d19	-2.64494	0.000125109
si:dkey-119m7.4	2.36966	0.0189584		id2a	-1.78554	0.000125191
cyth4b	1.37795	0.0190104		msh2	-2.70516	0.000125265
etfdh	1.28602	0.0190816		wdr21	-1.75068	0.000125358
spag6	1.96108	0.0193087		sema6ca	-1.04807	0.000125791
ical1	2.91991	0.0193847		eif4e1b	-5.37644	0.000126669
si:ch211-165i18.2	1.78278	0.0195398		katnbl1	-2.67375	0.000127186
g6pc3	1.35099	0.0197598		yju2	-1.28699	0.000127585
plekho1b	1.69928	0.0198752		rcor1	-1.91676	0.000127943
tcn2	1.4459	0.0199901		styx	-1.16032	0.000128726
cyp2k22	2.60349	0.0200978		pdcd7	-2.20667	0.000130242
mfsd13a	1.29512	0.0203436		med1l	-5.46639	0.000130842
c3a.3	1.90475	0.0203649		unc119a2	-3.90704	0.000131578
si:dkey-9i23.5	2.97333	0.0204721		pcna	-2.94404	0.00013233
si:dkeyp-106c3.2	3.53411	0.0205589		lto1	-2.23262	0.000132894
rorcb	1.99384	0.0206434		zgc:113984	-6.35178	0.000133066
lyrm5a	1.04528	0.0207815		si:dkeyp-118h3.6	-2.04759	0.000136502
acads	1.02676	0.0209665		hpf1	-2.02124	0.000137923
manf	2.05088	0.0209665		zgc:171844	-7.04014	0.000138011
nfia	1.84802	0.0209665		alyref	-1.76052	0.000138223
spartb	1.37204	0.0210212		oip5	-4.37721	0.000138359
si:ch211-156j16.1	1.55492	0.021094		jmjd6	-2.13036	0.000138969
apnl	3.98808	0.021349		ica1	-5.16753	0.000139211
sema3bl	1.4551	0.0215916		rpain	-4.24494	0.000139211
zgc:112962	3.21131	0.0216118		fbxw2	-1.13293	0.000139628
prss35	1.88608	0.021623		uba1	-1.23248	0.000139628
plekhs1.3	2.43812	0.0217043		ift46	-1.46003	0.000139813
mpeg1.1	1.67432	0.0217086		ube2g1b	-1.45457	0.000139813
zgc:172145	1.46891	0.022282		zic5	-6.39664	0.000139813
ak1	1.4966	0.0223129		sfr1	-4.35531	0.000141012
hdac4	1.99561	0.0225665		mgat5	-1.64545	0.000141148
lin7a	1.83582	0.0228041		tjp2a	-1.23455	0.000142428
rpl29	1.19511	0.0230085		thap12a	-2.27196	0.000142903
il2rga	1.53027	0.0230825		niban2a	-2.56765	0.000143684
zgc:165582	1.69759	0.0231059		garem	-1.24606	0.000144985
tmem30aa	1.12609	0.0231852		elac2	-2.12133	0.000146052
spi1b	1.59884	0.0234392		b3gnt5b	-3.64876	0.000146433
lrrc15	1.61583	0.0235571		dscc1	-3.88006	0.000147509
cldn8.1	2.67098	0.0237055		hmga1a	-1.95845	0.000151024
epha4b	1.13747	0.0237501		neu3.2	-2.64047	0.000151024
dcakd	1.65269	0.0237535		smu1a	-1.4057	0.000151915
pdzk1ip1	1.78929	0.0239102		paip1	-1.25236	0.000153161
rps7	1.23189	0.0239416		atp2b4	-1.25318	0.000154046
lpar5a	1.55066	0.024143		spice1	-3.55096	0.000154046
rgs7bpb	1.13584	0.0241792		cog8	-1.33179	0.000158029
hapln3	1.64486	0.0242292		zp3	-5.33473	0.000158316
fbxl7	1.06334	0.0244843		chaf1a	-3.57364	0.00015954
loxl1	1.74559	0.0252151		tmem192	-1.43077	0.00015986
ifi27.1	1.8903	0.0253826		esyt3	-3.51578	0.000160746
tmem120aa	1.23227	0.0255204		LOC795984	-6.53112	0.000160746
serpinh1a	1.35114	0.0256368		tle3b	-1.7597	0.000160746
c9	1.51901	0.0257564		jag2b	-1.89043	0.000160937
cavin1b	1.37766	0.0258349		ube2c	-4.9327	0.000160937
zgc:112998	1.07763	0.0258792		prmt6	-3.58267	0.000161653
gzm3	2.3538	0.0258849		pik3r3b	-2.50835	0.000161911
ncf4	1.57966	0.0259481		zgc:173544	-5.40333	0.000161911
hyou1	1.79765	0.0260664		fzd8b	-2.72275	0.000162205
atf3	1.68205	0.0261488		polr3f	-2.21007	0.00016225
zgc:64022	2.38119	0.0261906		prkacbb	-1.55676	0.000163983
map2k2b	1.12438	0.0264087		bicdl2	-2.96885	0.000164866
cyp2k16	1.54643	0.0264211		fance	-1.80278	0.000166597
upp2	1.7702	0.0264211		snx24	-2.70526	0.000167605
prkcba	1.37865	0.0264647		alkbh5	-1.85201	0.000167911
cyp2p6	1.83865	0.0266241		si:dkey-179j5.5	-7.70838	0.000167911
ssuh2rs1	1.51147	0.0266844		sgo1	-4.47561	0.000170062
bmp16	1.29251	0.0268166		fbxo30b	-2.38806	0.000170931
oxct1b	1.60169	0.0268828		snip1	-1.45781	0.000171523
pla2g12a	1.00221	0.0268898		arl8	-1.62703	0.000172095
si:ch211-222k6.3	1.672	0.026913		blvra	-1.86689	0.000173667
znf1015	1.36659	0.0269417		dnajc9	-1.98191	0.000173667
rbms2b	1.02122	0.0269657		ppp2r5d	-1.09513	0.000173667
septin9b	1.50513	0.0274184		tspan7	-3.0059	0.000173667
zgc:110006	1.06318	0.0275666		arid2	-1.67472	0.000175797
rab30	1.25202	0.0276083		zgc:162962	-3.03401	0.000175797
padi2	2.79548	0.027881		cyp17a1	-5.68249	0.00017891
ddit3	1.8	0.028009		gins3	-3.90787	0.000179259
sat1a.2	1.02253	0.028009		nup42	-2.17641	0.000179894
lysmd4	1.05093	0.0284705		thap11	-2.24658	0.000179925
dapk2a	1.36317	0.0286332		fdx2	-1.76723	0.000180451
ap1m3	1.06252	0.0286755		melk	-4.4089	0.000180451
klhl4	1.51679	0.0286807		pane1	-3.68618	0.000180747
rassf8b	1.70349	0.029159		ssx2ipa	-3.094	0.000180747
LOC101884366	1.40901	0.0293472		tcf7l1b	-1.741	0.000184022
gzm3.3	1.61725	0.0295177		tecrl2b	-5.68276	0.000184022
tnfaip8l2b	1.43591	0.0295413		dnd1	-5.45948	0.000184501
apmap	1.21927	0.0296496		si:ch73-109d9.2	-2.55733	0.000185068
LOC100004321	2.34677	0.029713		ccdc22	-1.64755	0.000186205
msrb3	1.27107	0.0297195		gfer	-2.2514	0.000186711
coro1a	1.02378	0.0298982		chtf8	-2.81217	0.000187606
rps3a	1.1226	0.0299195		znf408	-1.54309	0.00018774
cd7al	1.62709	0.0299213		ppp3r1a	-1.50979	0.000190142
cldn1	1.71965	0.0303264		zgc:85936	-2.93051	0.0001909
zgc:172014	1.37751	0.0303264		zbtb14	-1.73356	0.00019216
pip5k1aa	1.14632	0.0304461		cdk8	-2.39412	0.000193071
zgc:113142	1.68076	0.0304864		agfg1b	-1.56427	0.000194841
slc43a2a	1.37308	0.0306103		mettl23	-1.8562	0.000194902
sncga	1.97531	0.030788		atp6v0a2b	-1.76764	0.000196992
lmbrd2b	1.12593	0.0309311		ccnd2a	-2.08195	0.000197467
ifit12	1.86505	0.0313454		otulina	-2.0804	0.000197467
ehd3	1.3425	0.0314579		ids	-1.78766	0.000198736
cnr2	3.34392	0.0316015		abraxas1	-3.13622	0.000199392
mhc1zka	1.70762	0.0317075		zgc:172323	-3.6911	0.000199392
dnajc12	1.1655	0.0317357		pitpnaa	-2.93657	0.000199972
manea	1.42353	0.0317571		unc5cb	-2.03959	0.000200509
adamts15a	1.79422	0.0317854		rnaseh2a	-2.1149	0.000201124
tmem116	1.2983	0.0318546		pole3	-1.57318	0.000201943
dpy19l1l	1.0869	0.0319078		cenpl	-4.19651	0.000202778
ch25h	2.05055	0.0321456		mks1	-2.81986	0.000202778
smo	1.2291	0.0321463		wdr76	-4.04742	0.000202778
ms4a17a.8	1.78049	0.032424		med21	-2.102	0.000203349
optn	1.29169	0.0324501		orc3	-3.28618	0.000205614
ackr3b	1.14989	0.0324974		kcnk5b	-2.94647	0.000206957
prdm4	1.50882	0.0325286		ehmt2	-1.83812	0.000207548
kirrel3l	1.48315	0.0328519		ywhah	-1.00136	0.000207931
dedd1	6.3761	0.033176		srpk1a	-2.05358	0.000208402
zbtb8os	1.07726	0.033355		rpp14	-1.07084	0.000209373
im:7152348	1.8942	0.033394		zgc:165481	-6.70663	0.000210364
impdh2	2.33284	0.0334641		eed	-1.70085	0.000212406
rfesd	1.32964	0.0334641		snx30	-1.25257	0.000212758
rarres3	1.41257	0.0335234		zgc:175135	-4.77673	0.000214194
viml	1.74551	0.0336185		taf6l	-1.51315	0.000214464
mogs	1.93521	0.0339571		ddx19b	-2.78114	0.000215299
endouc	1.28916	0.0342499		strap	-1.37816	0.000215299
rps29	1.18698	0.0345343		tmpoa	-2.94683	0.000215299
kiaa0040	1.56946	0.034746		neil3	-5.83219	0.000216055
ugt5d1	1.6293	0.0347689		armc1l	-3.76726	0.000216751
c8b	1.43619	0.0350495		pcgf1	-2.82216	0.00021714
cyp27a3	1.45291	0.0354907		zgc:171776	-5.26946	0.000218781
itga9	1.65752	0.0356755		csk	-1.00119	0.000221124
ptgis	1.99272	0.0356791		fam76b	-2.07036	0.000223256
nppb	3.40477	0.0357664		pomgnt2	-3.49342	0.000224297
sdf2l1	1.85841	0.0358077		rbm17	-1.37426	0.000225163
mhc1zfa	1.85756	0.0358623		cnot10	-3.13987	0.000229697
apoda.1	1.70841	0.0359483		pigw	-2.25414	0.000229697
spred2b	1.11289	0.0359945		cuedc2	-3.40537	0.000229783
ssuh2.2	1.3985	0.0359964		eri2	-4.26151	0.000231193
pxylp1	1.57391	0.0360051		pld6	-5.60971	0.000231193
sdr16c5b	1.54472	0.0361709		stx3b	-2.8888	0.000231667
map1lc3b	1.00443	0.0367682		dgcr8	-1.27379	0.000232486
rpl22l1	1.36528	0.036853		ints2	-1.37509	0.000232486
tnfsf13b	2.0559	0.0369568		ints12	-2.17008	0.000233076
wdr48b	1.46037	0.036999		cnot6a	-2.47577	0.000235499
fxyd3	1.40947	0.0372604		rab35b	-2.20222	0.000237503
ogfrl1	1.67309	0.0375666		rab3aa	-2.70879	0.00023813
mov10b.1	1.52434	0.0378083		ppp1r35	-2.68868	0.000240558
slc3a2b	1.93522	0.0379926		prmt7	-2.41083	0.00024118
lcn15	1.50034	0.0384049		spc24	-3.77704	0.00024118
apoc2	1.40193	0.0386189		ube2s	-2.3025	0.00024118
p2rx1	1.33059	0.0386224		vdac1	-2.29506	0.00024118
cfd	1.50655	0.0390527		snrpb2	-2.74542	0.00024282
anks3	1.27224	0.0392996		chtopa	-1.84986	0.000243985
c1qa	1.45443	0.0393603		fbxo30a	-2.71695	0.000243985
slc40a1	1.86133	0.0395962		hapstr1a	-1.57384	0.000243985
cebpd	1.48807	0.0395968		exosc10	-1.48724	0.000244585
slco2a1	1.60579	0.0396909		cdr2l	-2.91042	0.000245928
hdac10	3.22185	0.039924		nepro	-2.77638	0.000246145
haao	1.36238	0.0399811		ube2q1	-1.5978	0.000252181
zgc:194392	1.41104	0.0401296		hmgb3b	-1.41185	0.000252197
abcb9	1.46706	0.0401908		pde12	-2.74685	0.000255557
slc16a2	1.47048	0.0402355		gtse1	-4.59651	0.00025724
spock3	1.98902	0.0403156		si:dkey-241l7.2	-5.25483	0.00025724
nr0b1	1.42948	0.040317		spryd4	-2.1532	0.00025724
gpat3	1.33296	0.0403753		ppp1r3c2b	-4.19371	0.000257259
phf20b	1.17258	0.0404523		ssna1	-3.08337	0.000259004
si:dkey-9i23.4	1.32432	0.0408869		gtdc1	-2.87974	0.000259654
zgc:153031	1.38666	0.0410464		rpp25l	-2.80795	0.000260531
efnb2a	1.48552	0.0412444		tmem106c	-1.43026	0.00026078
glod5	1.28762	0.0414069		ccne1	-3.89805	0.000261205
gpx4a	1.4302	0.041419		ognb	-6.06408	0.00026203
hbp1	1.28422	0.0415419		alg1	-2.76695	0.000263127
parp8	1.30078	0.0416187		si:ch211-277c7.7	-3.3122	0.000263259
her13	1.79561	0.0417068		ctsla	-9.58223	0.00026339
h1-10	1.35534	0.0417344		slbp	-3.75432	0.000265017
dnajb4	1.39807	0.0418586		pomgnt1	-1.12407	0.000265263
enosf1	1.44856	0.0420814		pop5	-1.50136	0.000265263
arpc1b	1.25921	0.0421034		tbcc	-2.20377	0.000267283
agt	1.43655	0.0423854		zgc:173443	-4.65266	0.00026745
rbp2b	1.54207	0.0427303		frs2b	-1.03668	0.000269974
si:ch211-102c2.4	1.57062	0.0428689		rpa1	-2.23797	0.000271703
nrros	1.25506	0.043064		sde2	-4.01131	0.000272805
slc25a17	1.48808	0.0432623		mcmbp	-2.80536	0.000274173
c1qb	1.4517	0.0436121		gemin8	-2.60216	0.000274838
mmp23bb	2.11435	0.0436718		adam9b	-5.29332	0.000276295
pex11g	1.44152	0.0439092		dohh	-1.04106	0.000276931
rnasel4	4.38362	0.0442896		faap24	-4.60095	0.000277535
ponzr6	1.71152	0.0442947		heatr5a	-2.14472	0.000278154
ndufaf1	1.15576	0.0446078		med20	-1.51258	0.00027863
plaub	2.16727	0.0448202		zgc:113149	-2.11944	0.000282217
ier5	1.04678	0.0448331		ctdnep1b	-1.32445	0.000283584
ccn2a	1.4329	0.045089		fam83d	-2.99545	0.000283584
chsy3	1.16499	0.0452043		zcchc8	-1.91294	0.000284587
axdnd1	1.53157	0.0452556		naa15b	-1.6239	0.000285004
zbtb43	1.42789	0.0452556		fanci	-3.97213	0.000285541
lipca	1.40617	0.0453116		spinb	-3.72954	0.000285609
si:ch211-202h22.8	2.16394	0.0455417		ctnnal1	-2.56161	0.000285783
luzp2	1.49769	0.0456569		rfc4	-2.26576	0.000289246
si:dkey-211g8.8	2.02299	0.0456573		las1l	-1.42148	0.000290665
chad	1.75136	0.0461597		rcor2	-6.50172	0.000292372
antxr2a	1.34211	0.0462025		sass6	-4.88538	0.000292911
myl6	1.63073	0.0463983		l3mbtl2	-5.18138	0.000296835
epdl1	1.46228	0.0465663		bmi1a	-1.81279	0.000298243
dscama	1.25646	0.0467517		eif2b3	-2.0841	0.000298243
mpx	2.27588	0.0467517		kif20a	-4.07119	0.000298243
slc43a3b	1.53777	0.0472508		mettl3	-1.64201	0.000298243
prkacba	1.31158	0.0474468		gart	-1.65409	0.000299115
cmklr1	2.60426	0.0477042		cenpn	-3.7547	0.000300281
porb	1.07054	0.0482738		zgc:86839	-3.54596	0.000300429
stoml3a	2.2894	0.0484515		alg3	-1.91946	0.000300523
trim108	1.27715	0.048866		trim33	-1.63122	0.000300952
si:ch211-264f5.2	1.55265	0.0490009		exosc7	-2.19415	0.000301249
serping1	1.32516	0.0490248		tdrd1	-6.6167	0.000301249
si:ch211-250m6.7	3.44353	0.0490314		nkain1	-2.53107	0.000301369
me1	1.64154	0.0491423		nol11	-2.20117	0.000301369
lgals2a	1.28657	0.0495084		stil	-7.28282	0.000301567
fbln1	1.88784	0.04951		zgc:162200	-2.05712	0.00030206
fli1	1.23315	0.0495698		pdcd4b	-1.77324	0.000302723
pyroxd2	2.34092	0.049817		dpf2l	-2.18587	0.00030398
lama4	1.15792	0.0499321		hdr	-1.70544	0.00030398
lgals3bp.1	1.79376	0.0501947		rimkla	-3.37272	0.000305033
cyp2y3	1.12839	0.0506382		mettl16	-2.04452	0.000305124
znf1041	1.20936	0.0506577		tnk1	-8.9544	0.000306246
dgat1b	1.38164	0.0508402		sft2d2a	-5.43598	0.000307221
rpl7	1.0539	0.0509949		rpp21	-2.65603	0.000307502
si:ch211-216l23.2	2.05212	0.0510039		dnajc2	-2.15638	0.00030812
kctd7	1.31535	0.0511252		sufu	-1.12802	0.00030812
marchf6	1.3713	0.0514021		nup43	-2.10146	0.000309499
ntn1a	1.32809	0.0516062		mcu	-1.7514	0.000309633
plxna4	1.27974	0.0521071		acot9.1	-1.22987	0.000311656
agxt2	1.40412	0.0524873		zc3h14	-1.08977	0.000312442
myl9b	1.16112	0.0528961		xrcc1	-2.1131	0.000313589
irf9	1.2152	0.0530773		lysmd2	-2.69512	0.000313749
tor1l1	1.46528	0.0531225		mettl6	-1.98215	0.000313749
foxa3	1.33949	0.0535477		pus1	-2.16702	0.000314373
ehd2b	1.22576	0.0538239		lmcd1	-3.0474	0.000315276
cav1	1.22247	0.0538581		ska3	-5.84202	0.000315276
mmp14b	1.3789	0.05407		hps4	-2.50114	0.000317228
jdp2b	2.32452	0.0541876		spopla	-1.10444	0.000317374
mhc1lja	1.97342	0.054514		pak1	-1.45839	0.000318529
si:ch1073-126c3.2	1.36045	0.054572		smpd5	-3.01418	0.000318529
tinagl1	1.29659	0.0548525		pias4a	-1.18267	0.000318958
cxcl8b.3	1.48118	0.0548831		si:ch211-284e13.5	-1.71756	0.000320648
ezra	1.32864	0.0548831		pdxka	-1.3738	0.000320713
cyp46a1.3	1.48609	0.0549251		slc25a12	-1.98096	0.000320961
nkl.1	3.11547	0.0552364		st6gal1	-7.745	0.000323484
impdh1b	1.25917	0.0555688		gemin4	-2.36397	0.000324553
nfyal	3.42967	0.0555688		prpf38b	-1.63891	0.000324772
capslb	1.89794	0.0555748		eif2b1	-2.11505	0.000325182
faah2a	1.08106	0.0556649		uhrf1	-2.50849	0.000327098
slc9a3.2	2.18251	0.0560231		bmpr1ba	-4.55427	0.000330426
mmp14a	1.36763	0.0562395		dhodh	-2.17979	0.000332203
zgc:162780	2.59067	0.0562771		ftsj1	-1.69403	0.000333512
suclg1	1.06439	0.056289		hid1b	-2.63829	0.000334128
keap1a	1.11144	0.0563437		iqgap3	-3.95943	0.000334909
znf414	1.13061	0.0563437		bmp1b	-4.96282	0.000336075
zgc:101806	2.227	0.0573282		si:ch211-251f6.7	-5.08195	0.000336075
eya2	1.28204	0.057695		smarcb1a	-1.25012	0.00033678
adrb2a	1.4017	0.0577866		kmt5aa	-1.61604	0.000337179
cmtm4	1.21485	0.0585278		sh3bp5b	-3.12208	0.000337179
znf1124	1.04964	0.0588399		cfap161	-5.16926	0.000338652
bend3	1.21746	0.0588803		LOC566907	-2.33906	0.00033943
hs3st3b1b	1.17201	0.0589748		ficd	-3.16286	0.000340088
rpl36	1.19367	0.058981		cbll1	-1.28976	0.000340933
sgk2b	1.53386	0.0590002		adnpa	-1.84331	0.000341075
hoxb6a	1.73895	0.0598332		tdp2b	-2.47274	0.000341075
selplg	1.56967	0.0598491		si:dkeyp-2e4.2	-3.86232	0.000342752
rpl38	1.10343	0.059922		ncapd3	-2.97603	0.000343314
uroc1	1.209	0.059922		cmtr2	-1.58189	0.000346233
abhd11	1.45609	0.0599846		ift172	-1.06869	0.000346233
col27a1b	1.22443	0.0603647		usp39	-2.06771	0.000347286
galnt10	1.86111	0.060704		pcgf6	-2.3458	0.000353361
ndel1a	1.30198	0.0611577		xab2	-1.56671	0.000354741
hbl4	1.70732	0.0612104		diaph3	-4.74339	0.000355411
mef2b	1.30626	0.0615622		ggps1	-1.93091	0.000355803
aldh1a2	1.34733	0.0618908		smarcad1a	-3.28434	0.000355803
hsc70	1.3311	0.0621353		arl4cb	-2.73337	0.000356993
s1pr2	1.08924	0.0625289		cbx5	-1.53158	0.000358787
golim4b	2.09863	0.0625746		ift88	-1.96236	0.000362266
ccl38a.5	1.35582	0.0626079		zdhhc24	-2.22588	0.000363675
allc	1.28305	0.0629042		zgc:195245	-4.80844	0.000364233
dnajb2	1.15643	0.0629042		fktn	-1.02445	0.000365486
il13	1.83	0.0632087		znf143a	-1.42915	0.000366624
calm1b	1.42311	0.0634553		ndel1b	-1.4582	0.000369608
nr1d2a	1.83118	0.0635626		tgfbrap1	-2.56057	0.000369608
slc16a9a	1.96919	0.06371		dnajc10	-1.82387	0.000372407
eef1a1a	1.86285	0.0637412		zwilch	-3.34497	0.000373652
eif2ak2	1.05381	0.0637667		ppp1r2	-1.38176	0.000375483
bach1b	1.26601	0.063827		slc30a1b	-4.75361	0.000375911
col2a1b	1.68079	0.063827		l3mbtl3	-1.97875	0.000378878
parvab	1.13551	0.0639025		tbrg1	-2.49667	0.000385522
sirt2	1.15429	0.0639321		maea	-1.14909	0.000386998
akr1b1.1	1.31471	0.0641209		ythdf1	-1.74378	0.000389406
LOC101883187	1.31665	0.0641209		grnb	-1.59423	0.000389472
snx18b	1.64701	0.0642293		g2e3	-4.24706	0.000390771
wbp1lb	1.18641	0.0645465		fzd5	-1.01816	0.000396179
cldn3d	1.38124	0.0646822		nsmce1	-3.26358	0.000396798
rps24	1.02796	0.0653715		prmt9	-2.30148	0.000400235
gadd45aa	1.07055	0.0657773		ext1a	-2.02784	0.000400449
cfh	1.37707	0.0658227		nkrf	-2.37017	0.000405319
cldn15lb	1.16668	0.0659309		cep128	-3.74923	0.000405915
ces2a	1.4585	0.0663651		ndc80	-3.59331	0.000405915
cygb1	1.37231	0.0669305		tnpo3	-1.10113	0.000408735
sc:d189	1.60733	0.0671847		atad1a	-2.1483	0.000410203
slc22a6l	3.06734	0.0671891		myo1eb	-2.14065	0.000410394
mdka	1.4604	0.0673966		zgc:174890	-1.94329	0.000410968
b2m	1.18543	0.0675903		spint1b	-2.50315	0.000418371
capn2b	1.17828	0.0677003		cluap1	-1.79123	0.000420028
robo2	1.33249	0.0677003		ino80db	-1.747	0.000420634
schip1	1.12011	0.0678435		uck2a	-2.06884	0.000424116
pdk4	1.28931	0.0683825		zgc:113019	-2.0061	0.000425234
tgm2b	1.04426	0.0689507		slc25a51a	-5.80283	0.000427079
cfhl3	1.76465	0.069283		cfl1l	-2.58047	0.000428729
tmem204	1.36388	0.0694709		zgc:162948	-2.83055	0.000430305
lrrc8db	1.12415	0.0699381		golt1bb	-2.26527	0.000433799
mob3c	1.49566	0.0702354		zgc:113691	-4.63781	0.000436993
tmem86a	1.31331	0.0702477		fkbp10b	-2.6771	0.000437472
cxcl18a.1	1.70935	0.0703161		ctps1b	-1.47732	0.000441352
vsir	1.29235	0.0704198		twsg1a	-1.614	0.000441352
heg1	1.29802	0.0704729		ambra1b	-1.37862	0.000442314
arnt	1.61887	0.0715043		zgc:113426	-1.36785	0.000442856
si:ch211-271e10.3	1.78031	0.0715043		tmem102	-1.61424	0.000444807
rap1gapa	2.48626	0.0715956		ubxn7	-1.27081	0.000444807
etv7	1.57796	0.0717992		slc7a14a	-1.09775	0.000447322
fzd4	1.35675	0.0724361		ppil2	-1.56325	0.000447379
cd82a	1.10466	0.0726363		slc38a9	-1.80259	0.000447619
leap2	1.62407	0.0730095		txlna	-1.06822	0.000449562
crim1	1.04173	0.0730681		odr4	-1.1809	0.000450676
zmp:0000001138	1.62975	0.0730681		carnmt1	-3.81492	0.00045215
syngr3a	1.60808	0.0735345		nemp1	-2.643	0.00045215
tlx1	2.39953	0.0737175		zgc:86738	-3.22923	0.000453301
dusp2	1.60421	0.0738651		nol10	-1.55288	0.000454839
fosl1a	1.91233	0.0743597		pdzrn4	-6.83624	0.00045548
cldne	2.40359	0.0744778		si:ch211-137a8.2	-5.04452	0.000457366
ifih1	1.20007	0.0749582		si:dkey-77f5.3	-2.05382	0.000463183
si:dkey-56i24.1	1.2187	0.0750924		rad51ap1	-3.75265	0.000471444
LOC794656	1.58688	0.0758299		timm50	-1.49364	0.000473874
b2ml	1.22836	0.0761489		mrm1	-1.78096	0.000475688
ankrd46b	1.30308	0.0761603		dynll2b	-2.18776	0.000477127
ugt2a4	1.50148	0.0761603		urb1	-2.13017	0.000478648
zcchc24	1.3158	0.0768051		hdhd3	-1.612	0.000479532
btbd3a	1.89652	0.0782379		necap1	-3.49381	0.000481305
sgcg	1.55767	0.0783762		ddx59	-1.28457	0.000481813
ip6k2b	1.24464	0.078434		dao.1	-6.25201	0.000482296
mfge8b	1.10673	0.078434		si:dkey-103i16.6	-3.17411	0.000482366
ikbkb	1.89932	0.0785357		nup107	-1.21052	0.000486393
tubb6	1.2772	0.0787153		gch2	-5.11935	0.000486813
tp53inp1	1.16131	0.0791514		arrb2a	-1.40691	0.000487585
si:dkey-148a17.6	1.46666	0.0797223		jkamp	-1.34224	0.000491308
morn5	1.96573	0.0797722		tubgcp2	-1.46008	0.000493366
tmsb4x	1.19685	0.0797988		hnmt	-2.46628	0.000503544
trim63b	1.28281	0.0799103		slc39a13	-2.16059	0.000508722
prnprs3	1.07185	0.0802602		rdm1	-3.16198	0.000511857
rgs18	1.5305	0.0803441		psmc3ip	-3.1321	0.000513554
rbp7b	2.10545	0.0809406		aldh9a1b	-1.5814	0.000514162
mthfr	1.21801	0.0813345		cetn3	-3.02012	0.000514162
hand2	1.35544	0.0814636		eif1axa	-1.70904	0.000519836
tspan9b	1.20161	0.0816351		ndc1	-1.96591	0.000519836
cbln9	1.52734	0.0823403		ncapg	-3.90498	0.000520477
tent5ab	1.37985	0.0824759		rhno1	-2.93981	0.000522582
lhfpl6	1.16106	0.0825073		lcmt2	-2.48808	0.000525279
ppap2d	1.06977	0.0826586		tlcd2	-2.54149	0.000527358
rpl10	1.27559	0.082927		actr5	-2.01104	0.000530575
tdo2a	1.29627	0.0829583		coil	-2.43619	0.000531342
smarcd3b	2.96423	0.0830431		zgc:158376	-1.57623	0.000539347
id4	2.0205	0.0834154		cdca9	-4.90913	0.000540386
slc38a2	1.49996	0.0836481		anapc5	-2.23861	0.000542118
irgf1	1.30919	0.0837453		mis12	-3.49866	0.000542321
klf9	1.6271	0.0838808		rbbp4	-2.6109	0.000542321
cd74b	1.23818	0.0857782		htr5aa	-6.13305	0.000543701
dnase1l4.1	1.1916	0.0862053		prkrip1	-1.93181	0.000544846
gig2j	1.73336	0.0868539		si:ch211-163l21.7	-3.15414	0.000544846
kng1	1.4332	0.0869699		rps2	-5.54353	0.000545241
adra2c	3.66434	0.0874351		cnppd1	-1.11686	0.00054687
rhbdl2	2.76626	0.0878901		htr5ab	-4.12013	0.000550479
ablim1a	1.40555	0.0881251		acap3b	-3.73422	0.000553902
creld2	1.59524	0.0882518		cnot7	-2.00153	0.000554778
mov10b.2	1.22489	0.0887961		smc2	-3.14508	0.000555666
cfp	1.63074	0.0889538		ldlrap1a	-4.24093	0.00055886
nupr1b	1.48504	0.0894595		aatf	-1.80578	0.000558969
LOC110437945	2.2155	0.090082		swsap1	-3.58331	0.000558969
zgc:174260	1.45852	0.0902655		tsr2	-1.14726	0.000559251
bmp2a	1.10757	0.0907218		rasef2	-3.88335	0.000560022
tagln2	1.21669	0.0908944		pdcd2l	-1.441	0.000561569
metrn	1.08774	0.0915402		rab3da	-3.50197	0.000563013
arhgef2a	1.4788	0.0917601		atp6v1b2	-2.44628	0.00056804
zgc:113363	1.3374	0.0921498		dedd	-1.54649	0.000568118
si:ch73-15n24.1	1.2708	0.0923109		ptdss1a	-1.12406	0.000570086
ache	1.28081	0.0927775		tmem223	-1.68883	0.000570086
foxo1b	1.16785	0.0928083		hoxd9a	-4.52999	0.000570344
tpm4b	1.06113	0.0932038		hnrnpa0l	-1.24472	0.000571065
gja13.1	1.11851	0.0935274		usp44	-1.4535	0.000571065
usp6nl	1.03425	0.0937458		egr4	-4.90121	0.000573111
rpz4	1.33358	0.0938362		rem1	-1.93741	0.000573111
ttl	1.71474	0.0942826		lectin	-5.16657	0.000575559
rhoaa	1.00408	0.0946568		prpf18	-1.51906	0.000575559
magi1b	1.08001	0.0952229		med6	-1.54563	0.000577423
adam28	1.28477	0.0955341		wdr4	-2.04967	0.00058714
cxcl14	1.03512	0.0958525		atp5if1a	-1.28487	0.000587355
crata	1.00555	0.0962068		ezrb	-2.69126	0.000590988
bcat1	1.362	0.0962706		pola2	-2.68151	0.000590988
aplnra	1.41041	0.0964262		crppa	-2.37338	0.000594573
usp49	1.85133	0.0964262		rapgef1b	-2.42339	0.000598857
mpc1	1.17506	0.0967818		rbp1.1	-3.965	0.000600946
gstt1b	1.01629	0.0970432		si:ch73-314g15.3	-1.34376	0.000604135
gcshb	1.24034	0.0974371		pus10	-2.09897	0.000607354
hao1	1.2037	0.0974371		xrcc3	-1.83674	0.000610162
si:dkey-63j12.4	1.79696	0.0975213		kbtbd4	-1.89724	0.00061382
b4gat1	1.03477	0.0977854		dpf2	-1.92048	0.000617626
mapre1b	1.1686	0.0982687		si:ch211-185a18.2	-2.27416	0.000632553
max	1.35872	0.0985693		rhoq	-1.35616	0.000635594
si:dkey-57k17.1	1.01083	0.0987414		dlx6a	-5.18469	0.00063877
chrne	1.31433	0.0987931		med17	-1.04542	0.000647247
pip4p2	1.36194	0.0992284		cdc37l1	-2.05624	0.000648112
chpt1	1.20317	0.0994791		rtca	-2.02051	0.000654489
nrp1b	1.09533	0.100423		cdca5	-3.91871	0.000656111
tpst2	1.02927	0.100498		smarca5	-2.49454	0.00065752
f11r.2	1.16025	0.100558		tm2d2	-1.88791	0.000657983
fgf1b	1.2034	0.100803		axin2	-1.08682	0.000663448
ripk1l	1.12444	0.101056		prkg1a	-4.30853	0.000664087
gnai1	1.17668	0.101558		gdpgp1	-3.34336	0.000664979
tlr20.2	1.62428	0.101577		tmem33	-1.82551	0.000666032
zgc:174704	1.02619	0.101841		clns1a	-1.41353	0.000666219
krt18a.1	1.04508	0.10193		wdr12	-1.73726	0.000666797
jun	1.0691	0.101996		nelfb	-1.53116	0.000670055
ptmaa	1.19563	0.102444		arl5a	-1.28192	0.000675487
sgk1	1.26072	0.102593		mtrex	-1.61189	0.000675685
foxq1a	1.80476	0.102641		syngr2b	-1.41203	0.000677845
gfra3	1.34216	0.103347		furina	-1.8813	0.000685076
slc16a9b	1.11774	0.103477		cdc23	-1.76643	0.000686015
cdkn2c	1.12063	0.103691		nelfcd	-1.05256	0.000687378
anxa14	1.28674	0.104151		nufip1	-1.9123	0.000689944
cplx2b	1.5851	0.1044		fam49a	-1.04349	0.000693439
ubl3a	1.04578	0.104822		fbxo34	-1.28557	0.000699314
bnip2	1.17904	0.104871		smarcal1	-2.0983	0.000699314
znf1113	1.26905	0.104913		pithd1	-1.66449	0.000703859
znf341	1.37908	0.10499		zgc:110222	-1.67792	0.000704258
nkl.3	2.55137	0.105002		kat7b	-2.01787	0.000709467
f3a	1.37894	0.10515		tubb4b	-2.05645	0.000709467
cyp2k18	1.19176	0.10519		h2az2a	-2.59164	0.000710531
irge4	1.32964	0.105305		taf1a	-1.5372	0.000711323
lepr	1.65821	0.10553		tarbp2	-1.07864	0.000712064
				ywhaqa	-1.09143	0.00071981
				med7	-2.19242	0.000719989
				olfm2a	-5.45356	0.000719989
				slc29a2	-2.68951	0.000719989
				arhgap11a	-4.27127	0.000722207
				mfsd6l	-2.60105	0.000729054
				pth1a	-4.81868	0.000735343
				ube2nb	-1.29049	0.000736789
				ppp4r2a	-1.17712	0.000740774
				trmt44	-1.56591	0.000740774
				dync2li1	-2.53029	0.000743387
				znf598	-1.515	0.000743387
				naalad2	-2.84983	0.000747658
				brf2	-3.05369	0.000759111
				nsun4	-2.39491	0.000759998
				kcnj21	-4.52495	0.000761533
				cdk2	-2.81678	0.000763445
				med19a	-1.13303	0.000763772
				zgc:56556	-1.75494	0.000763772
				uvrag	-1.67227	0.000764477
				senp5	-1.53983	0.000764936
				ccdc77	-3.54645	0.000772132
				thoc6	-2.50771	0.000772132
				wdr32	-1.17615	0.000778022
				rhot1a	-1.01233	0.00077981
				mmgt1	-1.59338	0.000786546
				zgc:171717	-8.4439	0.000786546
				pfn2b	-1.14241	0.000787325
				prim1	-2.28081	0.000789333
				cfap20	-1.38347	0.000791454
				si:dkeyp-2e4.6	-2.18309	0.000791454
				znhit3	-2.85926	0.000796473
				fnbp1l	-1.58957	0.000797571
				wars2	-2.56482	0.000799683
				si:ch73-41e3.7	-4.74987	0.000803269
				exoc6b	-1.11065	0.000808887
				fancc	-4.4353	0.000809954
				slmapb	-4.26971	0.000816775
				igbp1	-2.06812	0.000821971
				cdk7	-1.72313	0.000827343
				josd1	-1.67476	0.000827343
				nfs1	-1.34204	0.000828816
				gtf2a2	-1.88225	0.000829543
				kif23	-3.8509	0.000832929
				mtx1b	-1.77897	0.000836127
				api5	-1.54512	0.000836168
				zgc:153499	-5.06194	0.000837134
				snrpa	-1.66241	0.000840496
				ubc	-1.30532	0.000844054
				yme1l1b	-1.35499	0.000844967
				rgs14a	-3.24467	0.000848483
				ubn2a	-1.68621	0.000850848
				enah	-3.47171	0.000854898
				tmem231	-3.02887	0.000864546
				atp6v0a1a	-1.91143	0.000867288
				pald1a	-2.20076	0.000867288
				birc5b	-4.727	0.000868119
				rfc2	-1.66881	0.000876166
				krcp	-4.27173	0.000877415
				qrich1	-2.34966	0.000877415
				tcea1	-1.36872	0.000885278
				gsto2	-2.3124	0.000888103
				tacc3	-4.31904	0.000890305
				dusp8a	-2.63797	0.000893776
				zgc:194209	-1.22349	0.000895257
				adgra3	-1.09375	0.000899436
				samd1a	-1.04961	0.000899436
				bcl2l13	-3.42387	0.000901767
				dmrt1	-4.27033	0.000904061
				trpc7b	-3.99771	0.000904645
				fam78aa	-5.2551	0.000905474
				tbc1d19	-2.05927	0.000905474
				wls	-1.53189	0.000905474
				abcf2a	-2.67133	0.000908388
				kif11	-10.793	0.00090878
				snrpd3	-2.92082	0.00090878
				bbs1	-1.65498	0.000909392
				aar2	-1.55995	0.000913399
				stk38l	-2.65037	0.000913399
				syce2	-1.42889	0.000913399
				rbm24a	-2.08098	0.000913442
				akap1b	-1.87827	0.000914391
				tmprss4a	-1.58284	0.000920671
				zp2.6	-4.58917	0.000922615
				socs6b	-1.20398	0.000925607
				zgc:158320	-2.47127	0.000926004
				nccrp1	-1.38745	0.000926058
				zgc:165409	-1.56136	0.000927845
				si:ch211-89o9.4	-5.12641	0.000930512
				pafah1b1b	-1.82714	0.000939264
				mtmr12	-5.29827	0.000941976
				ctc1	-1.49452	0.000951182
				rbpms2b	-3.62302	0.000961612
				scyl3	-1.04858	0.000971608
				thada	-2.16858	0.000978563
				rbm4.1	-3.28453	0.000980089
				myh9a	-1.29721	0.00098444
				rsrc2	-1.38113	0.00098444
				hmgb2b	-1.39453	0.000989372
				fxyd6l	-2.39177	0.000996597
				ints7	-2.38353	0.000996597
				otud3	-1.45758	0.00099802
				bbs2	-1.34447	0.000999564
				ccnf	-2.69023	0.000999564
				med4	-1.76528	0.000999564
				timm10b	-1.84528	0.000999778
				mepcea	-1.40063	0.00100641
				pdcd2	-1.67267	0.00100641
				zgc:152986	-5.0915	0.00100812
				cdpf1	-2.23867	0.00100818
				stn1	-1.20139	0.00100858
				rb1	-1.21886	0.00100943
				mbd3a	-1.10578	0.00101015
				gcfc2	-1.80027	0.00101429
				prmt5	-2.10284	0.00101429
				mettl2a	-2.28265	0.00104382
				trmt61a	-2.40256	0.00104661
				emx3	-5.6741	0.00104731
				cwf19l1	-1.20935	0.00105297
				prim2	-2.5016	0.00105439
				irf5	-1.54918	0.001058
				mycbp	-1.011	0.00106152
				nudt22	-2.87488	0.00106318
				plcg1	-1.26279	0.0010662
				pkig	-1.8639	0.00106665
				abhd17c	-1.51325	0.00106775
				selenoh	-2.40139	0.00106947
				polr1g	-1.4074	0.00106977
				ccdc6b	-1.18585	0.00107733
				mcm9	-3.7894	0.0010794
				rnmt	-1.42502	0.00109133
				plxna1b	-1.66537	0.00109266
				cdk1	-3.35814	0.00109363
				arhgap28	-2.97907	0.00109794
				eif4g2a	-1.78713	0.00111441
				lrrc3	-7.15359	0.00112021
				dnaaf10	-2.23584	0.00112055
				gtf2e1	-2.31503	0.00112298
				lsm1	-2.50023	0.00112545
				si:ch211-195b21.5	-1.6625	0.00112902
				rad52	-4.07433	0.00113467
				lig1	-2.03157	0.0011371
				scn1bb	-5.0301	0.0011427
				prpf19	-1.5247	0.00115312
				spag1b	-3.1511	0.00115576
				apaf1	-4.1288	0.00115936
				dus1l	-2.94726	0.00116329
				orc5	-2.18138	0.00117645
				aqr	-1.21813	0.00117989
				hist1h2a3	-4.78065	0.00117989
				mad1l1	-2.05849	0.00117989
				st8sia2	-4.69265	0.00118754
				arl3b	-2.29844	0.00120058
				cpsf4	-1.56324	0.00120377
				tpp1	-1.41922	0.00120659
				rmnd5b	-1.207	0.00121661
				ubr7	-1.79863	0.00121759
				me3	-2.10837	0.00121866
				rgs9bp	-3.46339	0.00121956
				nol6	-1.93435	0.00122003
				srsf10b	-1.47437	0.00123737
				cks2	-2.86211	0.0012385
				snrnp40	-1.78626	0.00124129
				ccnl1b	-1.37591	0.00124184
				thoc7	-1.82608	0.00124232
				cers5	-1.23331	0.00124842
				rgs7a	-3.53191	0.00124842
				ncbp2	-1.65011	0.00125434
				znf668	-1.82604	0.00125434
				si:ch211-212o1.2	-1.45222	0.00125503
				anapc10	-2.13676	0.00125504
				nfat5a	-1.46446	0.00126274
				foxm1	-2.77616	0.00126994
				prpf3	-1.10864	0.0012738
				nutf2l	-2.34278	0.00127805
				klhl13	-1.46105	0.00128303
				kmt5b	-1.30299	0.00128436
				irx4b	-5.8737	0.00128487
				tyw3	-1.47034	0.00129061
				mfsd14a2	-1.29339	0.00129146
				chfr	-1.01964	0.00129229
				nde1	-1.14291	0.00129281
				zbtb8a	-3.71371	0.0012986
				actr2a	-1.45465	0.00129886
				heca	-1.27193	0.00130122
				mtnr1aa	-4.86409	0.00130122
				zgc:163143	-2.83174	0.00130122
				pars2	-1.74176	0.00130183
				tfap2e	-6.46564	0.00131147
				prpf38a	-1.35167	0.00132143
				msl1a	-1.50578	0.00132509
				prkra	-5.04041	0.00133223
				LOC110438480	-2.90578	0.001333
				porcnl	-1.61752	0.00133342
				cckbra	-3.3194	0.0013394
				pard6gb	-1.50939	0.00134699
				lamtor1	-1.04838	0.00135251
				mrpl17	-1.95214	0.00135379
				txlng	-1.10718	0.00135573
				eef1akmt1	-1.78567	0.00136179
				senp3a	-1.76134	0.00136561
				tom1	-2.52177	0.00137534
				cenpw	-2.67864	0.00137741
				gtf3c6	-2.28689	0.00137741
				paxx	-2.27916	0.00137773
				nusap1	-3.31879	0.00138047
				nol12	-1.62167	0.00138234
				mbd3b	-1.92064	0.00138763
				arih1l	-1.52683	0.0013974
				gtpbp1l	-5.77691	0.00139766
				septin5a	-3.65032	0.00140738
				fam110b	-5.2606	0.00140923
				gins1	-2.73612	0.00141377
				LOC110439911	-1.4467	0.00142006
				lrrc61	-3.75988	0.00142011
				dok6	-5.7751	0.00142211
				plppr1	-3.13663	0.00143045
				zgc:56596	-1.6303	0.00143278
				ttll7	-8.42792	0.00143498
				zmat5	-1.96096	0.00144399
				srsf2b	-1.02831	0.00144504
				eif4e2	-1.48575	0.00144886
				ap1g2	-2.13038	0.00145141
				tert	-2.57468	0.00145774
				fbxo25	-1.48468	0.00146284
				ino80e	-1.23759	0.00146284
				mtfmt	-1.2241	0.00146629
				ctsba	-1.81579	0.00146941
				gigyf2	-1.26831	0.00147481
				glipr2l	-3.23671	0.0014776
				spout1	-1.97105	0.00147983
				mrpl10	-1.55416	0.00148896
				ruvbl2	-2.2163	0.00149294
				syt9b	-4.41095	0.00149401
				ppan	-1.7345	0.00149566
				rab33ba	-1.84	0.00149566
				tipin	-2.56693	0.00149566
				ipo9	-2.25743	0.0015202
				top2a	-3.00197	0.0015202
				carhsp1	-1.73538	0.00152305
				zgc:165514	-4.53123	0.00152823
				LOC101885376	-2.07121	0.00153507
				epb41l5	-1.41593	0.00153545
				si:dkey-86e18.1	-1.54336	0.00154066
				chn1	-2.35603	0.00154743
				dusp12	-2.38062	0.00155566
				glulb	-2.30898	0.00155685
				vps51	-1.47852	0.00155685
				eapp	-1.50496	0.00155824
				ugp2b	-1.37135	0.00155824
				ttk	-6.08103	0.00156273
				zgc:173577	-2.05831	0.00157448
				b3galt11	-5.05598	0.00158152
				igf1rb	-3.26505	0.00158709
				tbccd1	-1.45109	0.00158787
				tfdp1a	-1.73456	0.00159019
				vrk1	-1.76431	0.00159571
				ddx49	-1.6443	0.00160087
				mrps30	-1.04354	0.00160087
				hdx	-3.13169	0.00160287
				gopc	-3.93929	0.00160333
				hdac11	-2.16481	0.00161831
				cdcp1a	-2.43113	0.00162456
				unc119b	-2.82248	0.00164148
				setb	-1.33253	0.00165122
				anapc7	-1.31618	0.00165574
				slc25a1a	-2.45644	0.00165807
				slc18a2	-1.64957	0.00166439
				med28	-1.2491	0.00166499
				fgfbp2b	-5.80655	0.00166522
				maco1a	-1.35082	0.0016748
				kif2c	-4.81157	0.00167641
				si:dkey-261j15.2	-1.4116	0.0016839
				rad18	-3.17629	0.00169274
				rac1a	-1.67861	0.00170414
				hif1an	-1.03736	0.00170485
				wdr5	-1.61885	0.00173144
				dag1	-1.78809	0.00173318
				npm2a	-4.83332	0.00174871
				ubtd1b	-1.22949	0.00175511
				ppig	-1.10386	0.00175706
				fsip1	-3.00505	0.00175826
				cebpz	-1.48526	0.00176372
				vrtn	-4.02101	0.00177147
				bin2b	-1.77212	0.0017853
				tex36	-3.57351	0.00179154
				ptk7a	-1.762	0.00180308
				cenpq	-2.29193	0.00180516
				rdh14a	-1.43635	0.00180877
				tram2	-2.28305	0.00181094
				nxf1a	-6.54728	0.00181333
				hoxc11a	-4.93211	0.00181529
				xkr8.3	-1.1472	0.00181529
				cryba2a	-5.25378	0.00181532
				znf395b	-1.37228	0.00181601
				c18h3orf33	-1.30964	0.00181937
				cenpx	-2.7418	0.00181946
				nsun5	-1.9873	0.00181946
				oard1	-1.39004	0.00182252
				sephs1	-1.32196	0.00183276
				zcchc17	-1.19517	0.00183276
				dnajc24	-1.92724	0.00183426
				efcab2	-4.52076	0.00185466
				tmem69	-1.35218	0.00185898
				wdr83	-1.62811	0.00186209
				trub2	-1.58485	0.00186398
				clxn	-3.67523	0.00186891
				twnk	-1.5	0.00187636
				cyp27b1	-3.89576	0.00188179
				zic2b	-3.81284	0.00188217
				pus7l	-1.53613	0.00188786
				aldh3b1	-3.40231	0.00189386
				pde10a	-1.61004	0.00190683
				znf296	-1.63421	0.00192666
				wdr43	-1.33162	0.0019304
				si:dkeyp-72a4.1	-5.88449	0.00193148
				mixl1	-2.52814	0.00193329
				slc12a2	-3.71014	0.00193471
				tbpl1	-2.01406	0.00194331
				zgc:55558	-1.03187	0.00194331
				zgc:55943	-1.0115	0.00194331
				pafah1b1a	-1.1566	0.00195371
				ccdc191	-2.52939	0.00195694
				six6b	-5.19015	0.00195972
				jade1	-1.49376	0.00196209
				tnpo2a	-1.23263	0.00196209
				stmn1a	-3.43819	0.00196296
				lbx2	-5.05244	0.00197317
				mrpl48	-1.00513	0.00197392
				senp7b	-1.21282	0.00197853
				alkbh2	-1.35742	0.00198546
				metrnla	-1.39452	0.00198648
				mix23	-1.62063	0.00198648
				gdf6a	-2.62244	0.00200041
				lrr1	-1.6204	0.00200438
				zgc:113210	-1.89589	0.00202241
				enoph1	-1.62791	0.0020242
				ivns1abpb	-1.89351	0.0020242
				polr1f	-1.52818	0.0020363
				snai1a	-1.34444	0.00203812
				maneal	-4.53674	0.00204205
				prkcbb	-1.57044	0.00205366
				fstl5	-4.43741	0.00205528
				scamp2l	-1.13109	0.00205599
				otomp	-2.81594	0.00206415
				pigu	-1.93085	0.00206415
				scn5lab	-4.95826	0.00206528
				rab42b	-2.91287	0.00207104
				adnp2b	-1.72466	0.00210084
				usta	-2.41191	0.00211274
				trmt2a	-1.67853	0.00211903
				ftr81	-3.87842	0.00211973
				riox1	-1.13062	0.00214073
				noc4l	-1.67027	0.00214235
				igsf21a	-3.64786	0.00214435
				gabpb1	-1.50855	0.0021447
				paqr5a	-3.17379	0.00214573
				sesn2	-2.55269	0.00214931
				sp1	-1.00226	0.00216237
				kti12	-1.56549	0.0021676
				mios	-1.43547	0.00217716
				rag2	-2.56908	0.00217792
				mif4gdb	-2.18974	0.00219984
				septin8a	-1.53689	0.00220301
				xpc	-1.27706	0.00221094
				ube2t	-3.05797	0.00222
				dctd	-2.5119	0.00224
				slc35f3a	-3.82058	0.00224
				si:dkey-222p3.1	-2.06999	0.00226762
				arhgap1	-1.16941	0.00227078
				neurog1	-3.66732	0.00227218
				samhd1	-6.02444	0.00228398
				ing5b	-2.98639	0.00228817
				haus4	-4.57453	0.00231473
				ddx43	-2.15522	0.00233754
				gmcl1	-1.06131	0.00234685
				zgc:56628	-3.6297	0.0023511
				hoxb1b	-6.27015	0.00235569
				rabl2	-2.08998	0.00235569
				utp23	-1.43244	0.00235569
				lrrn1	-1.25632	0.00238154
				or42c5	-2.58187	0.00238559
				ammecr1	-1.16118	0.00239167
				fam131ab	-5.47653	0.00240463
				xrcc5	-1.39571	0.0024049
				si:dkey-121a9.3	-1.82061	0.00243316
				lysmd1	-1.70694	0.00243707
				slc35e1	-1.63102	0.00246609
				inppl1b	-1.55986	0.00247051
				si:dkey-87o1.2	-2.60693	0.00247095
				gba3	-2.26314	0.00247757
				cip2a	-3.75324	0.00249454
				pals2b	-2.69502	0.00251144
				hddc2	-1.04877	0.00251362
				ascc1	-2.07978	0.00252022
				polr1e	-1.57783	0.00252801
				nudt4b	-1.13208	0.00254879
				srrt	-1.54514	0.00256302
				ankmy2a	-1.1291	0.00257336
				rpgrip1l	-1.89797	0.00257336
				nup93	-1.68713	0.00258214
				rassf4a	-1.96559	0.00258219
				nup58	-1.39717	0.00258518
				cyp39a1	-4.31642	0.00259374
				papolg	-1.36631	0.00260476
				hsbp1l1	-2.43313	0.00263139
				spint1a	-1.33109	0.00263172
				si:ch211-195b13.1	-2.17222	0.00264557
				rogdi	-1.43648	0.00264969
				cfap52	-4.86301	0.00264988
				atpsckmt	-2.02409	0.00265094
				relch	-1.00317	0.00266743
				dcun1d5	-1.68884	0.00267188
				LOC100216314	-4.34085	0.00267278
				pkn1b	-1.621	0.00268812
				elp6	-1.64767	0.00269059
				dpp3	-1.25738	0.00271758
				frmd6	-1.36408	0.00271758
				ppp1r13bb	-1.29065	0.00271758
				cdkn1ca	-2.66852	0.00275596
				ube2l3b	-5.56166	0.00275596
				poli	-2.24559	0.00277627
				eftud2	-1.38856	0.00278217
				tm2d1	-1.43519	0.00280432
				jhy	-3.71071	0.00283775
				smyd5	-2.14915	0.00284825
				pign	-1.24637	0.00285641
				sf3b3	-1.16071	0.00288635
				arl4aa	-1.94198	0.00288868
				nck2a	-2.61266	0.00289234
				zgc:162895	-1.97419	0.00291549
				pgam5	-1.2791	0.00293746
				cntn1a	-3.03956	0.00294089
				med27	-1.68182	0.002959
				sugt1	-1.04369	0.00297338
				igf2r	-1.79412	0.00298804
				ube2j2	-1.5601	0.00298808
				rad51b	-3.91678	0.00299471
				tubb5	-3.26013	0.00300002
				spata18	-3.53524	0.00300124
				kdm8	-2.02659	0.00300929
				si:ch211-188c16.1	-1.24038	0.00301605
				mterf3	-1.31176	0.0030375
				tmem17	-1.75748	0.00304086
				zgc:172121	-1.24683	0.00305722
				spef1	-4.42466	0.0030663
				tbc1d16	-1.79808	0.00306762
				dr1	-1.17409	0.00307486
				zgc:162858	-1.77672	0.00308454
				hnrnpl	-1.56945	0.00310018
				nup133	-1.42981	0.00312643
				mettl13	-1.51339	0.00317283
				lrrc40	-1.55785	0.003187
				dhrs12	-1.4581	0.0032071
				rlig1	-1.28648	0.0032076
				plekha1a	-1.25058	0.00320849
				slc48a1b	-1.43508	0.00320849
				plekhm2	-1.72819	0.00321508
				smim12	-1.41385	0.00322302
				tmeff2a	-5.23862	0.00322447
				aebp2	-1.17808	0.00322625
				rbm38	-1.76653	0.00323558
				exosc2	-1.98622	0.0032364
				ankrd10a	-2.19323	0.00323641
				emc6	-1.25754	0.0032385
				orai1b	-1.33285	0.00323852
				unc45a	-1.56734	0.00323852
				afg2b	-1.33542	0.00325193
				mibp	-2.22026	0.00325193
				yars2	-1.81858	0.00325193
				fam117ab	-2.5951	0.00325614
				cox17	-1.72078	0.00328314
				wdr82	-1.26107	0.00329871
				cpm	-2.28438	0.00332115
				taldo1	-1.40391	0.00332115
				ndrg1b	-2.87055	0.00335902
				noxo1b	-4.31776	0.0033683
				gins4	-2.86606	0.00337169
				telo2	-1.21723	0.00337395
				ppp4r1	-1.02327	0.00340189
				raver1	-2.42791	0.00340189
				usp13	-2.82675	0.00340189
				dcaf17	-1.54093	0.00340207
				trub1	-1.64379	0.00341661
				tph1b	-2.93373	0.00341826
				nolc1	-1.89673	0.00343954
				si:ch211-222n4.2	-2.23194	0.00346675
				lmnb1	-3.7013	0.00346704
				b3galt2	-1.77951	0.0034674
				ccdc160	-1.28716	0.00347087
				mrpl36	-1.00087	0.00349425
				arpc5lb	-1.74193	0.00354434
				dcp1a	-1.28175	0.00358088
				triap1	-1.38397	0.00361068
				crygmxl1	-4.39544	0.00361187
				mrpl9	-1.31051	0.00362344
				polr1h	-2.16321	0.00363175
				si:ch211-125e6.13	-3.95728	0.00363581
				st3gal8	-1.75501	0.00364715
				vezt	-1.95056	0.00365034
				tmem266	-5.80309	0.00366249
				coq3	-1.04223	0.00367234
				znf277	-1.19686	0.00367234
				brca2	-1.41287	0.00368938
				zgc:158270	-2.00412	0.00370835
				mettl5	-1.06176	0.00371696
				pomca	-2.8835	0.00372817
				anln	-3.35458	0.00374942
				zgc:153284	-3.47742	0.00376926
				tfip11	-1.59396	0.00380286
				tuba8l4	-1.58524	0.00381431
				rftn2	-1.37479	0.0038229
				mllt3	-3.36623	0.00382347
				tigarb	-1.07623	0.00383548
				zgc:173816	-3.32715	0.00385419
				pknox1.1	-1.31534	0.00385694
				fgf6a	-3.89058	0.00387988
				ccdc12	-1.40008	0.00389428
				pibf1	-2.30434	0.00391417
				crcp	-1.58471	0.00392151
				hrasb	-2.4265	0.00395094
				mphosph6	-1.34662	0.00395753
				klhl20	-2.45703	0.00396621
				arfip1	-1.98773	0.0039828
				exosc8	-1.66177	0.0039828
				rbmx	-1.05771	0.00398306
				abhd6b	-4.37815	0.00398461
				narf	-1.25099	0.00398739
				dkc1	-1.86866	0.00400062
				lsm14aa	-4.50458	0.00405861
				mrgbp	-1.85967	0.0041376
				tmem186	-4.18064	0.00416182
				asl	-1.90229	0.00423086
				tas1r2.2	-4.14521	0.00423859
				lmf2a	-1.06153	0.00425379
				saal1	-1.58682	0.00425379
				cdc40	-1.01395	0.0042651
				imp4	-1.71632	0.0042651
				zgc:173726	-2.09759	0.00427584
				rgp1	-1.45927	0.0042952
				ankha	-2.78155	0.00430476
				dct	-4.96736	0.00435144
				gnb1l	-2.38883	0.00435144
				zc3h11a	-2.69309	0.00435144
				sytl4	-1.60411	0.00436828
				slain2	-1.93428	0.00439522
				irf2a	-1.61467	0.00441172
				smarcb1b	-2.13378	0.00441172
				mapre1a	-1.81515	0.00441358
				plk4	-3.76465	0.00441387
				bora	-4.92608	0.00443774
				zfand4	-1.76333	0.0044452
				si:ch211-63o20.7	-2.62657	0.00444764
				taf15	-1.17974	0.00444827
				csnk2a1	-1.35096	0.00444851
				rilpl2	-1.49078	0.0044574
				tmem97	-1.8029	0.00446327
				ppp2r5eb	-1.14983	0.00449031
				zgc:113333	-3.30967	0.00449031
				hmmr	-5.23825	0.00450297
				mus81	-3.14286	0.00452053
				ap1g1	-1.21243	0.0045596
				dcun1d1	-1.70162	0.00460092
				ilf2	-1.69141	0.00462041
				ciao1	-1.10793	0.00463404
				cuedc1b	-2.81766	0.00463743
				slc6a3	-4.61481	0.00464367
				ch25hl1.1	-3.61049	0.00467865
				mettl15	-1.47904	0.00467865
				septin2	-4.95773	0.00467865
				mespba	-5.25102	0.00469479
				hirip3	-1.46978	0.00470149
				selenow2b	-2.76436	0.00470365
				tlk1b	-1.01455	0.00470912
				suz12a	-1.91687	0.0047113
				hcfc1a	-1.43232	0.00472579
				acsl3b	-7.04263	0.00473903
				ddx56	-1.32927	0.00477638
				pip5k1bb	-1.90847	0.00477751
				ap1s2	-1.74154	0.00485279
				apex1	-1.86479	0.00489627
				fbxo45	-1.44194	0.00502601
				dnajc5ga	-1.22634	0.00505343
				zc2hc1a	-1.55989	0.0050609
				serpine2	-1.59514	0.0050963
				trip13	-5.12439	0.00510765
				tsc22d1	-1.12087	0.00518342
				zgc:165515	-2.46319	0.00518561
				spdl1	-3.07412	0.00523228
				psme3	-1.71058	0.00523236
				zfand6	-1.27153	0.00523236
				prkar1b	-3.84783	0.005255
				zdhhc7	-1.40629	0.005255
				utp6	-1.32579	0.00525905
				hoxd12a	-4.8864	0.00526647
				smyd4	-1.51836	0.00527301
				polr2h	-2.30197	0.00528117
				rpp30	-1.67982	0.00529686
				rpap2	-1.73252	0.00536178
				ppih	-1.77296	0.00536575
				cnot8	-1.26784	0.00537681
				desi1a	-2.24015	0.00537727
				rad51d	-2.7875	0.00539717
				chchd4a	-1.80164	0.00540774
				tmem35	-1.44786	0.00542398
				pold3	-1.80707	0.00542656
				camk2n2	-4.26307	0.0054794
				sap18	-1.46275	0.00548832
				h2az2b	-1.31711	0.00550582
				zgc:158403	-2.30608	0.00550582
				zfyve26	-1.75924	0.00551391
				mettl1	-1.7971	0.00551746
				rmi1	-2.3651	0.00551746
				rcbtb1	-1.47034	0.00552766
				mrpl53	-1.31746	0.005568
				phox2ba	-5.2069	0.005568
				rpp40	-1.64995	0.00557927
				gbx1	-5.49774	0.00561088
				sars2	-2.64595	0.00567748
				memo1	-1.54162	0.00568969
				exosc5	-1.61666	0.00574785
				slc2a10	-3.03144	0.00574849
				poc1b	-1.40771	0.00576871
				rpp25a	-2.48048	0.00576871
				mrps26	-1.01621	0.00576973
				srek1	-1.72941	0.00577515
				dcaf13	-1.37408	0.00578801
				polr1b	-1.6653	0.00581814
				dnm1l	-1.02324	0.00584187
				zgc:101016	-1.65061	0.00585016
				hapln4	-4.45978	0.00586969
				efhb	-4.34387	0.00590275
				snx1b	-1.68644	0.00592293
				mgme1	-1.48201	0.005944
				arhgef39	-2.87755	0.0059825
				ripk2	-1.90765	0.0060115
				uevld	-1.90504	0.00601427
				rfx3	-2.54728	0.00601887
				phyhd1	-1.88729	0.00602305
				iqcc	-3.20045	0.00607901
				slx1b	-1.64261	0.00608796
				tceanc2	-1.89931	0.00617727
				ptcd2	-2.56628	0.00619641
				morn4	-2.14817	0.00621508
				kif3a	-1.34422	0.0062207
				trmt13	-1.38785	0.00623037
				znf989	-2.24241	0.006252
				rbm12	-1.10605	0.00628655
				ttyh2l	-3.0385	0.00629697
				itga11a	-1.84538	0.00634167
				slc38a7	-1.27245	0.00635457
				ephb2b	-2.50158	0.00641137
				thumpd1	-1.1183	0.00641137
				slc25a14	-1.3311	0.00641916
				ap5b1	-1.32599	0.00641984
				fgf13b	-2.96323	0.00651002
				tiprl	-1.19825	0.00656219
				poc1a	-3.29951	0.0065721
				mief2	-1.18787	0.00657652
				med24	-1.36835	0.0065841
				epoa	-1.45399	0.00660958
				zgc:171727	-2.03092	0.00661753
				lsm4	-1.00814	0.00666834
				zgc:171424	-5.13388	0.0066867
				cep97	-2.63883	0.0067062
				magoh	-1.56796	0.00673234
				si:dkey-20i10.7	-1.17234	0.00673234
				snrpa1	-1.86774	0.0067556
				si:ch211-191a24.4	-8.13933	0.00677371
				eef1akmt2	-1.29174	0.00682139
				zhx3b	-2.28229	0.00682425
				mta3	-1.15033	0.00689088
				ttc32	-2.09827	0.00689212
				dph3	-2.77779	0.00692783
				pde6d	-1.97599	0.0069825
				rab24	-1.20591	0.00698615
				si:ch211-51h9.6	-1.07388	0.00704949
				dtl	-3.74541	0.00711752
				zgc:101772	-2.9106	0.00712473
				cep112	-1.84477	0.00712908
				baiap2l1a	-1.84729	0.00714476
				mboat7	-1.24983	0.00717966
				shq1	-1.11356	0.00722817
				rem2	-5.25988	0.00725341
				col5a3a	-4.14805	0.00727229
				nhlh2	-4.78154	0.0072731
				akirin1	-1.23338	0.00727512
				znf1014	-8.89634	0.00727512
				dclre1b	-1.27207	0.00727808
				opn7d	-6.02107	0.00729486
				atrip	-5.09699	0.00731995
				ift57	-1.76486	0.00731995
				kbtbd8	-1.37615	0.00731995
				dact2	-2.11479	0.00732942
				vps37ba	-1.37959	0.00733775
				rab11fip4b	-1.51748	0.0073802
				ppa2	-5.05308	0.00746349
				samd10a	-3.8937	0.00746592
				rassf2a	-2.20534	0.0074681
				timm9	-1.10976	0.00749961
				serp2	-5.10455	0.00750743
				tacr1a	-3.992	0.00751756
				ubn2b	-1.77352	0.00752244
				man2b1	-1.10062	0.00752617
				prps1b	-1.11848	0.00756142
				cks1b	-2.61455	0.0076163
				cyp17a2	-4.33734	0.0076163
				camk2g1	-1.02474	0.00763913
				ap5m1	-1.49782	0.00765771
				sowahab	-4.11947	0.00770655
				tmem63bb	-1.01286	0.0077075
				zgc:153142	-5.18358	0.0077075
				ttc38	-4.12821	0.00786512
				taf1b	-1.55923	0.00787093
				elf2b	-1.34932	0.00787929
				lamp1b	-1.40847	0.00792943
				nek4	-1.40732	0.00793976
				ctnnb2	-1.14871	0.0079648
				slc35a1	-1.02954	0.00800485
				b3galnt2	-1.86925	0.00803999
				psmd10	-1.28873	0.00804219
				dipk2aa	-1.34476	0.00805931
				trim62.1	-2.97735	0.0080877
				parla	-1.60734	0.00808823
				mcph1	-4.85502	0.00816636
				mrpl1	-1.43034	0.00820037
				haus2	-2.76661	0.00823142
				pfkfb1	-1.01568	0.00828012
				surf2	-1.14238	0.00828012
				slc35b3	-5.85673	0.00833992
				nudcd1	-1.34403	0.00834313
				utp11	-1.63927	0.00836481
				fggy	-1.49905	0.00839675
				aldh18a1	-2.68994	0.00844221
				b3gat3	-1.54404	0.00844221
				ntm	-3.67406	0.00846822
				cfap96	-4.59301	0.00849846
				aggf1	-1.09649	0.00854879
				trappc13	-1.13914	0.00856692
				qtrt2	-2.3574	0.00859848
				thoc5	-1.05351	0.00867321
				cnpy4	-1.8034	0.00867498
				cldn8.3	-3.89889	0.00870041
				septin4b	-2.59137	0.0087436
				cenps	-2.79481	0.00875787
				upk2	-6.00132	0.00876248
				ccdc61	-1.43836	0.00876814
				thyn1	-2.49831	0.00879044
				tia1	-1.70763	0.00880008
				msgn1	-5.21927	0.00880848
				prpf40a	-1.16575	0.00896683
				stam	-2.04018	0.00902582
				nhp2	-1.54546	0.00904135
				znf281b	-1.50981	0.00914932
				epn1b	-2.63086	0.00918167
				rab33a	-4.41314	0.00919297
				ptk2ab	-2.14211	0.00927174
				tbpl2	-5.28835	0.00927774
				gemin6	-1.54415	0.00928308
				zgc:194981	-1.02062	0.00932154
				ggnbp2	-1.16622	0.0093228
				qrsl1	-1.44632	0.0093873
				stpg2	-3.45252	0.0093873
				ufsp1	-1.50558	0.00951453
				ikzf5	-1.18778	0.00951504
				etv5a	-3.48374	0.00959587
				rffl	-1.50026	0.00965147
				palm1b	-2.15951	0.00969693
				tmcc1b	-1.76138	0.00969693
				tube1	-2.8185	0.00972179
				imp3	-1.48641	0.00994564
				nr2f1b	-5.41521	0.00994564
				hscb	-1.49424	0.00996774
				ankrd37	-1.78816	0.00997387
				chek1	-3.18155	0.00997387
				klhdc10	-1.26891	0.0099848
				myh7ba	-4.50988	0.0100583
				dap1b	-6.62047	0.010113
				kctd15b	-4.08373	0.0101984
				plaa	-1.27567	0.0102747
				atp2a2a	-2.4442	0.0103021
				spc25	-2.44297	0.0103163
				mettl21a	-2.46247	0.0103425
				alox5b.3	-4.50012	0.0103838
				dtwd1	-1.60704	0.0104072
				stra6	-2.95442	0.0104348
				rfng	-1.5555	0.0104504
				stoml2	-1.15741	0.0105307
[truncated: 530 more rows]

## Sheet: CAH vs NSF
CAH vs NSF up-regulated				CAH vs NSF down-regulated
Gene	log2FoldChange	padj		Gene	log2FoldChange	padj
eif3c	5.81768	1.15602e-35		plcd1b	-4.69382	2.32952e-11
mettl26	1.66455	1.41643e-15		itgb5	-1.24045	9.5746e-11
bbox1	5.8416	5.85682e-14		prkcda	-3.38032	1.15127e-09
flad1	2.99287	3.54487e-13		fanci	-7.4222	1.38534e-09
esm1	8.88816	1.40997e-12		dhfr	-2.24891	3.4771e-09
gadd45ba	2.92241	5.43845e-12		limd2	-3.93708	9.12543e-09
slc27a1b	4.06745	1.86805e-11		mxd3	-4.44448	1.10839e-08
fibinb	3.83771	2.34819e-11		gapvd1	-4.35613	3.01071e-08
papss2b	2.29025	9.88613e-11		si:dkeyp-34c12.1	-5.37934	3.56077e-08
upp1	3.15039	1.38534e-09		bzw2	-5.55996	4.12207e-08
tfcp2l1	3.20982	2.0604e-09		sema6ca	-1.54714	4.33836e-08
cbr4	1.75039	2.72916e-09		naalad2	-5.00121	4.8028e-08
snrkb	3.06745	2.72916e-09		spsb1	-2.62932	5.49782e-08
tor3a	3.34882	1.36629e-08		ncaph	-5.61608	9.85982e-08
pltp	5.80824	1.71928e-08		trmt9b	-5.41435	1.04421e-07
dbpb	3.69982	2.5081e-08		stox1	-1.61788	1.20552e-07
si:ch211-233m11.1	2.7777	2.5081e-08		ppp1r7	-2.46662	1.54931e-07
smurf1	2.178	2.92759e-08		znf503	-4.20011	2.31123e-07
xkr9	3.84971	3.64398e-08		arrb2a	-2.1956	2.68884e-07
slc13a5a	2.67324	4.12207e-08		fbxo32	-4.40517	2.90275e-07
cpt1b	3.91801	5.07849e-08		rasl11b	-5.97596	2.90275e-07
tspan33a	3.18565	5.07849e-08		adcy8	-3.13837	3.03918e-07
phb2b	1.25331	6.32992e-08		pold1	-4.73881	3.37584e-07
smox	1.63998	7.62186e-08		casd1	-3.87096	3.58265e-07
rhoca	2.23634	9.85982e-08		si:rp71-45k5.2	-7.05169	4.79632e-07
nr1d1	5.03028	1.54931e-07		mks1	-4.17902	5.02632e-07
slc20a2	1.86805	2.60243e-07		bmal1a	-2.11221	5.13987e-07
junbb	4.26874	2.84606e-07		trim35-7	-4.16504	5.63146e-07
si:ch211-201h21.5	2.40971	4.60872e-07		cyp26a1	-7.59584	6.01567e-07
klf9	4.59011	6.18372e-07		bin2b	-3.00459	6.34047e-07
cdab	4.07749	1.03994e-06		skp2	-4.91948	7.69419e-07
tbc1d17	3.93723	1.19107e-06		hdx	-6.39336	8.07006e-07
azin1b	1.79849	1.26631e-06		jam2a	-1.16073	8.07006e-07
calua	2.5244	1.61182e-06		nipbla	-2.24797	8.07006e-07
mpc2b	2.20495	1.61182e-06		ccnh	-3.86592	8.48089e-07
syngr3a	3.88546	1.61182e-06		tpst1l	-3.09228	9.19717e-07
cox10	1.41568	1.74654e-06		znf710a	-3.63386	9.37492e-07
clic4	1.10628	2.11421e-06		f11r.1	-1.6409	1.02433e-06
stx12	8.62298	2.60613e-06		lpcat4	-4.99718	1.02911e-06
pnp5a	4.58272	2.8267e-06		asb8	-1.98792	1.03994e-06
bmp6	1.8768	3.0526e-06		ccnd2a	-2.88411	1.03994e-06
sec62	1.20959	3.42412e-06		fan1	-1.98962	1.12415e-06
gnl3	1.46457	3.80425e-06		polh	-1.28499	1.15803e-06
si:dkey-220k22.3	3.34933	4.74141e-06		ezh2	-2.71591	1.1782e-06
praf2	2.28232	4.79702e-06		dnmt1	-4.95736	1.19107e-06
sptlc2b	1.42609	5.30705e-06		ncapd2	-5.21204	1.19107e-06
dctn2	1.37994	5.43996e-06		peli1b	-2.63915	1.26631e-06
slc43a2a	2.86442	5.8107e-06		asb3	-3.64863	1.32607e-06
sema3aa	2.17851	6.2026e-06		med24	-2.56034	1.36121e-06
mfap4.3	2.54425	7.03003e-06		tssc4	-2.20735	1.37855e-06
eif4ebp3l	1.73856	8.13574e-06		ticrr	-4.47302	1.42077e-06
csf2rb	3.14369	8.68368e-06		ccdc102a	-2.72718	1.44758e-06
srd5a1	3.7689	8.68368e-06		katnal1	-2.10011	1.44758e-06
chrne	3.26327	9.21405e-06		plp1a	-5.64722	1.44758e-06
klf13	4.47712	9.21405e-06		tubgcp5	-3.47871	1.44758e-06
tas2r200.1	6.10727	9.86369e-06		ttll6	-3.74338	1.51822e-06
doc2g	2.93726	1.20309e-05		afap1l1a	-3.27316	1.60297e-06
ciarta	1.43416	1.40865e-05		klhl26	-3.59397	1.61182e-06
ccl35.1	2.52563	1.50065e-05		svila	-3.11811	1.74654e-06
ddhd1b	1.57135	1.60469e-05		tle3b	-2.30977	1.74654e-06
rab40b	1.20083	1.75796e-05		tesk2	-1.12802	1.88411e-06
gorasp1a	3.62517	1.92703e-05		mboat2b	-3.673	2.08229e-06
selenok	1.34472	2.10962e-05		atad1a	-3.00469	2.09077e-06
pmepa1	4.12367	2.15227e-05		pcid2	-3.58191	2.11421e-06
brd3b	3.48015	2.21402e-05		porcnl	-2.49778	2.11421e-06
esr1	8.00906	2.22137e-05		tspan7	-3.95428	2.29278e-06
atf6	1.16247	2.2783e-05		oclnb	-5.8902	2.30049e-06
loxl2b	1.67557	2.2783e-05		cxcr4a	-3.11427	2.50402e-06
mapkapk3	1.90825	2.53973e-05		hsd3b2	-6.62584	2.52714e-06
kdm7aa	1.4849	2.54796e-05		znf296	-2.63717	2.54804e-06
si:dkey-23c22.6	4.29539	2.6755e-05		zgc:171220	-6.87111	2.59041e-06
si:dkey-5i3.5	1.39356	2.82146e-05		ephb2b	-4.86562	2.69322e-06
angptl4	2.84218	2.89657e-05		slc7a4	-5.86209	2.69322e-06
strn3	1.45659	3.10945e-05		tjp3	-1.46058	2.69322e-06
plekhm1	1.66497	3.39324e-05		arl2bp	-2.69945	2.73004e-06
cptp	1.69233	4.13602e-05		dusp4	-3.92632	2.76344e-06
ifrd2	1.65456	4.43e-05		fbxw11a	-3.20458	2.81933e-06
atp6v1g1	1.00272	4.56906e-05		zgc:162611	-5.17009	2.8267e-06
ugt1ab	2.69982	4.59167e-05		rp2	-1.98016	2.84815e-06
ctss2.2	1.31028	4.78474e-05		tmem237b	-1.51778	2.96571e-06
musk	1.82295	4.79553e-05		phex	-4.21881	3.00592e-06
klhl21	1.88498	4.98829e-05		apaf1	-6.24981	3.0526e-06
zgc:153759	2.41371	5.07679e-05		clk2b	-3.0093	3.15637e-06
tspan14	1.7044	5.20354e-05		zgc:101765	-3.24605	3.33361e-06
nr1d2a	3.86632	5.28327e-05		etv5b	-3.89585	3.39379e-06
ero1b	1.7501	5.56846e-05		oclna	-1.93548	3.42412e-06
itpa	1.35528	5.66575e-05		pigv	-1.94644	3.42412e-06
rab34a	3.25742	5.72805e-05		stimate	-2.59607	3.42412e-06
porb	2.12187	5.81189e-05		tdgf1	-4.16415	3.42412e-06
rhoab	2.12824	6.49909e-05		zgc:153352	-4.57615	3.47291e-06
zgc:154058	2.87995	6.79273e-05		zgc:171422	-2.45823	3.50695e-06
gmds	1.09901	6.8242e-05		cdca3	-5.19938	3.6925e-06
pck1	5.18846	7.34886e-05		helq	-3.55337	3.6925e-06
rgs7bpa	2.17715	7.82832e-05		id2a	-2.22408	3.6925e-06
gda	2.55572	9.01678e-05		xpo4	-2.75543	3.85564e-06
gja13.2	2.3	9.34739e-05		cdc6	-5.57402	3.91247e-06
dera	1.4864	9.49478e-05		figla	-7.08373	3.91247e-06
si:dkey-266f7.5	5.97766	9.77913e-05		stk17al	-4.7685	3.91247e-06
ppp1r15a	1.99573	0.000100169		prtfdc1b	-4.58071	4.20751e-06
timm17a	1.20907	0.000102057		mcm10	-4.93105	4.21574e-06
trim35-1	1.16135	0.0001038		carhsp1	-2.6163	4.28658e-06
anxa3b	2.03436	0.000105134		pold2	-4.81472	4.45905e-06
glt8d1	1.78184	0.000109706		svopl	-5.34356	4.45905e-06
slc7a3a	2.70495	0.000109706		mycla	-4.74216	4.58148e-06
rab4b	1.32547	0.000111148		katna1	-2.06774	4.59404e-06
ccl25b	3.25149	0.000111343		ca7	-5.78244	4.77923e-06
si:dkey-169i5.4	2.05053	0.000114447		cstf1	-3.2422	4.81744e-06
mfap4.1	1.94828	0.000116849		cntrob	-2.99506	4.87662e-06
im:7152348	3.29689	0.000117163		ctc1	-2.14542	4.90352e-06
ston2	1.04635	0.000118913		rarab	-2.27541	4.90352e-06
mych	3.13607	0.00011907		rrm1	-4.24362	4.94949e-06
sec31a	1.86197	0.00011907		siah1	-2.72802	5.30705e-06
gpr183a	2.31858	0.000125391		fzd5	-1.34657	5.35042e-06
fhit	1.10763	0.000130153		hdac1	-1.33788	5.43996e-06
slc35b4	1.94969	0.000136715		mtmr1b	-3.39677	5.43996e-06
eif3jb	1.0439	0.000137829		arl4cb	-3.63452	5.44441e-06
abca1a	2.08286	0.000143974		f2rl1.1	-5.27275	5.47687e-06
cd22	2.67976	0.000147101		pex12	-1.95515	5.57176e-06
gsk3ba	1.8473	0.000149358		rab11fip4b	-2.68389	5.57176e-06
LOC572297	1.60357	0.000150341		inka1b	-4.47344	5.59615e-06
calr	1.55775	0.00015102		parn	-3.18113	5.72802e-06
slc37a4a	3.2208	0.000156012		exo1	-5.40868	5.76033e-06
vtg1	8.44006	0.000161122		atp1b3b	-4.63558	5.8107e-06
ggact.2	1.83887	0.000168546		mybl2b	-4.04373	5.8107e-06
crp4	2.41409	0.000172986		nanos3	-6.31531	5.8107e-06
trim8a	5.88023	0.0001732		mfsd2aa	-6.35256	5.93178e-06
pglyrp5	3.24014	0.000188661		rad51	-4.08777	6.03199e-06
gja13.1	2.36436	0.000195529		cited2	-2.92624	6.42865e-06
slc25a43	2.01263	0.000209898		gpr160	-5.5494	6.42865e-06
arf2a	1.01681	0.000214974		grb2a	-2.64448	6.42865e-06
csf3r	2.83366	0.000224024		zc4h2	-1.57905	6.42865e-06
calr3b	2.56148	0.000230364		cap1	-3.29859	6.44952e-06
socs3a	2.49239	0.000230704		fzd8b	-3.64191	6.47594e-06
comtb	2.18056	0.00023304		snai1a	-2.03063	6.47594e-06
eif3ba	1.36878	0.000233938		mcu	-2.25419	6.63191e-06
mapk12b	2.60254	0.000233938		bmi1a	-2.31938	6.7469e-06
polr3gla	2.45095	0.000252696		ints3	-2.30856	6.85717e-06
slco2a1	2.76769	0.000252696		rad54l	-4.30476	6.85717e-06
abcf1	2.84264	0.000256743		tbc1d19	-2.92548	6.87051e-06
kctd12.1	1.87875	0.000264165		nsd2	-4.34551	6.93874e-06
zgc:171242	3.724	0.000264165		desi2	-4.19196	7.01002e-06
LOC100002960	2.2463	0.000265372		bmb	-5.64689	7.03003e-06
si:ch73-141c7.1	3.0811	0.000269531		drosha	-2.95572	7.03003e-06
pdk2b	2.80118	0.000271902		lhx8a	-5.76455	7.03003e-06
tmed3	1.34349	0.00027365		nup205	-1.26163	7.03003e-06
unc93b1	1.98535	0.000274245		selenom	-4.08302	7.03003e-06
si:ch211-132b12.7	2.51871	0.000274459		tdp2b	-3.19724	7.03003e-06
loxl2a	2.29987	0.000279048		zgc:112980	-4.45355	7.03003e-06
agtr2	2.34124	0.000285116		zgc:162344	-3.81169	7.03003e-06
slc26a5	1.68917	0.000285337		badb	-1.35185	7.18322e-06
dync1i2a	6.00917	0.000288489		det1	-3.96888	7.18322e-06
fam210ab	1.23049	0.000290613		zgc:112183	-2.61691	7.58017e-06
tmem176l.4	2.21528	0.000292186		dbr1	-2.25325	8.16414e-06
foxg1b	5.51156	0.000304978		rbm44	-6.32144	8.18385e-06
degs1	1.26531	0.000311447		me3	-2.98211	8.24209e-06
slc38a2	2.9773	0.000311703		ddx3xa	-26.0428	8.38957e-06
arl4ab	2.14172	0.000349979		snupn	-3.24016	8.55733e-06
gjb8	1.60834	0.000355029		pogza	-3.50042	8.56237e-06
tsc22d3	2.41926	0.00035718		slmapb	-6.09488	8.64908e-06
cnr2	5.1306	0.000365943		wrap73	-2.46368	8.64908e-06
myoc	2.84192	0.000381145		mtf2	-3.72139	8.68368e-06
ms4a17a.11	1.62122	0.000386141		znrf3	-1.88143	8.68368e-06
errfi1a	2.27433	0.000386286		wu:fy63c09	-1.45012	8.85567e-06
tas2r200.2	5.04698	0.000388842		ublcp1	-4.17489	8.88578e-06
keap1a	1.9848	0.000392973		phf6	-2.07918	8.91102e-06
zgc:66447	5.75437	0.000395384		fbxo5	-5.64208	8.91904e-06
gch1	2.85345	0.00039888		itprip	-4.05931	9.05269e-06
phkg1b	1.91628	0.000416073		si:ch211-39i2.2	-4.54753	9.05269e-06
ehd3	2.13014	0.000422359		scarb1	-4.68533	9.13781e-06
arl5c	2.37219	0.000428587		lmo7b	-4.7876	9.24444e-06
LOC101884366	2.21247	0.000441041		prrg2	-4.13584	9.27154e-06
tdg.1	1.58587	0.000441041		znhit2	-2.23995	9.29061e-06
guca1g	2.35725	0.000446081		mybl2a	-2.72278	9.49764e-06
vmp1	1.85665	0.000473968		prmt9	-2.98158	9.62432e-06
LOC110438452	7.93842	0.000479433		pim3	-3.02115	9.70744e-06
f9b	2.32914	0.000483254		spc24	-4.70377	9.70744e-06
pah	2.64196	0.000488969		twsg1b	-5.09869	9.76327e-06
si:ch211-153b23.4	2.61617	0.000489498		axin2	-1.44597	9.80177e-06
clpxa	1.88686	0.000490737		rbpms2a	-24.6078	9.80177e-06
glula	3.1306	0.000508875		agbl5	-1.56884	9.98777e-06
dusp2	2.96662	0.000519653		ek1	-4.62135	9.99376e-06
jmjd7	1.63063	0.000521011		nectin3b	-4.00413	1.03217e-05
ugt1a7	1.96206	0.000538074		ppp1r35	-3.38764	1.04088e-05
dnajc3a	1.48345	0.000538587		slc46a1	-1.89251	1.04088e-05
pik3r1	1.59383	0.000544501		taf5l	-3.36805	1.04831e-05
ugt1b4	2.5801	0.000544501		phgdh	-5.13195	1.05276e-05
vtg5	8.02917	0.000550372		fyna	-5.6446	1.07176e-05
ebf2	6.60152	0.000556954		mettl6	-2.48005	1.07593e-05
fahd2a	1.66287	0.000576953		arrdc1a	-2.29848	1.08818e-05
akap12b	1.92865	0.000608807		tmprss4b	-4.76651	1.0903e-05
nots	6.23168	0.00063186		sarm1	-3.20286	1.0919e-05
dync1i1a	1.19392	0.000644215		ptprma	-2.9241	1.09299e-05
lect2.1	4.12226	0.000656049		sgms2b	-4.72431	1.09299e-05
LOC103909937	2.25477	0.00065661		smarcc1b	-1.99725	1.09299e-05
mtg1	1.6223	0.00067611		slx4ip	-5.7286	1.09808e-05
impdh2	3.603	0.000722366		slc35a3b	-5.83933	1.09965e-05
g6pc1a.2	2.96814	0.000723891		ctdsplb	-3.74178	1.1011e-05
g6pc1a.1	2.67544	0.000735193		fbxo30a	-3.33695	1.11375e-05
vtg4	8.61601	0.000735193		poll	-2.74239	1.11375e-05
jam3b	1.40122	0.00073737		tph1b	-5.16041	1.11375e-05
ell2	1.10352	0.000739975		pole	-3.59339	1.11434e-05
cidec	2.25537	0.000778847		ppt2a.2	-4.81612	1.13894e-05
ppdpfa	2.74285	0.000787219		arl6ip5a	-2.61983	1.14962e-05
LOC100149190	3.69631	0.000796321		gys1	-2.20936	1.15701e-05
adm2a	2.49215	0.00083617		iqgap3	-4.98496	1.17837e-05
cldc1	2.02028	0.000846093		zgc:193801	-2.15137	1.17837e-05
nfe2l1a	1.03272	0.000855131		birc5a	-4.9214	1.19276e-05
pi4kaa	1.17589	0.000884811		elovl6l	-4.80933	1.19276e-05
syn1	4.59428	0.000891251		slc35f2	-3.92994	1.19276e-05
stk35	2.11828	0.000894875		tmpoa	-3.57482	1.20309e-05
bmp16	1.8723	0.000918411		ins	-5.86686	1.21198e-05
cul1a	2.99753	0.000934611		msl2b	-1.94397	1.24088e-05
acot14	1.95017	0.000935092		wdr32	-1.56395	1.24579e-05
gad1b	3.68157	0.00100367		setd4	-3.57597	1.27084e-05
pno1	1.31184	0.00102086		hells	-5.03836	1.30273e-05
map7d1b	8.8386	0.00106028		ext1a	-2.56392	1.30734e-05
si:dkey-15j16.3	2.32091	0.0010625		sertad3	-5.92776	1.30734e-05
pxk	1.38895	0.00107633		si:dkeyp-114g9.1	-6.1031	1.33906e-05
ssr3	1.50281	0.00107633		pdxka	-1.69564	1.38596e-05
tapt1b	1.17773	0.00109825		ccnb3	-4.53669	1.39016e-05
hspa8b	2.50267	0.00111653		septin2	-8.99203	1.39016e-05
dhrsx	1.61719	0.00112078		tbrg1	-3.14416	1.39016e-05
calr3a	1.16576	0.00112244		msh6	-3.15893	1.42041e-05
cfbl	2.38289	0.00113544		prkcbb	-2.27274	1.42041e-05
zgc:92606	1.23201	0.00113585		haus3	-4.73363	1.45676e-05
s1pr5a	2.09992	0.0011487		top2a	-4.19312	1.4626e-05
ccdc85b	1.16359	0.00116563		atf7b	-1.9091	1.4732e-05
ttr	2.52578	0.00118306		slc29a2	-3.53115	1.48698e-05
sat1a.2	1.47273	0.0011878		rimkla	-4.14198	1.51157e-05
f2r	2.04343	0.00121334		tuba1c	-3.41918	1.51157e-05
calhm6	2.11843	0.00125412		tbccd1	-2.03845	1.52503e-05
plin2	1.94744	0.00128171		slc25a1a	-3.45583	1.55673e-05
zgc:112052	1.42934	0.00129586		lysmd2	-3.30801	1.58009e-05
gltpd2b	1.94211	0.00130745		orc1	-4.59402	1.58009e-05
lepr	3.06077	0.00136238		pou2f1a	-2.57201	1.588e-05
chchd3b	2.12727	0.00136541		cse1l	-3.39494	1.62572e-05
acsbg2	3.72813	0.00137402		manba	-2.73473	1.63745e-05
cbln6	3.60382	0.00138017		spice1	-4.17908	1.63803e-05
cnn2	2.55324	0.00139658		spata18	-5.70243	1.64882e-05
ttll11	1.92574	0.00141067		chst2a	-4.24125	1.67158e-05
tram1	1.40921	0.00141337		orc6	-4.83023	1.67158e-05
mycb	1.95635	0.00142262		ccne1	-4.71438	1.68997e-05
znf1160	1.938	0.00142262		prdm9	-1.95041	1.68997e-05
pnpt1	1.03259	0.00149349		si:ch211-119o8.6	-5.24838	1.73217e-05
mylipb	1.03434	0.001504		smc4	-4.63083	1.73217e-05
ca5a	2.37469	0.00152719		stx3b	-3.46542	1.73217e-05
chsy3	1.78336	0.0015534		zgc:171446	-6.05929	1.75796e-05
inhbb	2.39685	0.00156869		ppp1r3c2b	-5.03952	1.76944e-05
anxa14	2.25366	0.00166624		hdac11	-3.04133	1.83174e-05
slc20a1a	2.57848	0.00168249		slc39a10	-4.09484	1.83174e-05
cyb5b	1.96962	0.00176826		syt13	-6.398	1.83174e-05
cib1	1.23888	0.0017747		fscn1a	-1.9026	1.85251e-05
tm9sf1	1.19988	0.00184467		golga2	-4.37779	1.86367e-05
prozb	2.11151	0.00187304		aanat1	-7.42635	1.91636e-05
zgc:172253	2.51171	0.00190337		degs2	-3.54696	1.92703e-05
lpar6a	1.73428	0.00192476		mkks	-5.41587	1.92703e-05
gtpbp4	1.15681	0.00197064		rybpa	-2.0011	1.99428e-05
kcne4	2.92945	0.00197347		rdh10b	-4.08316	2.00579e-05
otud7b	2.63458	0.00199322		thy1	-4.93597	2.01635e-05
eif4ebp3	2.16827	0.00201025		cnot6a	-2.9344	2.01867e-05
colgalt1b	3.0272	0.00215624		abcc8	-6.7443	2.02356e-05
il34	1.72494	0.0021808		pola1	-3.46341	2.04455e-05
raraa	1.54753	0.00220571		lbh	-2.02408	2.05316e-05
shc2	6.36975	0.00223132		axin1	-2.44714	2.05801e-05
cox5aa	1.04908	0.00229084		pigu	-2.7738	2.07136e-05
fxyd3	2.01144	0.00229811		ctss2.1	-4.41251	2.09168e-05
gna12a	1.69579	0.00235581		tmem59l	-3.69355	2.09168e-05
igf2bp2b	5.16888	0.0023858		zgc:152948	-4.3753	2.09168e-05
prr15la	3.47623	0.00239287		fam49a	-1.33024	2.11282e-05
cxcr4b	2.01511	0.00243898		fxr1	-1.27608	2.11282e-05
dapk2a	1.8196	0.00249805		pms1	-1.78885	2.11282e-05
taar1b	4.99082	0.00251128		znhit3	-3.72861	2.16819e-05
cyp8b1.3	2.01792	0.00258019		fbxo43	-6.37659	2.22137e-05
ext1c	3.19932	0.00258643		polm	-3.37136	2.24168e-05
idh1	2.38469	0.00259807		si:dkey-103i16.6	-4.05921	2.24168e-05
hspb7	2.00251	0.00263189		galnt6	-4.37084	2.24352e-05
ptprga	1.77645	0.00264287		hs3st1	-5.23032	2.24352e-05
rrbp1b	1.35303	0.00265713		kif18a	-4.59427	2.24352e-05
ccl34a.4	2.52198	0.00269196		fdxacb1	-3.45203	2.25046e-05
nr1h3	1.56959	0.00270674		cdc45	-4.75049	2.27527e-05
cipca	1.24464	0.00272027		zgc:92313	-2.33793	2.27527e-05
tob1b	1.59298	0.00275741		cstf2	-1.69495	2.27695e-05
pla2g12a	1.32811	0.00275853		niban2a	-2.92373	2.27695e-05
slc31a1	1.60462	0.00275989		fancg	-3.58879	2.28115e-05
dio3b	3.61068	0.0028301		zgc:162898	-2.38124	2.28115e-05
lpla	2.34868	0.00283967		wdr21	-1.96911	2.34508e-05
wbp1lb	1.82973	0.00285192		rcc1	-4.66149	2.35393e-05
fbxo44.7	1.03974	0.00287544		tjp2a	-1.39946	2.35393e-05
mgarpa	1.05993	0.00288509		igf1rb	-4.57222	2.3751e-05
vclb	1.15481	0.00289493		kif22	-4.21112	2.38096e-05
tdo2a	2.13325	0.00294144		spire2	-6.87092	2.38096e-05
ugt2a5	1.00078	0.00296272		fam76b	-2.41462	2.43536e-05
zgc:171686	1.64496	0.0030212		henmt1	-3.6292	2.43536e-05
eif2s1b	1.09957	0.00302416		cdc42ep2	-4.03665	2.43736e-05
eya2	1.8903	0.00303631		rab15	-4.64628	2.44002e-05
cyp3c4	1.80022	0.00308557		tpcn3	-2.6819	2.48089e-05
nudt5	1.01959	0.00310127		kbtbd2	-1.75278	2.50903e-05
olfm1b	2.06243	0.00310758		ccnp	-5.93621	2.5162e-05
ugt2a6	2.85726	0.00310881		marveld3	-2.27812	2.53973e-05
rps17	1.1965	0.00311123		rcc2	-1.9438	2.58131e-05
slc25a20	1.07468	0.00311123		kif4	-4.71179	2.58178e-05
gpr137	1.68437	0.00312457		hdr	-2.01474	2.58183e-05
fhl3b	2.12237	0.00322552		igbp1	-2.65041	2.62e-05
aco1	2.21102	0.00323391		ttc9c	-2.399	2.62e-05
chkb	1.39872	0.00323485		ddx39ab	-2.79672	2.62662e-05
ddx21	1.26839	0.00333745		atf7ip	-7.26924	2.63335e-05
fundc2	1.59074	0.00337056		traip	-4.65981	2.63335e-05
rbp4	1.83106	0.00341306		mcm9	-5.05567	2.673e-05
upp2	2.29036	0.00347177		taf6l	-1.74777	2.69938e-05
si:ch211-9d9.1	3.58914	0.00348243		bmpr1ba	-5.62923	2.7162e-05
ivns1abpa	1.48181	0.00352759		tbp	-2.62706	2.7162e-05
cbln8	2.06274	0.00353037		ofd1	-6.25732	2.71682e-05
lhcgr	3.13026	0.00355005		harbi2	-3.82966	2.7428e-05
ltk	4.89963	0.00355887		slc22a16	-3.7627	2.7428e-05
lifrb	1.93676	0.00361915		dynll2a	-5.21487	2.79429e-05
ubl3a	1.78915	0.00361915		rnaseh2a	-2.4277	2.81468e-05
adipor2	1.07105	0.00364862		gjc4b	-5.06058	2.82146e-05
lipf	1.47373	0.00369371		cyp11a1.1	-5.53704	2.8375e-05
ncaldb	2.1249	0.00370455		sumo3b	-2.86763	2.88442e-05
mat1a	2.00409	0.00373128		foxm1	-3.70268	2.8985e-05
cmtm7	1.2804	0.00382863		gpc2	-3.77049	2.90418e-05
slc43a3b	2.16229	0.00400765		crip2	-1.64406	2.90559e-05
irg1l	2.80592	0.00403361		plppr1	-4.28572	2.90559e-05
tmcc3	1.20865	0.00406763		cenpl	-4.83029	2.92342e-05
tlr22	1.80311	0.00419136		zgc:55461	-5.55927	2.92342e-05
g3bp2a	1.73551	0.004211		exd2	-5.53501	2.93309e-05
teni.1	3.65398	0.00428465		kank1b	-6.38787	2.95417e-05
ssbp3b	1.29824	0.00433445		b3gnt5b	-4.09374	2.9637e-05
crb2a	2.8481	0.00434136		lbr	-1.2107	2.9637e-05
kif7	2.41996	0.00434753		tubgcp6	-2.10049	2.9637e-05
phospho2	1.98786	0.00434753		si:ch211-212o1.2	-1.91077	2.98009e-05
manbal	7.13552	0.00436357		zgc:158403	-3.533	2.98009e-05
caprin1b	1.2666	0.00446114		ints8	-1.57729	2.98377e-05
arf4a	1.23341	0.00454712		tradd	-1.20489	3.00047e-05
elovl8a	3.04695	0.00455316		tubb2b	-2.79032	3.02808e-05
ip6k2b	1.93167	0.00457688		twsg1a	-1.94191	3.03733e-05
slc51a	1.79163	0.00462158		asf1ba	-4.59056	3.05155e-05
mgaa	2.65742	0.00471928		rbm7	-1.96407	3.05666e-05
lcn15	2.0021	0.0047384		cfl1l	-3.11017	3.0663e-05
hint3	1.37441	0.00476277		xrcc1	-2.48899	3.07334e-05
trh	5.80453	0.0049218		rbm38	-2.54178	3.10945e-05
mhc2d8.35b2	3.56571	0.00492861		xrcc5	-1.94625	3.12823e-05
tsku	1.68784	0.0049315		l3mbtl3	-2.37052	3.15363e-05
rpl22l1	1.79862	0.00501935		dazl	-5.88764	3.15595e-05
mapk11	1.98953	0.0050525		cdcp1a	-3.27745	3.26521e-05
nr0b1	1.91169	0.00505639		ift46	-1.59993	3.26521e-05
xbp1	1.14417	0.00506347		ldlrap1a	-5.37526	3.26521e-05
sgk2b	2.17507	0.00513433		nup35	-2.89947	3.26521e-05
tpt1	1.2574	0.00515634		pif1	-5.68566	3.26521e-05
hes6	1.44569	0.00516747		prkacbb	-1.74165	3.26521e-05
chchd2	1.1781	0.00517911		lemd3	-1.88948	3.2739e-05
ssr4	1.02596	0.00519907		phc2a	-2.12522	3.2739e-05
fcer1gl	1.71651	0.00525404		cax1	-6.02535	3.27874e-05
fam114a1	1.1276	0.00526216		si:ch211-253b8.2	-3.10419	3.27901e-05
acot18	1.88808	0.00530867		hnrnpl	-2.23203	3.29479e-05
zgc:101540	2.06709	0.00534069		cdc25b	-4.00632	3.30265e-05
bmp3	2.80892	0.00537891		rpgrb	-1.33542	3.35235e-05
vtg7	7.03013	0.00540074		si:ch211-207i20.2	-3.47244	3.41518e-05
sgcg	2.24855	0.00545986		si:ch211-63o20.7	-3.9812	3.42431e-05
slc38a4	2.20709	0.00548831		mad2l1bp	-3.41326	3.43914e-05
zgc:123258	1.05828	0.00550509		zgc:66472	-2.5362	3.48352e-05
vkorc1	1.60143	0.00551813		pomgnt2	-4.01567	3.48563e-05
alox5a	1.48218	0.00570357		ppp4ca	-3.30814	3.48563e-05
hk1	1.70477	0.0057967		cdc37l1	-2.53907	3.49373e-05
ccl20a.3	2.16717	0.00587432		cip2a	-5.71342	3.49373e-05
itpkcb	1.30874	0.00588422		ppm1da	-3.36185	3.49373e-05
mpx	3.07642	0.0059102		prkcha	-2.15645	3.50295e-05
phf20b	1.53918	0.0059621		tchp	-1.05952	3.50295e-05
slc9a3.2	2.95135	0.0060017		ccdc62	-2.53939	3.50551e-05
foxn3	2.18389	0.00601022		nanog	-5.44964	3.55962e-05
slc16a1b	1.11782	0.00601659		ptk7a	-2.38398	3.56979e-05
zgc:171579	2.29319	0.00603843		faah2b	-5.37039	3.60803e-05
gadd45ga	2.34907	0.0060929		atxn7l2b	-2.67897	3.62896e-05
dicp2.1	4.81976	0.00615261		ube2c	-5.50047	3.64205e-05
etfbkmt	1.63943	0.00618174		si:ch211-157c3.4	-5.51758	3.64385e-05
gfra1a	2.32047	0.00625767		aldh18a1	-4.23807	3.66054e-05
hsp90ab1	1.05429	0.00626837		ccnjl	-4.12325	3.66054e-05
cyp24a1	2.78975	0.00629346		htr5ab	-5.14587	3.66054e-05
acss1	1.79797	0.00642387		thada	-2.77824	3.66054e-05
zgc:101664	1.391	0.00642387		ncapd3	-3.49614	3.70823e-05
znf1173	4.80834	0.00647115		poli	-3.19503	3.72787e-05
zgc:162193	2.81743	0.00659787		vsig10	-3.86068	3.75086e-05
plbd2	1.35622	0.00662701		chek2	-4.24342	3.76488e-05
zgc:172090	3.72753	0.00676879		diaph3	-5.75057	3.76488e-05
il1fma	1.61927	0.00689067		gpt2	-3.15047	3.77794e-05
ncf2	1.84269	0.00692572		rpgrip1l	-2.66925	3.7914e-05
ifitm1	2.17057	0.00696557		abraxas1	-3.52922	3.83006e-05
gstk1	1.37748	0.00697723		cbx1a	-1.12291	3.83006e-05
glt8d2	2.2767	0.00702064		heca	-1.65601	3.83006e-05
junba	2.01162	0.00710979		ccnb1	-5.65876	3.84474e-05
med30	1.42224	0.00715252		gtf3c3	-1.22699	3.84474e-05
cbln4	1.9143	0.0071805		tubb5	-4.9922	3.84474e-05
bcas3	1.47234	0.00720213		ube2s	-2.62241	3.84474e-05
aqp8a.1	1.95333	0.00728755		umps	-3.86268	3.84474e-05
znf414	1.533	0.00730687		zgc:112146	-3.49353	3.84474e-05
prlhr2b	4.05485	0.00731253		anapc5	-2.70658	3.84841e-05
rps24	1.45428	0.00735371		ccna2	-5.86945	3.84841e-05
cdkn1d	2.07227	0.00742605		melk	-4.93739	3.84841e-05
eif3d	1.00999	0.00744804		gfm2	-1.13573	3.86121e-05
gpt	1.5273	0.00757934		jag2b	-2.08578	3.86121e-05
gja12.1	1.86317	0.00758166		macc1	-1.39667	3.86121e-05
pigrl3.5	2.6857	0.00763829		lima1a	-3.05112	3.86279e-05
krt18b	1.55197	0.00770764		nccrp1	-1.74582	3.91282e-05
LOC100148466	2.75823	0.00785082		tmem102	-1.91725	3.91282e-05
map3k20a	1.41645	0.00785335		ing2	-3.02675	3.93118e-05
ankrd37	1.64311	0.00789188		ggps1	-2.25812	3.96055e-05
lin7a	2.06023	0.00789188		tab3	-1.50235	3.99685e-05
nap1l1	1.58524	0.00804355		lsm12a	-1.90102	4.05571e-05
rpl15	1.3193	0.00806811		tmprss4a	-1.98421	4.08188e-05
hdac10	4.06948	0.00820707		tonsl	-4.33608	4.10869e-05
ugt1b1	1.72411	0.00855899		carm1	-2.65906	4.10889e-05
adrb1	3.88054	0.00866376		cdr2l	-3.31361	4.10889e-05
tfb1m	1.98961	0.0087326		cmtr2	-1.83898	4.10889e-05
lyplal1	1.24349	0.00880112		gtf2h1	-2.00537	4.10889e-05
ndel1a	1.7726	0.00883312		mbd1b	-1.8127	4.10889e-05
tcp11l2	1.53659	0.00887392		sh3rf1	-1.43302	4.10889e-05
clta	2.61184	0.00897648		adnp2a	-2.09283	4.1198e-05
cavin2a	1.03654	0.0090131		rcbtb1	-2.20451	4.13994e-05
slc52a3-2b	1.40144	0.00903146		camk2n2	-7.31903	4.18062e-05
ldah	1.46845	0.00904264		cckbra	-4.49608	4.21865e-05
crp3	1.80074	0.00906178		lnpa	-3.24896	4.24274e-05
LOC103909885	2.38348	0.00919797		pgap2	-3.06403	4.27382e-05
oxnad1	1.80282	0.00933927		kpna7	-5.77071	4.28639e-05
pik3cg	2.30088	0.00933927		rtknb	-2.36527	4.28639e-05
serinc1	1.0544	0.00933927		unga	-4.34264	4.28639e-05
rps5	1.23562	0.00936956		inppl1b	-2.15205	4.30929e-05
elovl8b	1.02889	0.00941865		cop1	-2.58533	4.34213e-05
eef1g	1.10726	0.00944045		ppt2a.1	-5.51903	4.36972e-05
cav1	1.60846	0.00948328		zgc:101663	-4.37403	4.36972e-05
mhc1zka	2.03222	0.00949585		zgc:193790	-4.67309	4.36972e-05
rgs16	1.74494	0.00952595		dnmt3bb.2	-5.00706	4.39812e-05
c3a.1	1.65686	0.009739		snx24	-2.97874	4.40073e-05
mfn2	1.10419	0.00976416		trmt12	-2.71182	4.43e-05
gnb4b	1.09632	0.00982517		suv39h1b	-3.18455	4.46598e-05
max	2.03941	0.00991516		ccnf	-3.42982	4.46714e-05
ctsk	1.4083	0.00992319		zgc:110329	-2.09382	4.47247e-05
ppp2caa	1.30839	0.00998444		haus6	-4.58686	4.47571e-05
rbms2b	1.16948	0.0100526		LOC566907	-2.69896	4.55492e-05
zgc:55733	1.83383	0.0101372		pomgnt1	-1.26691	4.55492e-05
ms4a17a.8	2.06327	0.010141		acvr1ba	-3.00261	4.56906e-05
igfbp1b	2.4966	0.0101466		lrrc42	-3.28877	4.56906e-05
rhof	1.21122	0.0101629		plk1	-5.36009	4.56906e-05
rpl23	1.29209	0.0103065		rtkn2	-4.76132	4.56906e-05
tfec	2.78502	0.0103381		stap2b	-3.95413	4.56906e-05
fam219aa	2.25149	0.0103947		tyms	-3.87884	4.59167e-05
zgc:77375	1.54271	0.0104047		zswim7	-4.43831	4.59766e-05
adrb2a	1.79429	0.0105352		lin9	-2.13529	4.63016e-05
ugt2a1	1.56447	0.0105567		nck2a	-3.75746	4.69543e-05
rnd3b	1.28829	0.0106255		pals2b	-3.85139	4.79553e-05
cebpd	1.81759	0.0107352		bmal2	-3.0493	4.80624e-05
jac7	2.14749	0.0108118		gpx8	-3.49356	4.85049e-05
rpl7	1.34899	0.010826		hmga1a	-2.13061	4.85049e-05
scpp7	6.42121	0.0109184		kif20a	-4.64213	4.85049e-05
fut7	1.79652	0.0111144		ncapg	-4.63944	4.85049e-05
acadvl	1.02861	0.0112893		oard1	-1.82967	4.91253e-05
slc25a34	1.58581	0.0112893		rbbp4	-3.10447	4.91253e-05
zgc:194242	1.5613	0.0113535		ripk2	-2.84829	4.93321e-05
histh1l1	1.62411	0.0114032		atp6v0cb	-1.64081	4.93326e-05
LOC110439346	1.95048	0.0115313		sulf2a	-8.0204	4.93326e-05
sdsl	1.52026	0.0116775		zgc:114123	-5.30544	4.93326e-05
rpl18	1.25362	0.0116917		cdca8	-5.13782	4.96806e-05
hmgn3	1.90886	0.0119173		cenpn	-4.27332	4.99157e-05
eef1a1l1	1.28823	0.0119273		pcna	-3.1698	5.01072e-05
mmp13a	2.151	0.0120809		kti12	-2.09714	5.04264e-05
si:ch211-66e2.3	1.60766	0.0120809		ints12	-2.42027	5.0447e-05
sh3gl3a	1.52185	0.0121017		esyt3	-3.82222	5.09853e-05
rnf183	2.79836	0.0121157		pttg1	-4.94981	5.15484e-05
cxcr3.2	1.57167	0.0123215		tbpl1	-2.67238	5.18129e-05
atxn7l2a	2.714	0.0123348		lgi1a	-4.37684	5.19191e-05
magi1b	1.5603	0.0125153		dennd2db	-3.83556	5.22874e-05
foxo3b	1.79912	0.0125435		rfx3	-4.26788	5.27717e-05
srrd	1.51182	0.0126025		tcf7l1b	-1.89822	5.2959e-05
pecr	1.12094	0.012607		rab3aa	-3.00633	5.30209e-05
rps3a	1.27788	0.0128183		ippk	-1.55036	5.30629e-05
padi2	3.1236	0.0129064		fance	-1.94771	5.32978e-05
naprt	1.69602	0.0129391		zgc:56556	-2.13161	5.32978e-05
rps11	1.29241	0.0129391		fbxo34	-1.54951	5.37717e-05
snx10b	1.90323	0.0129566		aurka	-5.31066	5.44867e-05
uqcrc2a	1.04414	0.0129822		pygb	-1.62564	5.44867e-05
mhc1lja	2.41244	0.0132534		thoc3	-2.39578	5.44867e-05
grna.1	1.8064	0.013282		ncbp3	-1.49775	5.46748e-05
pbx2	1.30471	0.0133135		tsen2	-3.05357	5.46748e-05
si:ch211-264f5.2	1.90869	0.0134441		smpd4	-1.55354	5.54191e-05
rarres3l	1.6239	0.0135324		hbegfa	-1.83242	5.54931e-05
dcbld2	1.2421	0.0135423		lrrn1	-1.70053	5.56846e-05
rps7	1.34277	0.0135713		sae1	-4.08682	5.56846e-05
ubald1a	1.23444	0.013611		maco1a	-1.74948	5.60614e-05
c3a.2	1.76013	0.0136449		tut1	-2.42444	5.60614e-05
tmub2	1.31818	0.0137844		acp5a	-5.79305	5.63833e-05
fgl2a	1.63084	0.013869		pttg1ipb	-3.3954	5.63833e-05
rassf8b	1.86856	0.013869		zp2l2	-5.68889	5.64406e-05
rpl21	1.09977	0.0138731		grnb	-1.82962	5.66575e-05
socs7	2.16969	0.0141326		stn1	-1.48118	5.66575e-05
rps29	1.36489	0.0141728		syngr2b	-1.69394	5.66575e-05
cybb	1.53691	0.0142175		fanca	-2.81407	5.74134e-05
fgf2	2.10038	0.0142549		serinc5	-1.87703	5.7506e-05
lrrk2	1.0783	0.0143436		anapc10	-2.69392	5.84367e-05
tcnbb	2.15913	0.0143535		ppp2r2ab	-2.07833	5.84367e-05
ahcy	1.38317	0.0149413		mapkapk5	-1.07259	5.85747e-05
ddit4	2.58942	0.0149413		dtymk	-2.73877	5.87114e-05
rps8a	1.31788	0.0150022		snrpd3	-3.57972	5.98676e-05
dnajb9b	1.56149	0.0151595		poc1a	-5.31102	6.04865e-05
rasgef1bb	1.14854	0.0152732		casp3a	-1.47394	6.1081e-05
spag1a	1.81088	0.0154355		dnajb6b	-2.89349	6.1081e-05
slc6a19a.1	4.1722	0.0154532		gdf6a	-3.51956	6.1081e-05
zgc:64051	1.52742	0.0154699		cfap97	-2.71981	6.20365e-05
sinhcaf	1.08717	0.0154904		smc5	-1.02062	6.20365e-05
gmppab	1.17163	0.0155026		vps37ba	-2.09583	6.20365e-05
pglyrp2	1.52121	0.0156078		nhej1	-1.58905	6.22068e-05
rpl27a	1.26841	0.0156146		dtx4a	-1.60873	6.2333e-05
mpc1	1.65736	0.0156821		lsm14aa	-6.61366	6.2333e-05
plekho1b	1.76026	0.0157597		cenpq	-3.00875	6.39436e-05
nkl.2	1.83504	0.0158908		cpdb	-5.7764	6.39436e-05
rps20	1.44572	0.0158908		krcp	-5.21258	6.39436e-05
rpl13a	1.17402	0.0160103		lratd2a	-3.33461	6.39436e-05
zgc:113516	1.42266	0.0162739		mettl14	-2.46719	6.39436e-05
hs3st1l2	1.45115	0.0163331		rfc1	-2.04847	6.39436e-05
bcat1	1.90568	0.0164086		gtpbp1	-2.08172	6.4348e-05
ciao2a	1.07666	0.0164352		pdp1	-1.78326	6.45718e-05
zgc:113142	1.84953	0.0164676		gtf2a1	-2.1863	6.47821e-05
eef1db	1.17714	0.0166474		msh2	-2.85427	6.47821e-05
ccl38a.4	1.31256	0.0166838		rdm1	-3.68149	6.48908e-05
tigara	1.24372	0.016767		wee2	-4.88027	6.48908e-05
alox5ap	1.73802	0.0168384		zdhhc18b	-4.46919	6.52879e-05
tyro3	1.65902	0.0168488		paqr5a	-4.29175	6.5304e-05
c1qa	1.66764	0.0168601		rad1	-1.8197	6.5304e-05
atoh8	2.10991	0.0169614		pcgf1	-3.07783	6.60178e-05
itsn2b	1.16626	0.0169642		phax	-2.66298	6.60178e-05
dicp3.1	1.55213	0.017053		fkbp10b	-3.06997	6.74132e-05
scel	3.75095	0.017061		mfsd6b	-2.8397	6.74258e-05
ppm1e	2.18844	0.0171307		dhrs13a.2	-5.09154	6.77706e-05
brk1	1.60036	0.0171372		efcab11	-6.05807	6.77945e-05
si:dkey-9i23.16	1.62756	0.0172414		pald1a	-2.66111	6.77945e-05
rps15a	1.16691	0.0174435		btg4	-5.56287	6.7801e-05
slc10a3	1.15181	0.0174762		cdin1	-3.04482	6.7801e-05
ets2	1.43256	0.0175497		fam83d	-3.32144	6.7801e-05
rack1	1.19079	0.0175732		pard6gb	-1.8913	6.78199e-05
plod1a	1.48311	0.0176032		mcm5	-3.60646	6.79273e-05
pptc7a	2.32329	0.0178077		rhno1	-3.4151	6.94372e-05
nucb1	1.21568	0.017809		uncx4.1	-5.57912	6.97696e-05
rps14	1.29923	0.0179061		lcmt2	-2.88618	7.00886e-05
ugt2a4	1.94943	0.0180488		ppp6r2a	-1.78499	7.04331e-05
mybphb	2.27284	0.0180785		ube2l3b	-7.86163	7.04331e-05
rhoub	1.45919	0.0181864		lmnl3	-5.08787	7.04483e-05
wu:fj16a03	1.71058	0.0183738		brca2	-1.9483	7.06131e-05
selp	2.83192	0.018525		zgc:85936	-3.15808	7.06131e-05
mknk2b	1.75436	0.018875		arl3b	-2.84413	7.16402e-05
psma6l	1.34818	0.0190628		fbxl14a	-2.61137	7.18919e-05
prg4b	1.90231	0.0192496		cep57	-1.46438	7.19101e-05
acsf2	1.18387	0.0193068		ascc2	-3.16464	7.2245e-05
rps9	1.28486	0.0193462		LOC100331689	-1.61953	7.2245e-05
slc25a3b	1.03784	0.0195076		ccnb2	-5.77828	7.30299e-05
slc52a3-1	2.60453	0.0195607		ch25hl1.1	-6.4132	7.30299e-05
irf10	1.07328	0.0196461		sox11b	-3.52127	7.30299e-05
slc25a38a	2.60548	0.0196626		marchf4a	-5.70248	7.31829e-05
rpl23a	1.30964	0.0196752		b3galt11	-7.56932	7.3406e-05
lurap1	1.32936	0.0198768		tmem30b	-4.86366	7.3817e-05
heg1	1.63408	0.0199655		tra2b	-2.32435	7.3817e-05
klhl24b	1.57068	0.0199826		LOC100330864	-4.68119	7.39758e-05
si:dkey-119m7.4	2.31417	0.0200852		phf23a	-2.01097	7.48344e-05
hpxa	2.0755	0.0201674		mif4gdb	-2.86185	7.54498e-05
il12ba	2.17117	0.0205082		mgat4b	-1.66611	7.55823e-05
cyp2aa2	1.75664	0.0206563		mbd3b	-2.39644	7.58407e-05
rpl27	1.22256	0.0206696		usp13	-4.67143	7.73994e-05
fkbp7	1.59475	0.0207023		asz1	-5.47649	7.74389e-05
eif3f	1.08834	0.0208801		hdac3	-1.10672	7.74389e-05
wtip	1.48239	0.0210393		ipmkb	-2.79654	7.74389e-05
nucb2a	1.41113	0.0210688		irf5	-1.88546	7.74389e-05
nipal4	1.68939	0.0211973		lmcd1	-3.37876	7.74389e-05
lrit3a	2.30866	0.0212153		rem1	-2.24198	7.74389e-05
wnt2bb	1.9988	0.0216719		tmem203	-2.52606	7.74389e-05
rpl18a	1.17821	0.021776		ppt2a.3	-4.50303	7.75004e-05
c1qb	1.6325	0.0218971		ints2	-1.48875	7.8015e-05
si:ch211-216l23.2	2.36642	0.0219706		caprin1a	-1.45953	7.82832e-05
tdo2b	1.97933	0.0221863		sox21a	-5.34922	7.89015e-05
rps4x	1.04977	0.0222213		cdk1	-4.09898	7.93017e-05
jun	1.44869	0.0224712		bora	-7.45415	7.9559e-05
cmc1	1.02361	0.0225857		cited4b	-1.23574	7.9559e-05
rpl8	1.15888	0.0226035		rab3da	-4.08676	7.9559e-05
pigrl2.3	2.93268	0.0228101		caly	-1.40891	7.96684e-05
rps19	1.24691	0.0228101		ubn1	-5.60269	7.96684e-05
agt	1.59439	0.0231895		chtf18	-4.00917	8.04101e-05
rpl34	1.25627	0.0231895		cnot10	-3.37252	8.04101e-05
anxa1a	1.27564	0.0232607		pkn1b	-2.15071	8.04958e-05
brd1b	1.14514	0.0236952		nelfa	-1.66128	8.05134e-05
cfb	1.49795	0.0238374		spats2	-2.24756	8.15204e-05
calca	2.27558	0.0241195		vasna	-1.633	8.15947e-05
cldn1	1.78113	0.0241637		chaf1b	-3.90341	8.16678e-05
epha4b	1.12826	0.0243114		gpatch3	-2.02412	8.18111e-05
lipca	1.56663	0.024513		btg2	-3.48435	8.22414e-05
mfap4.2	1.82861	0.0245671		sox19b	-4.61285	8.22414e-05
rpl35a	1.26282	0.0246489		zgc:66443	-2.8467	8.22414e-05
col2a1b	1.99774	0.0249814		usp3	-1.86344	8.255e-05
chchd6b	1.09647	0.0250674		med27	-2.24335	8.26558e-05
tcn2	1.40115	0.0250674		smc2	-3.62232	8.36265e-05
zgc:174895	1.53338	0.0250758		caprin2	-5.25957	8.50858e-05
epdl1	1.63135	0.0251304		gdpgp1	-3.90672	8.50858e-05
acaa2	1.22946	0.0252255		si:dkeyp-53d3.3	-3.48164	8.52482e-05
hnf4b	1.62748	0.0253228		slc16a3b	-4.74965	8.52482e-05
naca	1.17377	0.0253705		tube1	-4.51431	8.52482e-05
cyp1c2	2.0554	0.0255648		zbtb2a	-3.48756	8.52482e-05
gphna	1.2356	0.0256244		ndc80	-4.03492	8.53011e-05
s100v2	1.4281	0.0257022		xpo6	-1.6465	8.53011e-05
nkl.1	3.51612	0.025846		prpf4	-2.31648	8.54029e-05
cfl2	1.42207	0.0258624		rfc2	-1.98516	8.54029e-05
dbpa	2.08064	0.0259638		asf1bb	-2.26025	8.57752e-05
abhd3	1.14396	0.0261677		hnmt	-2.80451	8.57752e-05
bach1b	1.49122	0.0262907		nadk2	-2.03687	8.57752e-05
prelid1b	1.38881	0.0263292		rhogc	-1.8913	8.58179e-05
atp5if1b	1.24183	0.0264005		zgc:152830	-1.13104	8.58179e-05
metap2a	1.79683	0.026441		zwilch	-3.73007	8.60011e-05
eef2b	1.17272	0.0266473		lamp2	-2.63938	8.77467e-05
cyp1c1	1.57711	0.0268079		kcnk18	-6.3204	8.81874e-05
f5	1.60062	0.0270183		aurkb	-4.47242	9.06803e-05
cept1b	1.05223	0.0270335		mepcea	-1.68037	9.07016e-05
nt5c2l1	1.94378	0.0270335		cuedc2	-3.64952	9.10165e-05
map2k2b	1.11581	0.027037		nmnat1	-1.54166	9.10486e-05
rpl17	1.13635	0.027037		smad5	-1.74019	9.14632e-05
nfyal	3.88536	0.0271352		si:ch211-198m1.1	-5.52364	9.14768e-05
terb2	1.57182	0.0272137		snai3	-6.16438	9.16602e-05
qdpra	1.63538	0.0272153		ift172	-1.17304	9.19976e-05
cyp2k16	1.54156	0.027264		usp1	-2.03102	9.19976e-05
rpl29	1.16431	0.0276125		clns1a	-1.6366	9.31483e-05
slc25a1b	1.55489	0.0276288		dync2li1	-2.95864	9.31483e-05
rarres3	1.45736	0.027749		foxo3a	-1.1807	9.34739e-05
mpeg1.1	1.61319	0.0280304		chfr	-1.24485	9.34945e-05
rps27.1	1.38573	0.0281396		ddx59	-1.44291	9.42606e-05
rpl31	1.15467	0.0282954		rad51ap1	-4.24589	9.45655e-05
gapdh	1.03786	0.0283153		cnot8	-1.7808	9.48419e-05
rpl9	1.48909	0.0285557		rnf168	-2.95965	9.62539e-05
prnprs3	1.31418	0.028762		mis12	-3.98615	9.63745e-05
celf3a	1.10486	0.0288086		ercc2	-1.72234	9.64373e-05
si:ch211-262h13.3	1.21086	0.028917		bmp15	-5.14004	9.65407e-05
tfr2	1.45496	0.0289377		hps4	-2.73164	9.65407e-05
morn5	2.32703	0.0290491		nkain1	-2.74825	9.65407e-05
rps16	1.22738	0.0290491		fancm	-2.60836	9.70985e-05
zgc:101806	2.50459	0.0290638		zglp1	-5.93422	9.71916e-05
gapdhs	1.08738	0.0291477		rbp1.1	-4.55433	9.77204e-05
serpine1	1.35722	0.0296787		mynn	-2.84514	9.77913e-05
vwa5a	1.28537	0.0296928		pitpnaa	-3.10603	9.77913e-05
rps6	1.11808	0.0297176		haus5	-4.62943	9.81581e-05
abhd8b	2.56569	0.0297415		ash2l	-1.36328	9.82412e-05
mfsd13a	1.21664	0.0298914		neu3.2	-2.7327	9.82448e-05
LOC110437947	3.18673	0.0300088		hoxd9a	-6.19672	9.97082e-05
rpl35	1.28833	0.0301812		f3b	-2.66822	0.00010014
lhfpl6	1.41661	0.0302039		wacb	-1.75559	0.000101415
ramp2	1.33145	0.0304282		grhl2a	-4.1624	0.000102624
spock3	2.08484	0.0307585		ankmy2a	-1.45908	0.0001038
zgc:194336	2.6087	0.0307585		fbxo46	-1.69733	0.0001038
krt91	1.34066	0.0307942		qdprb.4	-5.2783	0.000104042
grsf1	3.8388	0.0308157		fnbp1l	-1.85209	0.000105134
ptpn6	1.48047	0.0308909		mier3a	-1.6757	0.000105541
slc25a5	1.06396	0.0310116		chaf1a	-3.7065	0.000105674
efna3b	1.58233	0.0312503		rapgef1b	-2.76626	0.000106218
hao1	1.52614	0.0314024		sgo1	-4.63616	0.000106218
rpl7a	1.19796	0.0314529		unc119a2	-3.982	0.000106218
entpd8	1.29318	0.0315492		lbx2	-7.11771	0.000106682
c1r	1.39028	0.0316938		pja2	-1.93342	0.000106736
zgc:110006	1.02972	0.0317751		tatdn2	-5.53521	0.000106736
podxl	1.35217	0.031981		adam9b	-5.69875	0.000107647
rps10	1.17199	0.0320415		zgc:101772	-4.25445	0.00010774
dnajc12	1.1618	0.0320639		dact2	-3.13012	0.000109076
rps3	1.15308	0.0322833		ift27	-1.91632	0.000109076
rps12	1.19571	0.0323583		naxe	-1.08713	0.000109076
apold1a	1.08614	0.0325852		styxl1	-5.24874	0.000109076
zgc:110716	1.87007	0.0325852		mrnip	-4.79611	0.000109129
mgll	1.78586	0.0330761		brdt	-1.31638	0.00010932
rps13	1.23429	0.033162		rag2	-3.41846	0.000109409
rpl5a	1.25731	0.0334871		ywhaz	-1.18305	0.000109409
rpl36	1.32985	0.0335853		si:dkeyp-46h3.2	-5.75312	0.000109607
mef2aa	1.51038	0.0341571		kif23	-4.51907	0.000109706
tlr5b	1.33592	0.0341571		lto1	-2.27638	0.000109706
rpl11	1.17312	0.034399		nploc4	-1.33783	0.000109706
popdc2	1.62986	0.0344181		rpa2	-2.18588	0.000109706
dicp2.2	4.24087	0.0345		tex10	-1.45813	0.000109706
c3a.6	1.43222	0.0345859		wdhd1	-3.30046	0.000109706
foxred2	1.64712	0.0345978		cdc34a	-2.04497	0.000109719
rps18	1.17123	0.0346693		kbtbd8	-1.99097	0.000110295
slc22a23	1.01799	0.0347249		prim1	-2.64584	0.000110312
rps23	1.14232	0.0349861		ctdnep1b	-1.41411	0.000111727
chia.6	1.34232	0.035436		tdrd9	-5.43884	0.000112893
rpsa	1.17708	0.0358529		gjc4a.1	-5.36205	0.000112991
pgam1a	1.05129	0.0360469		frmd6	-1.76561	0.000113565
sfrp5	1.55944	0.0361711		rbm25b	-1.39978	0.000114242
plaub	2.23036	0.036332		ift52	-1.36062	0.000114447
fam163ab	2.3662	0.0363921		tubgcp2	-1.62675	0.000114447
acsl4a	1.39774	0.0364064		cdk2	-3.25235	0.000114648
rpl36a	1.29463	0.0365631		dclre1a	-3.54089	0.000114771
rpl3	1.08706	0.0369293		si:dkeyp-98a7.5	-11.4712	0.000115654
marchf6	1.4577	0.0370971		mcm7	-2.93338	0.000115851
rpl38	1.20991	0.0374302		alkbh2	-1.69705	0.000115915
slc25a48	2.35788	0.0375293		ccdc117	-1.97895	0.000116961
mmrn2a	1.49609	0.0376116		elovl7b	-5.59057	0.000116961
klf2a	1.10502	0.0376407		brpf1	-1.49907	0.000117433
zgc:77158	1.1483	0.0377372		ubxn7	-1.39884	0.000117793
rab30	1.18242	0.0378261		faap24	-4.92008	0.000118682
allc	1.41771	0.0380383		actr5	-2.24828	0.000118913
rpl39	1.15969	0.0381502		ids	-1.86069	0.000118913
hsp70l	2.16029	0.0383575		chmp4c	-3.34073	0.00011907
gpr146	1.06564	0.0384192		kcnn1b	-4.82148	0.000119509
ctsh	1.35312	0.0393421		zgc:77151	-1.2815	0.000119509
zbtb8os	1.04657	0.0393421		zgc:55781	-2.37299	0.000119806
apoc2	1.39769	0.0393877		arhgef39	-4.08707	0.000120316
mhc1lia	1.49299	0.0393877		orc2	-2.63101	0.000120316
minpp1a	1.15626	0.0397529		pus3	-3.70891	0.000120517
elovl6	1.57909	0.0401475		ube2q1	-1.68776	0.000120517
zgc:136872	2.87393	0.0402345		rars2	-2.68081	0.00012053
si:ch1073-443f11.2	1.30317	0.0408486		olfm2a	-6.71961	0.000121035
agxtb	1.64221	0.0409717		zgc:152938	-2.56254	0.000121035
metrn	1.28987	0.041442		osbpl7	-5.76275	0.00012108
trim108	1.28237	0.041744		pkig	-2.20178	0.00012108
npl	1.18331	0.0417984		polb	-2.24235	0.00012108
prdm4	1.43877	0.0420855		ttyh2l	-4.59167	0.000121114
cabp2a	3.72244	0.0422695		mcm2	-3.309	0.000121716
mterf2	1.01178	0.0423056		jpt1b	-2.68185	0.000122183
fabp3	1.14283	0.0423668		sfrp1b	-3.65477	0.000122237
si:ch211-105c13.3	1.25048	0.043349		bbs7	-3.28247	0.000122337
prdx5	1.23008	0.0434948		dpf2	-2.16402	0.000123119
zgc:171772	1.12251	0.0434948		fbxo30b	-2.45	0.000123581
c9	1.38877	0.0435519		tmem144b	-5.53273	0.000124375
ackr3b	1.08997	0.0436647		zgc:165409	-1.81044	0.000124375
havcr1	1.82345	0.0437119		ildr1a	-2.94788	0.00012457
ssuh2rs1	1.38791	0.0437238		necap1	-3.85939	0.000125391
rfesd	1.26303	0.0439247		siva1	-4.23836	0.000125391
myo1f	1.3038	0.0440959		cks2	-3.4298	0.000125484
crp2	1.10444	0.0441052		ubn2a	-1.94793	0.000126213
si:dkey-58f10.10	1.15806	0.0443984		pbk	-2.9168	0.00012674
pex11g	1.43782	0.0444654		lin28ab	-6.75652	0.000127011
rpl10a	1.11906	0.0444654		stk17b	-1.04952	0.000127052
teni.2	2.2736	0.0448663		rrm2	-4.68768	0.000127535
ywhae2	1.09342	0.04488		zc3h7a	-1.92141	0.000128817
tnfrsf1a	1.32981	0.0449144		adipor1a	-2.02546	0.00013054
dscama	1.26384	0.0450883		atp6v0a2b	-1.82694	0.00013054
si:ch211-114l13.9	2.27671	0.0451951		ppp4r2a	-1.3399	0.00013124
tp53inp1	1.30705	0.0455551		carnmt1	-4.1829	0.000131256
adka	1.06652	0.0459429		thoc6	-2.87423	0.00013137
znf1015	1.24016	0.0462147		suv39h1a	-5.39115	0.000131443
camk1gb	1.7755	0.0463442		ssx2ipa	-3.18085	0.000131489
ptgis	1.88506	0.0464302		serpine2	-2.17736	0.00013171
lcat	1.4699	0.0464796		tmem106c	-1.50433	0.00013171
rplp0	1.32221	0.0465044		unc45a	-2.05475	0.000131916
zgc:174260	1.68771	0.0465044		lipg	-4.29486	0.000135196
fgg	1.40571	0.0467455		sh3gl2a	-3.82064	0.000135196
pck2	1.3786	0.0467798		armc1l	-3.90679	0.000137447
klhl4	1.38458	0.0471037		rpa1	-2.35947	0.000137497
rpl4	1.01718	0.0476599		ammecr1	-1.46039	0.000137529
rps27a	1.07043	0.0476599		tdrd5	-5.25852	0.000137529
adra1aa	1.40427	0.0477584		hsd17b12a	-3.56993	0.000137829
nsa2	1.21655	0.0477584		slc2a10	-4.40863	0.000137872
s1pr1	1.2484	0.0477877		pi15a	-5.60245	0.000138268
rplp1	1.10132	0.0478282		chst3b	-6.76098	0.000138913
ucp3	1.7022	0.0481672		trpc7b	-4.98394	0.000139686
plagx	1.49035	0.0487464		myo1eb	-2.31961	0.000139922
pxylp1	1.47245	0.0487464		dipk2aa	-1.93234	0.000140007
rec8b	2.02298	0.0488115		rogdi	-1.824	0.000140007
sort1a	3.10132	0.048866		smarcad1a	-3.52895	0.000140007
sla1a	1.52498	0.0489322		lsm14b	-5.33078	0.000141084
cldn5b	1.33879	0.0490789		ccdc191	-3.3676	0.000141167
dram1	1.08098	0.0491677		cpeb1b	-5.23146	0.000142133
isoc2	1.24997	0.0493185		rnf180b	-2.17762	0.000142702
rpl26	1.08163	0.0495628		kcnk5b	-3.02885	0.000142989
hspb8	1.43009	0.0496582		cdca5	-4.40342	0.00014313
ccl38a.5	1.41303	0.0496998		gins2	-4.21315	0.000143181
rps26l	1.27273	0.0501642		buc	-5.43971	0.000143974
cables1	1.83845	0.0503976		dnajc10	-1.96034	0.000143974
chpt1	1.40605	0.0504585		haus1	-3.65314	0.000143974
zgc:153913	1.32247	0.0506772		septin5a	-4.56637	0.000144739
dap	1.10326	0.0508357		mov10l1	-5.21832	0.000145242
aqp9b	2.01278	0.0509744		ubtd1b	-1.49006	0.000145389
rps28	1.14588	0.0510333		josd1	-1.90876	0.000146388
bnc2	1.46751	0.0510966		pdik1l	-2.13039	0.000147299
si:dkey-6n6.1	1.69848	0.0515741		nusap1	-3.95878	0.000147402
efnb2b	1.16125	0.0516435		aktip	-1.22132	0.000149014
cdc42ep3	1.42242	0.0518824		dctpp1	-3.93185	0.000149071
fah	1.3105	0.0518824		si:ch211-284e13.5	-1.7898	0.000150062
rnf144b	1.00789	0.0520426		zgc:165481	-6.50597	0.00015208
rps25	1.12761	0.052248		zgc:171977	-5.58071	0.00015208
fga	1.46003	0.0530804		bub3	-2.61247	0.000152521
fynb	1.76981	0.0531385		gsto2	-2.64735	0.000152856
slc35d1b	1.23767	0.0535459		cetn3	-3.31069	0.000152876
rps21	1.17327	0.053825		ercc4	-2.07114	0.000152876
si:dkey-9i23.4	1.23259	0.053825		alkbh4	-2.68774	0.000153244
mov10b.1	1.42321	0.0542507		pola2	-2.97145	0.000153244
mibp2	1.14147	0.0545312		dscc1	-3.88314	0.000153514
cyba	1.33957	0.0545853		gtse1	-4.7827	0.000153514
igsf3l	1.3302	0.0545853		marchf7	-1.40111	0.000154906
mthfd2	1.20435	0.0558582		nabp1b	-5.39272	0.000154906
rps27.2	1.11499	0.055972		nemp1	-2.86049	0.000154906
cldn3d	1.42372	0.0562875		tdrd7a	-5.25271	0.000154906
lix1l	1.21802	0.0562875		lysmd1	-2.13379	0.000155073
nupr1b	1.64996	0.0564017		trdmt1	-2.43475	0.000155073
si:dkey-239i20.4	1.32885	0.05657		ccnq	-2.48758	0.000157108
ehf	1.26677	0.0570034		fxyd6l	-2.75863	0.000157108
rplp2l	1.08029	0.057206		ruvbl2	-2.64641	0.000157513
vtg6	4.95685	0.0572094		ftsj1	-1.78879	0.000157719
slc16a9a	2.01212	0.0578147		dnaaf10	-2.60111	0.000157849
fbxo6.2	1.46121	0.0581406		thap12b	-1.93744	0.000158805
pigr	1.28843	0.0581845		tlk2	-1.5337	0.000158805
rps15	1.16201	0.0584624		gbgt1l1	-4.6649	0.000159025
kirrel3l	1.32873	0.058593		zgc:171445	-5.53537	0.000159025
ltb4r	1.59991	0.0588758		lrrc61	-4.57902	0.00015985
rps27l	1.10508	0.0591161		si:ch211-137a8.2	-5.46716	0.000159851
acat2	1.14314	0.0591506		zp2.2	-5.41725	0.000159851
zgc:171506	1.52671	0.0591863		ankrd10a	-2.8234	0.000160391
tle5	1.50241	0.0598598		nelfcd	-1.17163	0.000160391
faua	1.21501	0.0611766		lig1	-2.36491	0.000160894
cebpa	1.76635	0.0612277		asl	-2.52843	0.000160939
avpr1aa	2.15952	0.0613777		fxr2	-1.74006	0.000161122
arnt	1.66843	0.0616793		nek2	-5.00408	0.000161469
mfng	1.12682	0.0618788		prim2	-2.88994	0.00016249
inhbab	2.48181	0.0620833		ccna1	-5.4732	0.000163453
tmem86b	2.51125	0.0620833		cdkn1ca	-3.56912	0.000164238
foxa3	1.29881	0.0623128		tbl1xr1b	-1.64926	0.00016469
nkl.4	1.83897	0.0623387		uba3	-2.14752	0.000166495
wu:fa19b12	1.4153	0.0625126		hmg20b	-1.0799	0.000166594
si:ch211-245h14.1	1.11422	0.0628637		enah	-3.9433	0.000167937
cebpb	1.04274	0.0635289		lipt1	-2.05758	0.000168347
rnasel3	1.23837	0.0636768		ipo8	-2.6034	0.000168546
zgc:172145	1.21297	0.0644319		zgc:162592	-6.00725	0.000168546
slc40a1	1.69047	0.0645158		zgc:110366	-1.85905	0.000168717
ppp1r14c	2.12852	0.0648619		zgc:163030	-5.06955	0.000170349
cxcl8b.1	1.49404	0.0650298		swsap1	-3.91705	0.000170359
tinagl1	1.24712	0.0650298		metrnla	-1.6971	0.000171682
si:dkey-18p12.4	3.43517	0.0651849		slbp	-3.8859	0.000171738
aqp12	1.42667	0.0655166		wrnip1	-1.78067	0.000172512
cmklr1	2.43636	0.0659847		nrxn2b	-2.58346	0.000172686
lygl1	1.60034	0.0660372		sephs1	-1.59625	0.000172986
sgk1	1.40103	0.0668005		arl5a	-1.41495	0.000173517
sema7a	1.05892	0.0669109		maea	-1.21915	0.000173886
hbp1	1.16645	0.0669177		rheb	-4.11393	0.000173886
cyp2y3	1.06436	0.0669749		slc39a13	-2.33866	0.000174431
sftpbb	1.1624	0.0671662		stk11	-1.5505	0.000175063
acer3	1.20932	0.0681694		cltca	-3.48956	0.000176665
ptges3l	1.67337	0.0681694		otud3	-1.66256	0.000177513
gpm6aa	2.11686	0.068431		alg1	-2.85462	0.000178772
zgc:153219	1.69115	0.068431		abhd6b	-6.09338	0.000179312
dedd1	5.53887	0.0686101		poc1b	-1.91256	0.000179398
hs1bp3	1.25751	0.0686101		mrm1	-1.90455	0.000180038
cxcl32b.1	1.17525	0.0691061		igf2r	-2.26939	0.000180245
pdk4	1.28773	0.0691633		gnpda1	-2.52544	0.000180591
st3gal7	1.02575	0.0691909		p2rx4a	-3.82359	0.000180591
cxcl11.8	2.21133	0.0692828		zgc:110239	-1.66708	0.000180591
adra2c	3.82192	0.0692961		apex2	-2.34742	0.00018181
znf341	1.51103	0.0694614		dvl3a	-1.54748	0.00018238
rpl6	1.05133	0.069958		med4	-2.0114	0.000182398
g6pc3	1.07457	0.0699743		rrad	-5.60861	0.000184225
dab2ipb	1.52995	0.0700862		exd1	-5.13218	0.000184312
tars1	1.20199	0.0700965		cwf19l1	-1.37964	0.000184605
hdac4	1.62308	0.0702475		rab33a	-6.76839	0.000184605
twf2	1.34896	0.0703969		thoc1	-1.46996	0.000184605
limk2	1.12959	0.0704403		gba3	-2.80199	0.000186954
dhrs13b.2	1.00703	0.070793		strada	-1.14836	0.000186954
slc3a2b	1.7066	0.0708749		supv3l1	-1.89859	0.000186954
krt8	1.0058	0.0710955		cxxc1b	-1.75695	0.000186997
angptl1a	1.83205	0.0711855		slc25a12	-2.06562	0.000189192
kdr	1.34291	0.0717415		six6b	-6.27082	0.000189613
kcnj8	1.53317	0.0721189		st6gal1	-8.11512	0.000190353
f10	1.20038	0.0721714		scg3	-3.61539	0.000191352
gpr183b	1.79278	0.0722189		ddx39aa	-1.8632	0.000191949
parp8	1.15957	0.0726271		ddx19b	-2.81711	0.000192852
oxct1b	1.325	0.0728263		ddx28	-2.0691	0.000195075
myl9b	1.08234	0.0732367		fancf	-4.68468	0.000195084
klhl6	1.17996	0.0733431		ovch1	-5.2775	0.000195273
tent5ba	1.59394	0.073387		zfand4	-2.32039	0.000195475
bace1	1.196	0.0738497		zgc:172323	-3.65765	0.000195475
bcl6ab	1.18464	0.0741028		cks1b	-3.64991	0.000195518
fgb	1.29119	0.0741028		gtpbp3	-2.69293	0.000195518
gnai1	1.27298	0.0741392		lmf2a	-1.37621	0.00019608
rerg	1.4125	0.0743824		shtn1	-2.1971	0.00019608
cavin2b	1.13601	0.0750532		hspbap1	-2.77502	0.000196715
pdxkb	1.15732	0.0754308		lrrc40	-1.96373	0.000197452
rgs5b	1.39264	0.0755949		tspy	-1.06243	0.000197452
ddit3	1.48217	0.0763611		tmem60	-2.47954	0.000197654
zgc:154164	1.14841	0.0785465		kpna2	-4.09151	0.000199288
hbl4	1.61147	0.0793776		tex36	-4.72088	0.000199525
zgc:112962	2.52014	0.0795027		mbip	-2.57815	0.00019982
slc25a29	1.40665	0.0798461		abcg1	-3.28061	0.000200395
srgn	1.11608	0.0798461		tecrl2b	-5.58089	0.000200395
dazap1	1.59775	0.0799332		fam117ab	-3.28543	0.000200993
derl3	1.04163	0.0805713		slc6a11a	-7.12396	0.000201296
msrb3	1.04412	0.0806129		gins3	-3.8834	0.000201549
serping1	1.18872	0.0812332		tgfbrap1	-2.67808	0.000202268
il7r	1.59836	0.0816363		zc3h14	-1.12435	0.000204343
ccl34a.3	2.8017	0.0819982		b3galnt2	-2.6271	0.000204422
igfbp2b	1.17513	0.0819982		apoda.2	-3.95516	0.000204841
lgals2a	1.15082	0.0825085		slc49a4	-1.26596	0.000205637
npc2.2	1.36489	0.0825085		si:ch73-41e3.7	-5.33044	0.00020732
tmem204	1.31187	0.0825085		oxct1a	-4.93076	0.000208271
haao	1.16999	0.0827992		tmem231	-3.37657	0.000208412
zgc:153116	1.00869	0.0833027		dgcr8	-1.28715	0.000209302
timp2b	1.09262	0.0833881		mfsd4b	-1.04013	0.000209898
ugt1a4	1.40835	0.0833886		unc119b	-3.33742	0.000209898
hif1al2	2.31698	0.083391		proser3	-3.19465	0.000210911
mcm3	1.20975	0.0834267		smn1	-1.93437	0.000212477
zbtb43	1.24059	0.0852905		tuba8l4	-2.02524	0.000212477
zgc:114188	1.08789	0.0854922		rbm46	-4.84714	0.000212516
ache	1.30704	0.0856565		sesn2	-3.09227	0.000212516
slc25a27	1.00505	0.087611		ube2t	-3.71725	0.000213967
serpinc1	1.30511	0.0877264		mbd3a	-1.24477	0.000214885
ggact.1	1.08442	0.0881569		ttc21b	-1.9602	0.000215577
zgc:113518	1.00513	0.0881569		nbn	-1.94397	0.00021612
hnrnpd	1.40459	0.0883563		gpat4	-2.10422	0.000216228
myh7ba	2.85864	0.0883563		xrn2	-1.53354	0.000216347
snap23.2	1.88936	0.0885604		fsip1	-3.59503	0.000217346
nr1h5	1.15562	0.0900476		actr8	-1.98377	0.000217969
gypc	1.12432	0.09081		zgc:113019	-2.1095	0.000218762
cbsa	1.28097	0.0909417		epcam	-3.23237	0.000220526
irf8	1.07908	0.0909676		g2e3	-4.42888	0.000220703
tlcd1	2.2423	0.0910346		rab35b	-2.22099	0.000220977
timp4.3	1.53606	0.0918879		cdc5l	-1.21104	0.000221732
tas1r1	1.51943	0.0927351		mcm4	-3.50177	0.000221857
arl4ca	1.09885	0.092801		mindy3	-2.05207	0.000221857
ikzf1	1.33469	0.093845		ssb	-7.27018	0.00022463
LOC100151049	1.18656	0.0939318		ndst1a	-2.79922	0.000225105
si:dkey-228a15.1	1.17018	0.0948455		bbs2	-1.50153	0.000225834
agmo	1.02574	0.0949746		adsl	-1.489	0.000227845
eef2k	1.62093	0.0954486		fbxl3b	-1.06924	0.000230704
diabloa	1.41867	0.0955012		mgat2	-1.40955	0.000230704
htt	1.11139	0.0955095		pold3	-2.38415	0.000230929
plg	1.31419	0.095642		st6galnac1.2	-4.71733	0.000230996
hsd17b14	1.32305	0.095718		znf408	-1.49198	0.000230996
spi1b	1.20951	0.0965816		pane1	-3.62752	0.000231419
illr1	1.47131	0.097059		si:dkey-33c12.4	-2.98843	0.000231419
gcshb	1.24322	0.0970886		ubc	-1.44439	0.000231419
mhc1zfa	1.50539	0.0972372		ska2	-1.3183	0.000231854
cd59a	1.51382	0.0973024		samd1a	-1.15889	0.000233938
psme2	1.01475	0.0973414		cyb5r1	-1.16039	0.000234694
f7l	1.1783	0.0981192		hcfc1a	-1.86054	0.000234988
efnb2a	1.22694	0.0987805		plk4	-4.90756	0.000234988
eef1a1l2	1.32299	0.0996192		si:dkey-121a9.3	-2.2132	0.000234988
c3a.3	1.39778	0.0998442		wrap53	-1.83612	0.000234988
cd63	1.14715	0.100467		pld6	-5.53017	0.000236208
asgrl1	1.18925	0.10076		vdac1	-2.30674	0.000236208
rnf122	1.26918	0.101752		zgc:114119	-3.32059	0.00023759
ccnd1	1.05216	0.102495		dctd	-3.02343	0.000238208
serpine3	1.12932	0.103027		pigw	-2.24785	0.000238408
cyp2n13	1.54094	0.103698		nfil3-3	-6.77175	0.00023905
srd5a2a	1.35153	0.104164		traf1	-2.2477	0.000239978
psme1	1.02502	0.104348		wdr76	-3.98903	0.000240358
zgc:109986	1.13261	0.104486		paxx	-2.61805	0.000240885
masp2	1.18466	0.104859		rragca	-1.25516	0.000240885
foxa2	1.22075	0.105977		c2cd4a	-3.7424	0.000241101
meig1	1.53297	0.105978		hid1b	-2.71011	0.000241184
				ints9	-1.0313	0.000241184
				LOC100216314	-5.3088	0.000241184
				grip2a	-4.608	0.000242264
				bag4	-2.17461	0.000243398
				spdl1	-4.08517	0.000244155
				gtf2a1l	-3.07912	0.000244928
				zgc:153284	-4.43816	0.000244928
				anapc7	-1.53115	0.000245407
				tubb4b	-2.23344	0.000245407
				zgc:194246	-1.94146	0.000245407
				zp3d.1	-4.61866	0.000245407
				dmap1	-1.90695	0.00024547
				orc3	-3.25623	0.00024547
				vrk1	-2.048	0.000246176
				LOC100538023	-5.23176	0.000246195
				e2f5	-3.95881	0.000246768
				iba57	-1.69416	0.000246768
				mad2l1	-4.25669	0.000246768
				egr4	-5.23354	0.000247232
				polr2m	-1.97869	0.000250972
				uchl1	-4.17109	0.000250972
				slc25a51a	-6.10758	0.000251952
				trmt44	-1.69723	0.000251952
				tnika	-2.57052	0.000252651
				rad9a	-3.23904	0.000252696
				si:dkey-10f21.4	-4.16873	0.000252696
				swi5	-2.65023	0.000252931
				thap11	-2.19412	0.000253383
				zgc:162948	-2.94356	0.000254297
				pip5k1ba	-3.01535	0.000255325
				bmp1b	-5.02919	0.00025674
				cth1	-5.18667	0.00025674
				hdhd3	-1.68027	0.00025674
				pole2	-3.27796	0.000256743
				epb41l5	-1.63306	0.000257612
				nup42	-2.11789	0.000260867
				adad1	-5.23174	0.000261513
				dnajc9	-1.93146	0.000261513
				clcn2c	-5.00974	0.000262025
				thop1	-2.57703	0.000262297
				icmt	-1.34096	0.00026244
				zgc:162858	-2.19012	0.00026244
				rpusd2	-2.25064	0.000263676
				larp6b	-5.17546	0.000264456
				pafah1b1b	-2.01142	0.000271958
				elovl1a	-4.33951	0.000272322
				plscr3b	-1.97094	0.000272322
				slc18a2	-1.88444	0.000272322
				wnt8-2	-4.74412	0.000272322
				smek1	-1.2178	0.000272922
				zgc:66483	-5.72508	0.000273581
				ctnnal1	-2.5147	0.00027406
				ywhaqa	-1.17557	0.00027406
				pnp4a	-2.90312	0.000274459
				snrpb2	-2.72845	0.000274459
				trim35-27	-4.62546	0.000274667
				zgc:110269	-1.97715	0.000275004
				htr5aa	-6.46538	0.000275749
				wls	-1.67908	0.000275802
				pik3r3b	-2.41299	0.000276028
				ppil2	-1.62083	0.000276028
				si:dkey-222p3.1	-2.47633	0.000276028
				spdya	-4.44006	0.000278695
				ankrd22	-3.87667	0.000279048
				snapc1a	-5.54369	0.000279441
				zgc:158376	-1.65255	0.000279727
				spopla	-1.11052	0.000280341
				srpk1a	-2.0114	0.000280341
				cnot7	-2.09381	0.000282106
				dcp1a	-1.59024	0.000282106
				rtca	-2.15364	0.000283336
				thap12a	-2.17132	0.000284559
				borcs7	-1.47016	0.000287469
				slc35e1	-1.94985	0.000287469
				cstf3	-1.58133	0.000288146
				usp39	-2.09719	0.000288146
				msx1b	-5.86517	0.00028827
				snrpa	-1.8056	0.00028827
				mkrn4	-5.61033	0.000289875
				rnf8	-1.5185	0.000289897
				crsp7	-2.42676	0.000292186
				zgc:86839	-3.55575	0.000292186
				gra	-4.26716	0.000292643
				jhy	-4.51896	0.000293615
				si:ch211-215a10.4	-1.91887	0.000293806
				wdr83	-1.88969	0.000293806
				ppp1r14aa	-4.12056	0.000297296
				lsm1	-2.77615	0.000298442
				mettl3	-1.63161	0.00030055
				odr4	-1.21101	0.000304978
				uevld	-2.49204	0.000307893
				ap1g2	-2.41302	0.000308325
				otx1	-5.17141	0.000308439
				frs2b	-1.01752	0.0003088
				avd	-4.92395	0.000309744
				kmt5ab	-4.45779	0.000309909
				syt9b	-5.29134	0.000309909
				sirt6	-2.69663	0.0003107
				arhgap28	-3.29203	0.000310834
				rabl2	-2.46857	0.000311278
				cntn1a	-3.83825	0.000311447
				tfap2a	-5.78164	0.000311703
				slx1b	-2.14195	0.000312576
				ints13	-1.50447	0.000314331
				med6	-1.61669	0.000314331
				snrnp40	-1.98858	0.000314331
				gtf2f2b	-5.13799	0.000316635
				senp5	-1.64288	0.000323481
				cdk2ap2	-2.15236	0.000327305
				actr2a	-1.6203	0.000327663
				mtx1b	-1.88857	0.000330195
				ppm1g	-1.3818	0.000330744
				smyd4	-1.95288	0.000332931
				dpf2l	-2.16735	0.000334175
				stard3	-1.80736	0.000336078
				cdc7	-4.42489	0.000336494
				smarcb1a	-1.24776	0.000336494
				ccdc34	-1.12183	0.00034093
				rbpms2b	-3.92892	0.000342116
				tmem209	-1.06904	0.000344137
				jade1	-1.72343	0.000347234
				tsc22d1	-1.42342	0.000347234
				zic5	-5.99265	0.000347293
				kmt5b	-1.44644	0.000348784
				katnbl1	-2.50065	0.000349193
				nfatc2ip	-1.41904	0.00035058
				yju2b	-2.25153	0.000351761
				snrpc	-2.07266	0.000355157
				zgc:165518	-5.11269	0.00035973
				LOC110438480	-3.23323	0.000361052
				si:ch73-109d9.2	-2.44078	0.000361715
				si:ch211-195b21.5	-1.81738	0.00036339
				mtfr2	-4.21684	0.000366423
				midn	-2.81142	0.000369805
				mtnr1aa	-5.6474	0.000374685
				cers4a	-4.66886	0.000374812
				eri2	-3.99342	0.000374855
				mos	-4.7158	0.000374855
				alg8	-1.09664	0.000375286
				tuba4l	-4.85454	0.000375286
				sass6	-4.76106	0.000375396
				fam120b	-3.46319	0.000376451
				nrf1	-1.38068	0.000376526
				fkbp14	-3.12173	0.000378364
				spinb	-3.59732	0.000386286
				alg3	-1.88421	0.000386878
				ccdc22	-1.56675	0.000388719
				b3galt2	-2.15361	0.000388842
				cdc23	-1.84453	0.000388842
				arih1l	-1.69301	0.000389337
				timeless	-1.36384	0.000389476
				uhrf1	-2.48211	0.000389527
				zgc:113426	-1.36179	0.000392885
				slc25a44b	-1.74708	0.000395172
				marcksb	-4.8887	0.000395681
				zgc:162895	-2.35628	0.000401571
				tram2	-2.58867	0.000406584
				rab32a	-2.54343	0.000406629
				ccdc106b	-4.5679	0.000411142
				mgat5	-1.53078	0.000411142
				e2f3	-1.80342	0.000412592
				cep41	-2.19053	0.000413375
				papolg	-1.5983	0.000416256
				nelfb	-1.5879	0.000417903
				cep55l	-3.67672	0.000419725
				glipr2l	-3.59286	0.000420547
				rnaseh2c	-1.08809	0.000420611
				rad21l1	-5.098	0.000421749
				larp6a	-3.79212	0.000422359
				orc5	-2.36416	0.000423466
				rad18	-3.56951	0.000425866
				zbtb8a	-4.07163	0.000425866
				zp3c	-5.05614	0.000427496
				zgc:153345	-4.74052	0.000428127
				zgc:113293	-4.97066	0.000428587
				mier3b	-6.5225	0.000429103
				nkx6.2	-4.0576	0.000437191
				prkcaa	-1.73265	0.000438265
				ccnd3	-4.44978	0.000439606
				tmem53	-1.8012	0.000440341
				kif2c	-5.40087	0.000440548
				dlx6a	-5.31303	0.000441041
				efhd1	-4.44624	0.000441041
				gpn3	-1.9232	0.000441041
				lmnb1	-4.45144	0.000441041
				elovl4b	-4.77827	0.000441842
				prmt6	-3.34239	0.000442293
				cldnd	-4.86741	0.000445486
				atp2a2a	-3.32967	0.000446081
				bbs1	-1.73677	0.000450065
				cluap1	-1.76926	0.000450065
				pycr3	-1.59476	0.000450065
				haus4	-5.35052	0.000451116
				ppt2a.4	-4.15742	0.000451514
				eef1a1l3	-4.98907	0.000452575
				lpar2a	-2.29888	0.000452575
				ints6	-1.10419	0.00045583
				tpi1a	-4.37938	0.000460115
				stk38l	-2.79228	0.000464032
				uck2a	-2.05902	0.000466712
				zgc:152968	-4.65892	0.000466712
				ndc1	-1.98558	0.000468047
				si:dkeyp-118h3.6	-1.87121	0.00047231
				dbf4	-1.906	0.000476408
				snx22	-1.87266	0.000476778
				rab42b	-3.32058	0.000477733
				acot9.1	-1.17812	0.00047816
				nsmfb	-5.89501	0.000478512
				fzd10	-3.14998	0.000479419
				stard14	-3.2388	0.000480562
				saal1	-1.92892	0.000483709
				zgc:55943	-1.13654	0.000483709
				foxr1	-5.07863	0.000486471
				pole3	-1.47607	0.000488766
				pias4b	-4.8024	0.000488969
				prmt7	-2.29284	0.000488969
				smarcal1	-2.15437	0.000488969
				slbp2	-5.08287	0.000489447
				jade3	-2.07672	0.000492594
				chtopa	-1.76105	0.000493757
				dpp3	-1.45835	0.00049664
				dync1li2	-2.54318	0.000511211
				zgc:66448	-1.85536	0.000514066
				anapc15	-1.03215	0.000514251
				b3gat3	-2.02354	0.000514251
				brf2	-3.14278	0.000514251
				ilf2	-2.06544	0.000514251
				cep128	-3.62613	0.000518715
				ubr7	-1.92333	0.000518715
				zp3e	-4.89445	0.000518715
				zgc:103482	-4.84761	0.000518877
				cnpy4	-2.36696	0.000519559
				atp6v1b2	-2.46617	0.000521147
				tbcc	-2.10011	0.000521735
				coq3	-1.23904	0.000522209
				phf10	-1.32253	0.000527547
				abracl	-2.6544	0.00052769
				psat1	-3.53384	0.00052901
				atp1a1b	-2.8178	0.000529161
				dck	-2.21689	0.000529414
				ift57	-2.27376	0.000529569
				mrgbp	-2.23634	0.000533703
				emx3	-6.00643	0.00053417
				lpar1	-2.18703	0.000538244
				zgc:56596	-1.76953	0.000538244
				zgc:56231	-4.77293	0.000538587
				zgc:162962	-2.78892	0.000540385
				zp3d.2	-4.56514	0.000542183
				znf277	-1.41706	0.000542351
				mphosph6	-1.60803	0.000548491
				sin3b	-1.16937	0.000550287
				gbgt1l4	-7.8553	0.000552846
				gart	-1.58293	0.000554381
				zgc:162200	-1.96759	0.000556954
				qtrt1	-2.35982	0.000559183
				lpar2b	-6.31507	0.000561551
				gins1	-2.95743	0.000562301
				tuba1a	-3.89035	0.000576953
				si:ch211-191i18.4	-5.1624	0.000578474
				cdk7	-1.77105	0.00058
				znf281b	-1.97681	0.000580651
				si:ch211-12h2.8	-4.7021	0.000581975
				pth1a	-4.72264	0.000590867
				slc30a1b	-4.35742	0.000591055
				hpf1	-1.82602	0.000598195
				clcn4	-1.29658	0.000598638
				heatr6	-1.68695	0.000599558
				mcm6l	-4.8016	0.000601474
				dclre1b	-1.61217	0.000601898
				prickle2b	-4.93939	0.000603015
				gdf9	-4.88087	0.000603442
				zbtb11	-1.18877	0.000614587
				mettl16	-1.93697	0.000616373
				plcg1	-1.32148	0.000616373
				zgc:174906	-2.2073	0.000616373
				rfc4	-2.14174	0.000617685
				susd4	-3.42292	0.000620696
				lipia	-2.9253	0.000621223
				rpain	-3.81833	0.000622644
				gdf3	-4.94316	0.00063186
				paxip1	-1.92475	0.00063186
				si:ch73-127m5.2	-1.14121	0.00063186
				slain2	-2.32296	0.00063186
				slc38a7	-1.58117	0.00063186
				tfdp2	-1.73027	0.000633647
				bmpr1bb	-5.8956	0.000636389
				eef1akmt1	-1.89435	0.000636389
				prps1b	-1.41813	0.000636389
				xrcc3	-1.82463	0.000638417
				zgc:101562	-1.82539	0.000642869
				memo1	-1.89062	0.000647092
				gkap1	-1.59741	0.000647791
				dnaaf6	-6.45223	0.000648872
				tph1a	-5.15131	0.000656909
				si:dkeyp-2e4.2	-3.67684	0.000657003
				ing5b	-3.33853	0.000660648
				mcm3l	-4.99699	0.000662023
				eloal	-4.76414	0.000662101
				usf1	-1.40836	0.000662101
				rbm24a	-2.06094	0.000664564
				socs1a	-2.10725	0.000664928
				zmynd19	-2.36044	0.000664928
				ppp4r1	-1.18636	0.000666191
				rmnd5b	-1.26932	0.000666981
				nup155	-2.07943	0.000672868
				vps11	-1.03661	0.000674806
				lrrc47	-1.92341	0.000675767
				elavl2	-4.54664	0.000686897
				irx4b	-6.20552	0.000688273
				ppih	-2.14876	0.000688273
				gmnn	-3.49087	0.000688559
				get1	-1.06654	0.000689021
				trmt5	-2.80819	0.000691196
				polr2j	-1.1538	0.000692082
				aggf1	-1.40065	0.000695124
				rad52	-4.16466	0.000702498
				zp2.5	-4.9012	0.000706206
				pot1	-1.90086	0.000707211
				clybl	-1.08024	0.000710279
				pvalb9	-6.95266	0.000710279
				arfip1	-2.32358	0.000710495
				scn1bb	-4.78843	0.000714352
				tmem17	-1.99201	0.000716082
				zgc:113423	-1.02386	0.000721165
				znf989	-2.77208	0.000722175
				pde12	-2.54064	0.000732265
				thoc5	-1.34527	0.000732265
				ccnt2b	-1.30551	0.000735193
				myclb	-2.22393	0.000735193
				si:ch73-366l1.5	-4.16927	0.000735193
				golph3a	-5.71945	0.00073579
				cpsf4	-1.62741	0.000737297
				ica1	-4.46882	0.00073737
				zcchc8	-1.77982	0.00073737
				si:ch211-244o22.2	-4.52445	0.000739386
				epdr1	-3.84428	0.000739975
				vps51	-1.57431	0.000740709
				coil	-2.37414	0.000740852
				kdm8	-2.28924	0.000742112
				mad1l1	-2.14143	0.000742112
				mrpl17	-2.0566	0.000742112
				gcga	-4.07132	0.000742418
				ints7	-2.43787	0.000744576
				tbc1d16	-2.04321	0.000746908
				map1lc3c	-4.8806	0.000754081
				senp3a	-1.85152	0.000754081
				zp2l1	-4.88769	0.000754081
				sh3d19	-2.31985	0.000756299
				nudcd1	-1.70265	0.000759058
				lamtor1	-1.09366	0.000766592
				oip5	-3.82184	0.000767681
				mcmbp	-2.59611	0.000769818
				tfap2e	-6.78101	0.000769837
				pias4a	-1.107	0.000772424
				dok6	-6.08861	0.000776393
				cnpy2	-2.67141	0.000777683
				neil3	-4.14654	0.000777683
				tia1l	-1.63829	0.000778548
				igf2bp1	-1.91704	0.000778847
				zgc:56095	-1.73648	0.000778847
				anln	-3.88356	0.00077951
				septin8a	-1.68623	0.000780505
				ssna1	-2.8175	0.000780505
				uba2	-2.23958	0.000787219
				chtf8	-2.52532	0.000790062
				phc1	-1.84731	0.0007907
				tom1	-2.6459	0.000791502
				rac1a	-1.79771	0.000792102
				nars2	-2.66712	0.000793282
				jkamp	-1.29145	0.000794742
				lta4h	-1.03095	0.000799313
				cep97	-3.25369	0.000804112
				spef1	-5.06268	0.000804112
				iqgap1	-1.30131	0.000805365
				psmc3ip	-3.01219	0.000815142
				tmem101	-1.21209	0.000815142
				sars2	-3.18969	0.000819821
				pomk	-1.25536	0.000823505
				org	-4.91884	0.000825115
				taf9	-1.15286	0.00082554
				zgc:158270	-2.30474	0.000826272
				tceanc2	-2.30892	0.000829965
				zgc:171435	-2.33621	0.000832515
				cbll1	-1.19367	0.00083617
				rgs14a	-3.23809	0.000837077
				siah2l	-1.13689	0.000837205
				zgc:113691	-4.23749	0.000837205
				zgc:56699	-4.77364	0.000837205
				paip1	-1.10557	0.0008422
				cfap161	-4.58397	0.000843829
				zgc:113424	-4.6961	0.000845189
				ap1s3b	-1.58494	0.000847876
				sh3bp5la	-1.12346	0.000847876
				sinup	-4.37362	0.000849143
				tcea1	-1.37315	0.000858437
				ttc8	-1.28058	0.000859588
				gbx1	-6.58187	0.000860503
				smarca5	-2.44818	0.000861687
				rngtt	-1.26372	0.000864446
				sst2	-4.32261	0.000864446
				pfn2b	-1.13706	0.000867924
				mief1	-1.13487	0.000868135
				gemin8	-2.37284	0.000875089
				rnmt	-1.45337	0.000875089
				znfl2a	-3.97001	0.000880809
				rcor1	-1.67151	0.00088667
				gcgb	-4.94588	0.000886907
				slc7a6os	-1.19573	0.000890447
				c18h3orf33	-1.35444	0.000892601
				btbd6b	-1.02939	0.000896707
				aif1l	-1.89875	0.00090136
				txlnbb	-8.31743	0.00090136
				zar1l	-4.73243	0.00090136
				fgfbp2b	-6.13888	0.000909742
				rassf4a	-2.1558	0.000910145
				alyref	-1.5405	0.000910171
				si:ch211-240l19.7	-3.11679	0.000910171
				slc9a2	-2.14644	0.000911104
				zpax4	-4.64839	0.000914704
				fam78aa	-4.99723	0.000924506
				notch1a	-1.16208	0.000925823
				nfe2l2b	-1.74085	0.000933133
				pafah1b1a	-1.23381	0.000933133
				zp3b	-4.53395	0.000933922
				ercc1	-1.1872	0.000935831
				med10	-1.0597	0.00093649
				polr3f	-1.94202	0.00093649
				ap1s2	-2.0364	0.0009403
				cryba2a	-5.57886	0.000944582
				rpusd4	-2.05422	0.000944582
				ehmt2	-1.63577	0.000951992
				kdm5c	-1.40372	0.000959787
				eif2b3	-1.90253	0.000962496
				nphp1	-3.47697	0.000963096
				rpp38	-2.34903	0.000963108
				zp3a.2	-4.694	0.000965367
				znf131	-2.93158	0.000972714
				ap1g1	-1.39549	0.000978282
				kmt5aa	-1.49042	0.000982543
				snrpa1	-2.25872	0.000985022
				tacc3	-4.28744	0.000985022
				cog8	-1.15292	0.000985221
				ttc19	-1.29177	0.000985221
				zgc:171424	-6.19748	0.000986243
				gid8a	-1.51573	0.000989477
				ppm1db	-1.15858	0.00099517
				xndc1	-2.50162	0.000997768
				med17	-1.00478	0.00100367
				pknox1.1	-1.48882	0.00101195
				fdx2	-1.55166	0.00101348
				ppp3r1a	-1.30683	0.00101373
				afg2b	-1.48669	0.00101403
				nup43	-1.91255	0.00101716
				pus10	-2.00903	0.00101716
				gmcl1	-1.14398	0.00101825
				setdb1a	-1.62181	0.00101871
				ube3d	-2.19227	0.00101871
				retsatl	-4.85089	0.00101946
				taf8	-1.1214	0.00102035
				dlg1a	-1.00349	0.00103104
				med21	-1.85453	0.00103104
				sp7	-5.38716	0.00103104
				ube2wb	-2.00791	0.00103104
				zgc:113210	-2.01014	0.00103263
				prpf3	-1.12707	0.00103458
				cops8	-1.26772	0.00103913
				ambra1b	-1.28561	0.0010465
				hmgb2b	-1.39074	0.00104789
				pdzrn4	-6.42096	0.00104862
				st8sia2	-4.69038	0.00104902
				ube2nb	-1.2538	0.00104902
				kifap3b	-2.0432	0.00105122
				pmaip1	-2.14949	0.00105379
				kbtbd4	-1.79732	0.00106152
				spc25	-3.10044	0.0010625
				g3bp1	-2.66558	0.0010703
				nfs1	-1.3157	0.0010703
				tmem266	-6.67663	0.00107311
				mllt3	-3.81087	0.00107633
				rif1	-3.19736	0.00107633
				tspan3b	-5.07076	0.00107633
				si:ch1073-75o15.3	-4.67481	0.00107989
				extl2	-1.39419	0.00108697
				zar1	-4.37018	0.00109027
				rab33ba	-1.88663	0.00109456
				pdcd7	-1.88698	0.00109755
				ggnbp2	-1.45109	0.00109933
				mettl21a	-3.11933	0.00110197
				nxph1	-4.33225	0.00110612
				zap70	-1.82598	0.00110612
				pex1	-1.19763	0.0011079
				cox11	-2.01687	0.00110828
				ipo9	-2.31916	0.00111653
				vrtn	-4.17759	0.00111653
				h2az2a	-2.50157	0.0011195
				trpc4apa	-1.22895	0.0011195
				zgc:110222	-1.54238	0.00111998
				nde1	-1.15223	0.00112046
				zfand5b	-2.07542	0.0011263
				xab2	-1.43106	0.00112708
				zgc:163143	-2.85626	0.00112793
				zpcx	-4.58558	0.00113184
				zgc:66474	-1.03634	0.00113274
				rem2	-6.33048	0.00113332
				stra6	-3.7298	0.00114185
				zgc:173556	-4.53451	0.00116563
				fancc	-4.10375	0.00116584
				slc2a15b	-4.78515	0.00117326
				gemin6	-1.90873	0.00117592
				klc2	-1.32927	0.00117592
				furina	-1.79505	0.00117706
				snx30	-1.09402	0.00117706
				pcgf6	-2.12918	0.00117803
				h2az2b	-1.53137	0.00117985
				smu1a	-1.20629	0.00118306
				tspan13a	-3.8083	0.00118375
				si:dkey-87o1.2	-2.78869	0.00118842
				afg1lb	-1.27088	0.00119741
				rgs7a	-3.49659	0.00119747
				lactb	-1.9147	0.00119755
				prkar1b	-4.57273	0.00119755
				tcp11l1	-2.01084	0.00120387
				rbm12	-1.29821	0.00121412
				wdr82	-1.38472	0.00121606
				zgc:173577	-2.09634	0.00121723
				pxmp4	-1.72545	0.00122185
				src	-3.00924	0.00122185
				zp3.2	-4.65287	0.00122444
				fn3krp	-1.2788	0.00122595
				btg3	-2.26149	0.00123534
				orai1b	-1.45127	0.0012389
				gpn2	-1.52105	0.00124267
				snip1	-1.25248	0.00124457
				LOC101885512	-1.97754	0.00124508
				mapre1a	-2.05124	0.00124786
				mettl2a	-2.24563	0.00126162
				tm2d2	-1.79062	0.00126732
				ognb	-4.33937	0.00126788
				utp15	-1.84353	0.00127045
				armh3	-1.08762	0.00127175
				ino80db	-1.57917	0.00128421
				eed	-1.47807	0.0013166
				cd82b	-1.43987	0.00132376
				pdzrn3b	-2.11795	0.00132679
				cfap52	-5.14899	0.00133053
				arhgap11a	-4.05401	0.00134556
				si:dkey-20i10.7	-1.3749	0.00135838
				cenpw	-2.67531	0.00136303
				LOC795984	-4.52135	0.00136303
				rnf217	-1.96335	0.00136303
				gemin7	-1.65218	0.00139134
				stmn1a	-3.5596	0.00139134
				gins4	-3.11088	0.00139658
				efhb	-5.16573	0.00140362
				pde7a	-5.52859	0.00140797
				gnb1l	-2.65091	0.00141439
				aqr	-1.19991	0.00141673
				kctd15b	-5.08779	0.00141673
				exosc6	-2.29993	0.00142262
				strn	-1.10789	0.0014385
				hapstr1a	-1.36973	0.00144087
				zcchc17	-1.2149	0.00144087
				zp2.3	-4.59554	0.00144087
				znf668	-1.79332	0.00144947
				slc48a1b	-1.54675	0.00146343
				atpsckmt	-2.13983	0.00146984
				pibf1	-2.52546	0.00146984
				chm	-1.21378	0.00147396
				cdk8	-2.04406	0.001474
				rb1	-1.17552	0.001474
				tmem69	-1.3814	0.001474
				zc3h11a	-2.99758	0.001474
				ddx43	-2.25078	0.00148098
				sugt1	-1.1152	0.00148209
				boc	-1.027	0.00149349
				cdc40	-1.12308	0.00149349
				fam113	-5.07968	0.00149398
				gtf3ab	-4.49924	0.00149398
				rab9a	-2.02204	0.00149434
				si:dkey-241l7.2	-4.59271	0.0014944
				rgp1	-1.61561	0.00149749
				si:ch211-157b11.12	-1.77701	0.00150283
				dguok	-2.19837	0.00152382
				zgc:162634	-1.57263	0.00152382
				mrm3a	-1.33391	0.00152742
				nutf2l	-2.31098	0.00153227
				abhd14a	-1.23078	0.00154561
				dnajc24	-1.94856	0.00154943
				socs6b	-1.14985	0.00154943
				rab24	-1.40327	0.00155626
				slc38a9	-1.62484	0.00155626
				plaa	-1.55817	0.00156473
				yju2	-1.06379	0.00156489
				zgc:173544	-4.55766	0.00156601
				rasef2	-3.54602	0.00157268
				samd10a	-5.20509	0.00157983
				nek4	-1.66071	0.00157983
				mapk14a	-1.45778	0.00158271
				tspan2a	-1.59414	0.0015842
				camk2g1	-1.19332	0.00158969
				ppp2r5eb	-1.26672	0.00159477
				blvra	-1.55345	0.00160728
				tmem192	-1.19531	0.00160812
				txnl4b	-1.57358	0.00160921
				palm1b	-2.61589	0.00161146
				tmem186	-4.60735	0.00161146
				sh3bp5b	-2.75309	0.00163358
				xpr1a	-4.28773	0.00163358
				fam110b	-5.01503	0.00163902
				hirip3	-1.63276	0.00163902
				slc26a11	-1.26237	0.00163902
				pomca	-3.13929	0.00164764
				zgc:165539	-4.56824	0.00164822
				prkg1a	-3.88721	0.00165085
				hnrnpabb	-2.10322	0.00165209
				slc6a3	-5.50248	0.00166624
				spint1b	-2.23177	0.00167022
				dnal4b	-2.29399	0.00167116
				tipin	-2.54263	0.00168249
				xkrx	-1.62983	0.00168294
				zp2.1	-4.51021	0.00169769
				prkra	-4.83319	0.00171297
				ankrd66	-7.40717	0.0017154
				rbp3	-5.39907	0.0017154
				tnfaip1	-1.20551	0.0017154
				med20	-1.29555	0.00171793
				pou5f3	-5.81791	0.00173013
				mixl1	-2.49733	0.00173619
				ruvbl1	-2.00291	0.00176826
				opn7d	-7.02605	0.00177572
				cdpf1	-2.13596	0.00177978
				zgc:193711	-1.77544	0.00177978
				hk2	-2.93882	0.00178299
				cwc22	-1.55182	0.00179272
				pabpc1l	-4.63603	0.00180494
				rsrc2	-1.30908	0.00180494
				wars2	-2.37339	0.00180494
				acvr2aa	-3.53034	0.00182533
				adnpa	-1.61517	0.00182779
				ptges	-2.391	0.00182779
				kif3a	-1.52278	0.00183157
				cab39l1	-1.01318	0.00183366
				acap3b	-3.33953	0.00183991
				btbd2a	-1.39847	0.00184482
				dnajc18	-1.07904	0.00185713
				sap18	-1.63512	0.00185896
				cby1	-2.36618	0.00187396
				zgc:63569	-1.0585	0.00188249
				trub1	-1.74141	0.00188271
				ncbp2	-1.59318	0.00188299
				zmat5	-1.91611	0.00188299
				ccdc6b	-1.12649	0.00189058
				nepro	-2.35908	0.00189159
				prkrip1	-1.73752	0.00190337
				snai2	-2.40219	0.00190469
				clxn	-3.58416	0.00190836
				vps18	-1.0365	0.00190836
				nkrf	-2.08952	0.00191263
				marcksa	-3.66552	0.00191954
				znf143a	-1.24554	0.00192014
				hs6st1b	-2.07171	0.00192324
				stoml2	-1.39003	0.00193289
				uap1l1	-1.8314	0.00193289
				actn3b	-3.87569	0.00193586
				wdr33	-1.19111	0.00193842
				trappc6bl	-1.63475	0.00194487
				gcfc2	-1.70052	0.00194633
				zp3a.1	-4.33191	0.00195022
				otomp	-2.67395	0.00195099
				sncb	-4.94665	0.00195878
				tk1	-1.88491	0.00197486
				si:dkeyp-2e4.6	-2.0152	0.00197895
				snx10a	-3.19728	0.00198054
				ska3	-4.96692	0.00201156
				tmem199	-1.36135	0.00201776
				gemin4	-2.03634	0.00202184
				hsbp1l1	-2.49305	0.0020243
				rmi1	-2.61066	0.00202483
				alkbh5	-1.52002	0.00203703
				cnppd1	-1.00058	0.00203901
				alkbh1	-2.26857	0.00204438
				adnp2b	-1.73052	0.00205286
				polr2g	-1.66024	0.00205607
				rpp21	-2.27338	0.00206416
				ciao1	-1.20228	0.00207743
				mfsd6l	-2.37197	0.00207743
				wash1	-1.12696	0.00207743
				zgc:171566	-4.19237	0.0020925
				cmc4	-6.75146	0.00210646
				rbm17	-1.13793	0.00210646
				si:dkeyp-98a7.8	-4.47705	0.00210646
				tubd1	-1.82188	0.00210646
				evx1	-4.5649	0.00213456
				ezrb	-2.41027	0.00214165
				nsun4	-2.17414	0.00214233
				lectin	-4.63522	0.00214326
				noxo1b	-4.05983	0.00214362
				ino80e	-1.19322	0.00214948
				si:dkey-179j5.5	-5.47455	0.00215299
				fdx1b	-5.2898	0.00215624
				ptdss1a	-1.00304	0.00216282
				si:ch211-89o9.4	-4.66559	0.00216488
				cep57l1	-2.63961	0.00217889
				suz12a	-2.07436	0.00217889
				iqcc	-3.57235	0.00218594
				slc12a2	-3.61537	0.00219566
				nup62l	-2.47017	0.00220025
				knstrn	-3.15926	0.00221555
				nkiras1	-1.38564	0.00221831
				pip5k1ab	-1.40454	0.00221844
				prpf18	-1.3526	0.00221867
				bzw1a	-1.3976	0.00222317
				mntb	-1.76942	0.00222864
				tfip11	-1.66522	0.0022289
				rbm4.1	-3.02114	0.00225196
				cdk10	-1.85482	0.00225732
				hspb11	-2.2155	0.00225732
				gtf3c6	-2.18752	0.00225982
				sft2d2a	-4.57067	0.00226596
				zgc:77880	-1.51248	0.00226596
				fam91a1	-1.57778	0.00226759
				vezt	-2.02401	0.00227813
				ttc32	-2.35934	0.00227829
				smyd5	-2.19802	0.00228427
				cd9b	-1.16013	0.00232325
				ciz1a	-3.88561	0.00232325
				alg14	-1.97927	0.00233124
				zpd	-4.29755	0.00233437
				stil	-6.05764	0.00233585
				tmem223	-1.4938	0.00233836
				zgc:113984	-4.11594	0.00233882
				ropn1l	-3.6496	0.00234694
				tex2	-1.11298	0.00236685
				narf	-1.31913	0.00236707
				st6galnac5b	-2.54997	0.00236813
				ctsba	-1.74455	0.00237627
				b9d1	-1.24624	0.00237967
				cyp17a1	-4.54882	0.00238344
				sfr1	-3.44582	0.00239287
				me2	-1.26081	0.00240159
				nsl1	-3.14277	0.00240444
				ap5b1	-1.46894	0.002412
				esco2	-4.04786	0.00241319
				nup107	-1.05816	0.00241453
				dnd1	-4.40828	0.00242783
				arl14ep	-1.31952	0.00242797
				zgc:101583	-1.21234	0.00243025
				lypla1	-1.81113	0.00244422
				hrasb	-2.5487	0.0024568
				si:ch211-185a18.2	-2.00881	0.00246169
				zgc:122979	-3.16628	0.00246413
				ssrp1a	-1.95449	0.00247293
				dusp23a	-2.07125	0.00247387
				ltv1	-1.34546	0.00248306
				rftn2	-1.42939	0.00249338
				epn1b	-3.08984	0.00252001
				ccdc61	-1.64366	0.00252688
				vps25	-1.27763	0.00252688
				mboat7	-1.38788	0.0025358
				lamp1b	-1.59464	0.00254096
				dr1	-1.19428	0.00256329
				api5	-1.40314	0.00257373
				qrsl1	-1.66765	0.00257893
				cfap184	-1.87679	0.00258019
				cbx8b	-1.13424	0.00258643
				dcun1d1	-1.80749	0.00259794
				zbtb33	-1.07468	0.00261098
				dag1	-1.72047	0.00261181
				zmp:0000000625	-1.35353	0.00261469
				med1l	-4.27579	0.00263007
				rpap2	-1.86668	0.00263007
				dvl2	-1.60179	0.00263081
				tuba1b	-2.3492	0.00263081
				ftr86	-4.38243	0.00263769
				ccdc160	-1.31033	0.00264171
				faima	-1.75095	0.00264287
				eapp	-1.42927	0.00265313
				spryd4	-1.78061	0.00265446
				klhl20	-2.53142	0.002674
				maneal	-3.99815	0.00267644
				zgc:152904	-4.35734	0.00267847
				kat7b	-1.7968	0.00268157
				lin37	-1.41284	0.00268296
				gpr132b	-3.01934	0.00268671
				pabpn1l	-4.30729	0.00269294
				gig2p	-1.53089	0.00270186
				col5a3a	-4.64315	0.00270989
				polr2h	-2.4716	0.00271615
				srrt	-1.54022	0.0027286
				mmgt1	-1.43005	0.00272959
				zgc:152986	-4.65226	0.00273476
				arfip2b	-1.35952	0.00274365
				zgc:171776	-4.30817	0.00274859
				enkur	-2.9235	0.00275442
				eif4e1b	-4.22061	0.00275989
				cep76	-1.55052	0.00276106
				zgc:158320	-2.20508	0.00276284
				med19a	-1.00999	0.00277925
				igsf21a	-3.39872	0.00279405
				lrr1	-1.56598	0.002819
				arf6a	-1.09324	0.00287067
				s100a1	-4.23526	0.00288895
				dtwd1	-1.85824	0.00289493
				mespba	-5.56001	0.00291135
				heatr1	-2.65476	0.00291224
				mppe1	-2.10531	0.00291541
				neurog1	-3.40992	0.00291832
				dus1l	-2.70805	0.00294594
				ipcef1	-2.21707	0.00297757
				dcun1d5	-1.67428	0.00297885
				med7	-1.93801	0.0029894
				ehd1b	-1.41729	0.00299373
				prpf38b	-1.35707	0.00299373
				pdcd4b	-1.46307	0.00301512
				ctdnep1a	-1.57643	0.00302171
				spag1b	-2.73266	0.00302416
				ugp2b	-1.2916	0.00302608
				hoxb1b	-5.69119	0.00303811
				rfng	-1.78731	0.00305865
				wdr18	-1.76369	0.0030604
				rdh14a	-1.36298	0.00306554
				kif13a	-1.4856	0.00307459
				abhd16a	-1.03556	0.00308052
				bcl2l13	-3.01345	0.00308515
				zp3	-4.22048	0.00309645
				rassf2a	-2.41284	0.00310127
				rcor2	-5.11513	0.00312457
				ndrg3a	-1.89068	0.00312813
				rnf34a	-1.78842	0.00313373
				plxna1b	-1.50028	0.00317067
				h3f3d	-1.34672	0.0031708
				zgc:171844	-4.91827	0.00317594
				bbs4	-2.58178	0.00319344
				eif2b1	-1.72851	0.00319607
				her7	-5.17749	0.00321248
				stk38a	-1.0294	0.00323415
				tnfaip2a	-3.18386	0.00323422
				thoc7	-1.67255	0.00323485
				parla	-1.77457	0.00324501
				zgc:113149	-1.71628	0.00325599
				slc25a38b	-2.68913	0.0032844
				exosc5	-1.71611	0.00329178
				zdhhc24	-1.83787	0.0032996
				mix23	-1.54201	0.00330118
				baiap2l1a	-2.00545	0.00330365
				crppa	-2.01306	0.00331952
				anapc2	-1.22854	0.00332916
				cenps	-3.11614	0.00333158
				pmt	-3.4919	0.00335422
				ndnl2	-1.52028	0.00337032
				nol11	-1.80065	0.00337056
				zdhhc7	-1.46786	0.0033726
				gpsm2	-1.62053	0.00337464
				mapk1	-1.34238	0.00338681
				si:dkey-238c7.16	-1.9794	0.00338681
				dpcd	-2.24376	0.00338721
				elp6	-1.60774	0.00340436
				exosc2	-1.97955	0.00341306
				rilpl2	-1.52722	0.00343244
				aldh3b1	-3.16775	0.00344358
				tp53i11a	-1.23417	0.0034495
				hapln4	-4.72939	0.00345416
				zfand6	-1.33075	0.00346359
				nr6a1a	-5.79822	0.00346921
				stxbp6	-1.20836	0.00348841
				actr6	-1.40739	0.00349984
[truncated: 962 more rows]

## Sheet: CAH vs CAL
CAH vs CAL up-regulated				CAH vs CAL down-regulated
[truncated: 134 more rows]
