# Supplementary material for: Dietary Supplementation of L-Carnosine Attenuates High Starch-Induced Disorders of Carbohydrate and Lipid Metabolisms in Zebrafish
Source: Int J Mol Sci. 2026 Mar 22;27(6):2875. doi: 10.3390/ijms27062875 (PMC13026341; doi:10.3390/ijms27062875)
Supplement: Supplementary file 1 [file ijms-27-02875-s001.zip › Table S3-Lists of HSF-affected genes reversed by CAL and CAH.xlsx]

## Sheet: Sheet1
HSF-induced			HSF-inhibited
Reversed by CAL	Reversed by CAH		Reversed by CAL	Reversed by CAH
esm1	lpcat1		alcama	arl6ip1
wu:fa19b12	zgc:153981		epas1b	alcama
lpcat1	LOC566119		ankrd6b	zgc:92749
zgc:153981	ttl		mpp7a	epas1b
LOC566119	cst14b.1		esr2a	txnipb
sptlc2b	hsdl1		gys2	zgc:194209
clta	zgc:174310		plxnb2a.1	ankrd6b
hsdl1	LOC100334800		pgam2	mpp7a
zgc:174310	tmem45a		btr02	esr2a
tmem45a	znf1162		ckba	angptl8
znf1162	mtrfr		LOC108181672	gys2
pck1	col9a2		elk4	plxnb2a.1
col9a2	eloca		aldh9a1a.1	pgam2
eloca	mrps33		tex2	scd
pltp	slc6a15		dhrs3b	tktb
slc6a15	ppp1r26		dgat2	tkfc
ppp1r26	rgra		aldh2.2	btr02
rgra	egr3		ugt1a5	ckba
znf593	sycp1		znf362a	LOC108181672
egr3	ctu1		vdac3	sdr16c5a
scel	gja11		insrb	elk4
sycp1	mms22l		spp2	aldh9a1a.1
ctu1	btbd3a		zgc:77439	dhrs3b
gja11	lhx1a		serinc2	dgat2
mms22l	znf1187		slc5a6b	aldh2.2
lhx1a	fbxo2		retsat.1	ugt1a5
znf1187	iglon5		elovl6	znf362a
fbxo2	hyal6		zgc:172136	vdac3
iglon5	mif4gda		igf2a	spp2
hyal6	wars1		ppp1r3cb	zgc:77439
mif4gda	cped1		aldh1l1	slc5a6b
wars1	hsp70.3		prune	retsat.1
hsp70.3	ltb4r2b		zgc:103601	zgc:172136
ltb4r2b	orc4		zdhhc9	igf2a
orc4	mrps23		si:ch211-271e10.2	ppp1r3cb
mrps23	si:ch73-299h12.6		acsm3	aldh1l1
si:ch73-299h12.6	mrto4		h3f3c	zgc:103601
mrto4	anxa6		dpys	zdhhc9
fen1	fen1		apoa4b.1	si:ch211-271e10.2
irf1a	irf1a		aldh2.1	h3f3c
eno1a	eno1a		rock2b	dpys
igfbp1b	tmem54a		herc56.3	apoa4b.1
fam136a	trim35-29		zgc:158417	aldh2.1
cdc20	fam136a		decr2	fggy
cfap68	cdc20		samd8	rock2b
higd1a	cfap68		waslb	herc56.3
zgc:162958	zgc:162958		rgn	zgc:158417
ecrg4a	aldocb		ccdc3b	decr2
gtf2h5	arfip2a		nfkbib	samd8
e2f8	gtf2h5		hrh3	waslb
cyp19a1a	e2f8		lrrc17	rgn
raly	raly		ccdc28b	nfkbib
ltk	slc2a11b		sp4	ubxn6
rab11al	myca		gamt	hrh3
zgc:101716	snx27b		large2	lrrc17
c1d	hsp90aa1.2		gstt1a	ccdc28b
gpm6ba	zgc:101716		fam91a1	gamt
cntn5	c1d		tmem38b	large2
si:ch211-86h15.1	gpm6ba		yaf2	gstt1a
tmem179aa	cntn5		ttll3	tmem38b
urb2	si:ch211-86h15.1		rorca	yaf2
atpv0e2	usp37		kat2b	pfklb
atxn7l2a	tmem179aa		si:ch211-240l19.7	ttll3
ttl	urb2		zgc:113208	rorca
znf1015	atpv0e2		ptf1a	thrsp
cst14b.1	atxn7l2a		prkcz	adh8b
zgc:55733	wu:fa19b12		ptgdsb.1	kat2b
hsp70l	mtg1		aida	rorcb
btbd3a	znf1015		znf410	zgc:113208
LOC100334800	clta		pgm1	ptgdsb.1
tmem54a	zgc:55733		fbxo9	aida
trim35-29	zgc:162193		anxa11a	znf410
arfip2a	tcnbb		acsl1a	clasrp
usp37	znf1173		zap70	pgm1
	si:dkey-6n6.1		zfp36l1b	fbxo9
	hsp70l		c6ast4	anxa11a
	sort1a		bco2l	wu:fb14d09
	vtg6		dio1	acsl1a
	si:dkey-18p12.4		zfyve21	zfp36l1b
	scel		mocos	ppm1nb
	cyp19a1a		ppp1r10	clk4b
	rab11al		tgfbi	bco2l
			ugt1a4	dio1
			cyp1d1	efna2a
			zgc:162707	slc2a2
			bdh1	zfyve21
			abcg5	mocos
			bspry	ppp1r10
			ndrg1a	tgfbi
			scn4bb	ccnl1a
			apoa1a	cyp1d1
			dpysl3	zgc:162707
			amy2a	bdh1
			cxcl20	abcg5
			aldob	bspry
			plxnb2a.3	ndrg1a
			bscl2l	scn4bb
			pkp3a	apoa1a
			fthl27	cxcl20
			zgc:92380	aldob
			ogt.1	plxnb2a.3
			pcxa	bscl2l
			rgrb	si:ch211-10a23.2
			si:dkey-14d8.7	pkp3a
			fn1a	zgc:92380
			ptgdsb.2	ogt.1
			fth1b	pcxa
			id3	ascl1a
			zgc:92275	rgrb
			coch	fth1b
			bnip3la	gch2
			f2	id3
			ccn1l2	zgc:92275
			igfbp2b	nkain4
			sccpdha.2	bnip3la
			pip4k2aa	f2
			cyp1a	ccn1l2
			cav2	sccpdha.2
			ephb4b	pip4k2aa
			igfbp2a	cyp1a
			cpb1	abcg2a
			lgals3bp.2	cav2
			prdx2	igfbp2a
			fbp1b	ak2
			mhc1lda	lgals3bp.2
			retsat.2	prdx2
			dennd2b	fbp1b
			zgc:136333	mhc1lda
			akr1a1a	retsat.2
			plcd3a	dennd2b
			hgd	ccl19a.1
			lrata	akr1a1a
			ela2	plcd3a
			ypel3	hgd
			rltgr	lrata
			hsd11b1la	rltgr
			ugt1b2	uox
			fthl29	hsd11b1la
			gstr	insig1
			abat	ak4
			ghra	LOC110438673
			bambia	as3mt
			celf3a	fthl29
			sirt3	gstr
			erlin1	abat
			ugt1a6	ghra
			zgc:174653	bambia
			endou	sirt3
			si:ch211-217g15.3	erlin1
			slc22a2	ugt1a6
			il17ra1a	slc22a2
			u2af2a	si:ch211-165d12.4
			si:ch211-165d12.4	ppdpfb
			sema4e	gbp
			shda	sema4e
			pank1a	shda
			sult1st6	pank1a
			tgfbr1a	sult1st6
			zgc:113274	tgfbr1a
			dhrs11b.1	zgc:113274
			ugt5b4	dhrs11b.1
			arhgef9b	ugt5b4
			ugt1b3	arhgef9b
			nmt1b	ugt1b3
			ehhadh	nmt1b
			hepacam2	ehhadh
			cpa5	ugt1a2
			efs	pdgfrl
			lck	slc2a12
			ctrb.3	oaz2a
			pdgfrl	slc25a55b
			slc2a12	igf1
			oaz2a	dao.3
			prss1	prkacab
			themis	cat
			igf1	ldlrad3
			cd4-1	macroh2a2
			prss59.1	ctsf
			zgc:65894	dhrs1
			cat	hsd11b2
			ldlrad3	ftr72
			macroh2a2	hdc
			cpa1	si:rp71-15k1.1
			ctsf	nrxn1b
			dhrs1	scarb2a
			hsd11b2	map7d1a
			camk1gb	pnp4b
			ftr72	agmat
			hdc	scp2a
			slc47a4	ftcdnl1
			si:rp71-15k1.1	zgc:174972
			nrxn1b	crybb1l2
			scarb2a	ccng2
			map7d1a	hpda
			pnp4b	si:dkey-239i20.2
			si:dkey-24p1.1	pmp22b
			agmat	sccpdha.1
			scp2a	nudt12
			ftcdnl1	slain1b
			zgc:174972	LOC100500933
			crybb1l2	hoga1
			ptk2bb	btg1
			zgc:174180	slc10a4
			si:dkey-98f17.5	pla1a
			ccng2	pllp
			ela2l	cyp26b1
			klhl32	hnf4a
			pmp22b	nkiras2
			sccpdha.1	srsf11
			nudt12	rnd1b
			slain1b	ppp1r1b
			hoga1	tuba8l2
			btg1	eif3k
			slc10a4	zgc:86896
			mcoln1a	amdhd1
			spink4	LOC100535615
			cpa4	rh50
			pla1a	cxcr3.3
			pllp	tbl1xr1a
			ubald1a	ptger2a
			hnf4a	cnot6l
			nkiras2	iyd
			rnd1b	LOC101883780
			dnase1	ap1s3a
			ncf1	si:dkey-211g8.8
			ppp1r1b	lpar3
			zgc:92360	nr3c1
			tuba8l2	zgc:175284
			tnfsf10	aqp11
			zgc:86896	cyp2k22
			amdhd1	dusp16
			LOC100535615	slc25a36a
			tbl1xr1a	tecrb
			cnot6l	zgc:154046
			iyd	ptgdsa
			LOC101883780	elovl6
			ap1s3a	ugt1a4
			lpar3	mhc1zka
			nr3c1	igfbp2b
			zgc:175284	celf3a
			cela1.6	camk1gb
			aqp11	ubald1a
			si:ch211-240l19.6	nr0b1
			dusp16	zgc:86738
			slc25a36a
			tecrb
			si:dkey-14d8.6
			zgc:154046
			ptgdsa
			rorcb
			mhc1zka
			ccl19a.1
			ppdpfb
			cxcr3.3
			ptger2a
			nr0b1
			si:dkey-211g8.8
			cyp2k22
			zgc:92749
			txnipb
			LOC100216314
			angptl8
			slc22a16
			tkfc
